# Supplementary material for: Metabolome Analysis Reveals Betaine Lipids as Major Source for Triglyceride Formation, and the Accumulation of Sedoheptulose during Nitrogen-Starvation of Phaeodactylum tricornutum
Source: PLoS One. 2016 Oct 13;11(10):e0164673. doi: 10.1371/journal.pone.0164673 (PMC5063337; doi:10.1371/journal.pone.0164673)
Supplement: S1 Table — In this table, the raw data of the different lipid molecular species are listed. The table is divided in absolute amounts [μmol/g] and relative values [%]. (XLSX) [file pone.0164673.s007.xlsx]

## Sheet: absolute amounts
Table S1: raw data table of the lipid analysis
absolute data																	standard deviation
		normal light				normal light				high light									normal light				normal light				high light
		+N				-N				-N									+N				-N				-N
		0d	2d	5d	7d	0d	2d	3d	6d	0d	2d	3d	6d						0d	2d	5d	7d	0d	2d	3d	6d	0d	2d	3d	6d
DAG	30:1	0.123839	0.0709596	0.0879669	0.0923773	0.0471193	0	0	0	0.116344	0	0	0				DAG	30:1	0.0261043	0.00717382	0.0154639	0.0184867	0.0381175	0	0	0	0.0238294	0	0	0
	32:0	0.0191037	0.0151024	0	0	0	0	0	0	0.0180569	0	0	0					32:0	0.00392107	0.00842253	0	0	0	0	0	0	0.00940376	0	0	0
	32:1	0.375084	0.278099	0.342395	0.301867	0.248501	1.07384	0.710888	1.02575	0.319924	1.09593	1.04545	1.11048					32:1	0.0885836	0.0291133	0.0710995	0.0564833	0.124653	0.200804	0.210936	0.0958591	0.0775039	0.0942516	0.551762	0.0991298
	32:2	0.246934	0.142195	0.102914	0.191947	0.0795285	0.835389	0.64904	0.867975	0.134769	0.971935	0.892421	0.920877					32:2	0.0573756	0.0172277	0.0187514	0.0724447	0.0396758	0.16344	0.216483	0.104729	0.0386263	0.0614251	0.476139	0.0664595
	32:3	0.0324423	0.0194304	0	0	0	0	0	0	0	0	0	0					32:3	0.0170785	0.0152789	0	0	0	0	0	0	0	0	0	0
TAG	46:2	0.015256	0.0311854	0.00918055	0.00895499	0.00865263	0.56565	0.466158	0.503406	0.0128685	0.473852	0.790558	0.3912				TAG	46:2	0.00465835	0.0125612	0.00193408	0.00263307	0.00734051	0.318025	0.292611	0.182099	0.00472537	0.141741	0.630688	0.260214
	48:1	0.0794601	0.0923435	0.0357748	0.0230158	0.0401515	2.54853	2.44241	2.59418	0.0463201	2.0941	3.38388	2.18751					48:1	0.0755079	0.036875	0.00657083	0.0081264	0.0317847	1.24569	1.45361	0.565287	0.0325223	0.431171	2.41012	1.46739
	48:2	0.0859345	0.152831	0.0587099	0.0407207	0.0622108	4.02461	3.67737	4.21117	0.0632891	3.76117	5.94881	3.67268					48:2	0.0423025	0.0638764	0.00842466	0.0132003	0.0500036	2.28608	2.19764	1.25695	0.036722	0.905465	4.55749	2.3865
	48:3	0.0251953	0.0574628	0.0215991	0.0193765	0.0228722	1.49246	1.23798	1.55184	0.0247942	1.80008	2.90826	1.62389					48:3	0.00846884	0.0247529	0.00435129	0.00507319	0.0183096	0.86379	0.737237	0.56358	0.0159038	0.447079	2.33907	1.06912
	48:4	0.00702566	0.0166842	0	0	0	0.122658	0.0922068	0.0982113	0.000462763	0.117956	0.139542	0.0822125					48:4	0.0023314	0.00690959	0	0	0	0.0755801	0.0560478	0.0279533	0.00113353	0.0344767	0.155926	0.0558139
	48:5	0.00217807	0.00757099	0	0	0	0	0	0	0	0	0	0					48:5	0.00112129	0.00307854	0	0	0	0	0	0	0	0	0	0
	48:6	0	0.00527687	0	0	0	0	0	0	0	0	0.0420529	0					48:6	0	0.00230241	0	0	0	0	0	0	0	0	0.0473838	0
	50:1	0	0.00553139	0	0	0	0.248295	0.224899	0.262971	0	0.164733	0.256097	0.186471					50:1	0	0.00456807	0	0	0	0.116347	0.11515	0.0460505	0	0.0348713	0.143758	0.112929
	50:2	0	0.0157744	0	0	0	0.561854	0.58008	0.715893	0	0.318846	0.525316	0.363945					50:2	0	0.00853641	0	0	0	0.278035	0.384912	0.279315	0	0.0705257	0.393398	0.179599
	50:3	0.00634609	0.0118031	0.00510232	0.00400879	0	0.491896	0.500137	0.601209	0.00611792	0.435823	0.795094	0.46915					50:3	0.00303369	0.00505868	0.000999584	0.00213957	0	0.285091	0.30193	0.172573	0.00441361	0.113098	0.730442	0.254866
	50:4	0	0.00706898	0	0	0	0.160209	0.143868	0.11031	0	0.0817406	0.134483	0.0643109					50:4	0	0.00442123	0	0	0	0.121812	0.0926133	0.0315884	0	0.0211119	0.100868	0.0581063
	50:5	0	0.00316122	0	0	0	0.0770897	0.074766	0.0832422	0	0.0639137	0.111577	0.0613267					50:5	0	0.00248866	0	0	0	0.0457044	0.0484925	0.0237963	0	0.0163882	0.100661	0.0362177
	50:6	0.00248323	0.00506349	0	0	0	0.0225659	0	0	0	0.0417133	0.0506087	0					50:6	0.00129177	0.00197886	0	0	0	0.0199161	0	0	0	0.00888503	0.0569574	0
	52:3	0	0	0	0	0	0.0331587	0.0306368	0.0521723	0	0.0255475	0.0618864	0.03826					52:3	0	0	0	0	0	0.0231752	0.0264532	0.0161428	0	0.0167432	0.0562004	0.0236979
	52:5	0	0.00486497	0	0	0	0.167403	0.169015	0.185259	0	0.129514	0.182841	0.128867					52:5	0	0.00267423	0	0	0	0.0802296	0.0944518	0.0448174	0	0.0378846	0.119659	0.0843222
	52:6	0	0.00429588	0	0	0	0	0	0.0634757	0	0	0	0.034877					52:6	0	0.00350099	0	0	0	0	0	0.0366045	0	0	0	0.0284001
	52:7	0.0208648	0.035575	0.00751407	0.00892117	0.0115298	0.250858	0.211023	0.232662	0.00821167	0.26232	0.382832	0.179725					52:7	0.00480634	0.0159199	0.0018169	0.00398079	0.00836447	0.138284	0.122192	0.0719482	0.00173636	0.0799351	0.306353	0.105018
	54:7	0	0.00344849	0	0	0	0	0	0	0	0	0	0					54:7	0	0.00190756	0	0	0	0	0	0	0	0	0	0
	54:8	0.0029079	0.0127926	0	0	0	0	0	0	0	0	0	0					54:8	0.00231125	0.00576724	0	0	0	0	0	0	0	0	0	0
MGMG	16:0			0.431265													MGMG	16:0			0.0392824
	16:1			1.97933	1.14244	0.362554				0.462237								16:1		0.172554	0.480859	0.157826	0.0625363				0.071975
	16:2		0.374165	1.1389	0.79773	0.739682				0.430429								16:2		0.157517	0.282949	0.105974	0.118045				0.0275054
	16:3	0.744604	1.20343	5.63109	3.18681	3.95359	0.280259			2.0381								16:3	0.139121	0.530525	1.46273	0.443398	0.621508	0.109151			0.383191
	16:4		1.83102	1.2645	0.651107	1.36203	0.246071	0.154141										16:4		0.777862	0.326913	0.17326	0.317596	0.0841317	0.0248119
MGDG	30:1_14:0/16:1	0.546204	0.352815	0.465142	0.528318	0.281256	0.246638	0.200736	0.165196	0.670841	0.185728	0.175174	0.142797				MGDG	30:1_14:0/16:1	0.0337685	0.0379022	0.0424314	0.0392499	0.0382586	0.0537765	0.0259996	0.00621523	0.0442955	0.0128956	0.0163768	0.0177172
	30:3_14:0/16:3									0.425849								30:3_14:0/16:3									0.0424888
	32:1_16:0/16:1	1.15218	1.01481	1.33272	1.20157	0.809538	1.18167	1.12979	0.881452	1.2787	1.22097	1.16659	0.901774					32:1_16:0/16:1	0.0715001	0.112761	0.15228	0.211804	0.113985	0.238016	0.229733	0.0403504	0.0741528	0.106475	0.126639	0.148865
	32:2_16:1/16:1	1.19597	0.950763	2.0387	3.49634	0.52502	0.990773	0.979064	0.772447	1.48591	1.13486	1.1081	0.855975					32:2_16:1/16:1	0.12444	0.110416	0.254692	0.448945	0.100675	0.176661	0.205946	0.0343673	0.169057	0.0959787	0.122776	0.0830712
	32:3_16:1/16:2	0.60804	0.363818	0.985548	1.75482	0.413292				1.01061								32:3_16:1/16:2	0.0536791	0.0374743	0.114847	0.221143	0.0986487				0.103114
	32:4_16:1/16:3	1.28943	0.538012	2.13746	3.0471	0.949327	0.210361	0.139296	0.112466	2.2635	0.151966	0.116002	0.0883788					32:4_16:1/16:3	0.178573	0.0501492	0.146941	0.362215	0.195273	0.0646344	0.0171595	0.0224077	0.244314	0.011537	0.00977861	0.00845121
	32:5_16:1/16:4	0.497151	0.640822	0.408209	0.517536	0.364254	0.3427	0.342868	0.452149		0.294412	0.315406	0.475313					32:5_16:1/16:4	0.044022	0.059229	0.0317374	0.0470076	0.0473928	0.0505552	0.0433639	0.0173583		0.0271689	0.0285196	0.049056
	32:5_16:2/16:3	2.05541	0.564294	1.39063	1.40725	1.2713				1.69719								32:5_16:2/16:3	0.281542	0.0529682	0.10193	0.161203	0.264347				0.181199
	32:6_16:2/16:4	0.563965	0.591129			0.393838												32:6_16:2/16:4	0.0805968	0.073117			0.0416908
	32:6_16:3/16:3	1.17127	0.198404	0.883058	1.03027	0.747702				0.904976								32:6_16:3/16:3	0.176523	0.0326797	0.0660052	0.102217	0.128241				0.145252
	32:7_16:3/16:4	0.713878	0.813816	0.761972	0.66741	0.707961	0.248258			0.546671								32:7_16:3/16:4	0.100567	0.101207	0.0781775	0.0500895	0.0744843	0.0509088			0.0600411
	34:2_16:1/18:1								0.0932485			0.104687	0.104541					34:2_16:1/18:1								0.00735795			0.00325113	0.00882812
	34:5_16:4/18:1							0.128279	0.131711		0.176504	0.175444	0.201698					34:5_16:4/18:1							0.0287946	0.00584003		0.014825	0.0180805	0.0169754
	36:5_16:0/20:5									0.397195								36:5_16:0/20:5									0.0261866
	36:6_16:1/20:5	0.464256		1.13842	1.55447					1.01608			0.0815464					36:6_16:1/20:5	0.0854343		0.095168	0.219611					0.162606			0.00875535
	36:7_16:2/20:5	2.06743	0.306131	1.07668	1.85942	0.821773	0.296099	0.129447		1.60924	0.20836	0.109645						36:7_16:2/20:5	0.360474	0.0322872	0.100243	0.212965	0.177017	0.0978627	0.0195466		0.131311	0.0085561	0.00707991
	36:7_16:3/20:4	1.1058		0.425294	0.780087	0.314311	0.177156	0.109894		0.671721	0.133387							36:7_16:3/20:4	0.277001		0.0223671	0.105682	0.0738614	0.0520533	0.0336868		0.0680973	0.00764474
	36:8_16:3/20:5	14.1769	1.23662	6.07498	9.41528	4.67972	2.35564	1.24915	0.545473	9.21672	1.9023	1.00199	0.331464					36:8_16:3/20:5	2.61672	0.153826	0.350909	1.06596	1.13787	0.705328	0.267302	0.161119	0.792713	0.184868	0.101397	0.0513919
	36:8_16:4/20:4	0.501386	0.200048				0.31401	0.273141	0.27286		0.323375	0.310986	0.299142					36:8_16:4/20:4	0.0458135	0.0271434				0.0439936	0.0413456	0.0275204		0.0229072	0.0262571	0.0333182
	36:9_16:4/20:5	7.52534	3.54194	2.73674	3.43802	2.89207	5.41729	4.32846	3.37167	2.4686	5.3428	4.65438	3.34119					36:9_16:4/20:5	0.826782	0.483827	0.162988	0.360423	0.438381	0.73828	0.622579	0.288223	0.202709	0.302453	0.36705	0.354645
	38:8_18:3/20:5				0.757458													38:8_18:3/20:5				0.24145
	38:9_18:4/20:5	0.500107																38:9_18:4/20:5	0.0956406
	40:10_20:5/20:5									0.380216								40:10_20:5/20:5									0.0410142
DGMG	16:1		0.0323265	0.0936152	0.0596895	0.0352377				0.0393969							DGMG	16:1		0.0189087	0.0193134	0.0122811	0.012461				0.00492992
	16:2		0.0418666	0.0268304		0.0433804												16:2		0.026	0.0043211		0.01624
DGDG	30:0_14:0/16:0																DGDG	30:0_14:0/16:0
	30:1_14:0/16:1	0.0747131	0.0468594	0.0370346	0.0412015	0.0400595	0.0620598	0.0467049	0.0395431	0.0722831	0.0509293	0.0379058	0.033306					30:1_14:0/16:1	0.00631524	0.0050445	0.00285322	0.00491524	0.00346557	0.0106725	0.0103538	0.00344809	0.00887835	0.00206854	0.00308646	0.00570718
	32:1_16:0/16:1	0.167924	0.144292	0.122685	0.151138	0.116991	0.314447	0.298066	0.267985	0.169844	0.341292	0.289703	0.25252					32:1_16:0/16:1	0.015348	0.0196189	0.0115114	0.0218922	0.0119933	0.0557411	0.0738028	0.0151197	0.0109211	0.0126973	0.0266929	0.0421168
	32:2_16:0/16:2		0.0155251															32:2_16:0/16:2		0.00256994
	32:2_16:1/16:1	0.138566	0.140014	0.104489	0.158823	0.0788312	0.238839	0.214155	0.191618	0.117307	0.263469	0.230849	0.189295					32:2_16:1/16:1	0.0134662	0.0207506	0.00718425	0.0218226	0.00783828	0.0375043	0.0558058	0.0123139	0.00860976	0.0157957	0.0184563	0.0289599
	32:3_16:1/16:2	0.0416545	0.0363025			0.0294404												32:3_16:1/16:2	0.00487261	0.00384169			0.0027027
	34:1_16:1/18:0			0.0262515														34:1_16:1/18:0			0.00768445
	34:2_16:1/18:1						0.0223663	0.0291384	0.0357242		0.0272924	0.0282829	0.0346031					34:2_16:1/18:1						0.00500769	0.00713834	0.00225194		0.000613186	0.00283901	0.00770478
	36:4_16:0/20:4					0.0127246				0.0222252								36:4_16:0/20:4					0.00182001				0.00114777
	36:5_16:1/20:4	0.0312381		0.0349707	0.0851189	0.0190308	0.0384266	0.0271288	0.0246818	0.0460081	0.0370363	0.029646	0.0275141					36:5_16:1/20:4	0.00642687		0.002237	0.0119995	0.00239818	0.0113405	0.00542168	0.00227568	0.00598286	0.0025817	0.00272784	0.0025528
	36:6_16:1/20:5			0.457545	1.04305		0.618032	0.408092	0.34722	0.668305	0.568758	0.433538	0.341293					36:6_16:1/20:5			0.0473683	0.139146		0.16845	0.0814898	0.0206168	0.077081	0.0211003	0.0405244	0.0419976
	36:6_16:2/20:4	0.0541709	0.0201104			0.0312204				0.0269147								36:6_16:2/20:4	0.00557777	0.00362601			0.00465538				0.00209097
	36:7_16:2/20:5	0.972967	0.404383	0.253864	0.235411	0.602006	0.325427	0.207726	0.155331	0.47583	0.289003	0.235058	0.189018					36:7_16:2/20:5	0.0912021	0.0651742	0.0321192	0.0443389	0.0814052	0.0726061	0.0458575	0.00949384	0.0341375	0.0118041	0.028115	0.0124602
	36:8_16:3/20:5	0.15054	0.0478095	0.0395122	0.0457226	0.0762253	0.0979597	0.0721358	0.050564	0.0572547	0.0744833	0.0605118	0.037616					36:8_16:3/20:5	0.0148811	0.00716748	0.0049924	0.00582294	0.00981475	0.0265866	0.0131757	0.010383	0.00223766	0.00472266	0.00670693	0.00521262
	36:9_16:4/20:5	0.0307319	0.05164	0.0161037		0.0234106	0.08332	0.08933	0.0868037		0.0702059	0.0807553	0.0874662					36:9_16:4/20:5	0.00528155	0.00941548	0.00199089		0.00220991	0.0136903	0.0251375	0.00999499		0.00404382	0.00751028	0.0109961
	38:7_18:2/20:5	0.0238402			0.0658788					0.0252611								38:7_18:2/20:5	0.00508713			0.00965474					0.00185708
	38:8_18:3/20:5	0.0233262		0.0175933	0.0314222	0.0165795												38:8_18:3/20:5	0.00466969		0.00228996	0.00332877	0.00492842
	38:9_18:4/20:5	0.0218214				0.0165502	0.0263537	0.017428										38:9_18:4/20:5	0.0024482				0.00344559	0.00755409	0.00374008
SQDG	32:2_16:1/16:1	0.0492117	0.0429371	0.0565626	0.0457779	0.0351737	0.0492517	0.046311	0.0362495	0.0545427	0.0507615	0.0485868	0.0381613				SQDG	32:2_16:1/16:1	0.00348541	0.00508933	0.00679132	0.00942944	0.00468619	0.00823988	0.0091614	0.00263714	0.00479315	0.00492194	0.00514905	0.00606196
	32:4_16:2/16:2	0.0847078	0.0703415	0.14258	0.132097	0.0703862	0.0180711	0.0106313	0.00797281	0.146462	0.00983588	0.00875535	0.00810984					32:4_16:2/16:2	0.00554998	0.00775519	0.0086424	0.0175955	0.00897799	0.00461199	0.000797805	0.000827572	0.0121212	0.000616039	0.000650144	0.000734612
	32:5_16:2/16:3						0.0549463	0.0328854	0.0255249		0.0390185	0.0295853	0.0242141					32:5_16:2/16:3						0.0159432	0.00374648	0.00521624		0.00278883	0.00172123	0.00326938
	32:6_16:3/16:3	0.569407	0.235012	0.962886	1.4072	0.428081	0.0891659	0.054657	0.0432979	1.02517	0.0611084	0.0451699	0.0308853					32:6_16:3/16:3	0.0774687	0.0220709	0.0711115	0.157401	0.0842201	0.0266645	0.008645	0.0100461	0.159297	0.00540201	0.00421946	0.00473276
	32:8_16:4/16:4	0.238366	0.256671	0.127097	0.099912	0.174142	0.0520305	0.0197079	0.0148889	0.0913259	0.0159719	0.0109596	0.0154299					32:8_16:4/16:4	0.0324951	0.0317415	0.010077	0.00573963	0.0193496	0.0149215	0.00272364	0.00100059	0.00997196	0.00231568	0.00110632	0.00146854
	34:3_16:3/18:0						0.00856138	0.00591397			0.00793537	0.00565148						34:3_16:3/18:0						0.00192076	0.000559752			0.00130056	0.000284749
	34:5_16:2/18:3	0.0143832		0.0377162	0.0457731		0.00724662	0.00573449	0.00440326	0.0300428	0.00558431	0.0047765	0.0043951					34:5_16:2/18:3	1.40463e-05		0.00355507	0.00709954		0.00162834	0.000839145	0.000596471	0.00397125	0.000364449	0.00024003	0.00038056
	34:6_16:2/18:4	0.0190113	0.00871303	0.0366957	0.0458853	0.012663				0.0332228								34:6_16:2/18:4	0.00361596	0.00097657	0.002884	0.0060855	0.00240834				0.00367362
	34:6_16:3/18:3	0.0298659	0.0103288	0.0976896		0.0199751				0.0706756			0.0130278					34:6_16:3/18:3	0.00740854	0.00108513	0.009158		0.00460531				0.0112329			0.00136435
	34:7_16:3/18:4	0.0576158	0.0162277	0.0773746	0.13018	0.0334185	0.00843134	0.00530745	0.00467028	0.0861158	0.00480453	0.00435772	0.00412657					34:7_16:3/18:4	0.0117107	0.00161983	0.00747532	0.0166716	0.0070442	0.00277619	0.000942503	0.000659912	0.0123767	0.000370593	0.000386551	0.000679008
	34:7_16:4/18:3		0.0117295	0.0302343		0.0161341												34:7_16:4/18:3		0.00141608	0.00358204		0.00243617
	36:6_16:1/20:5	0.0154747		0.0289671	0.0370015	0.00917459	0.00375621	0.00347716	0.00384625	0.028147	0.00308383	0.00355077	0.00447326					36:6_16:1/20:5	0.00214091		0.00245532	0.00515027	0.0011303	0.000633094	0.000434456	0.000392607	0.00211995	0.000517242	0.000289328	0.000458939
	40:8_20:3/20:5						0.0048652	0.00418231	0.00371906		0.00549747	0.0042893	0.00364194					40:8_20:3/20:5						0.00127865	0.00116774	0.000532722		0.000734912	0.000478392	0.000467992
	40:10_20:5/20:5	0.0484376		0.0302923	0.076321	0.0135655	0.00537053	0.00332551	0.00193392	0.030075	0.00452617	0.00278563	0.0017633					40:10_20:5/20:5	0.0148234		0.00339308	0.0215027	0.00335134	0.00127253	0.000675742	0.000703985	0.0032971	0.000543319	0.000435285	0.000275021
LPG	16:0	0.195453	1.07356	1.05048	0.228078	0.957268	0.0730339	0.067383	0.0510281	0.389097		0.0509029					LPG	16:0	0.0515613	0.225574	0.085083	0.0843873	0.127436	0.00711225	0.0130395	0.0154152	0.0337266		0.0153743
	16:1		0.483699	0.429061	0.149215	0.46094				0.195218								16:1		0.0682102	0.0481464	0.0425733	0.0363674				0.0103219
PG	30:0_14:0/16:0	0.15733	0.10575	0.076326		0.127271	0.074661	0.0488666		0.124639	0.0586671						PG	30:0_14:0/16:0	0.0115045	0.00717261	0.0104092		0.0127844	0.00470811	0.00282286		0.00933696	0.00342213
	30:1_14:0/16:1	0.405423	0.223365	0.117393	0.0788812	0.207705	0.0856572	0.0665543	0.0417374	0.20911	0.0556282	0.04213						30:1_14:0/16:1	0.0427689	0.0175375	0.0177143	0.0344784	0.0307001	0.00471915	0.00573139	0.00165787	0.0101941	0.0073845	0.00461448
	32:0_16:0/16:0	0.232896	0.194671	0.102736	0.0541976	0.174921	0.191321	0.155906	0.105834	0.128627	0.198184	0.141299	0.120151					32:0_16:0/16:0	0.016738	0.0145058	0.0119853	0.0193553	0.0139456	0.0139404	0.0100233	0.00326488	0.00683682	0.0122496	0.0148236	0.0199071
	32:1_16:0/16:1	4.80471	4.17519	2.22945	1.2193	3.32074	3.24016	2.80741	2.05217	2.43534	2.90484	2.29498	2.35884					32:1_16:0/16:1	0.408362	0.272554	0.286059	0.451479	0.32855	0.185781	0.186831	0.0409083	0.0951673	0.215565	0.219159	0.351065
	32:2_16:0/16:2	0.106356	0.10736															32:2_16:0/16:2	0.00662746	0.0126442
	32:2_16:1/16:1	0.684474	0.489744	0.203499	0.187644	0.330362	0.30157	0.278301	0.159668	0.218723	0.29177	0.216539	0.183744					32:2_16:1/16:1	0.0850355	0.064086	0.039549	0.0564788	0.0508091	0.0224333	0.0182457	0.00272807	0.0194443	0.0230561	0.0241061	0.0239791
	34:1_16:0/18:1							0.060514	0.0563443		0.0547059	0.0516171	0.0713757					34:1_16:0/18:1							0.00509023	0.00192186		0.00455788	0.00447844	0.0232974
	34:2_16:1/18:1				0.0431171		0.107638	0.140333	0.131046		0.136174	0.133415	0.16773					34:2_16:1/18:1				0.0121631		0.0114644	0.0106025	0.00272222		0.0128888	0.0126599	0.0320323
	36:5_16:0/20:5	1.05619	0.405513	0.112921	0.0856078	0.3235	0.201924	0.141618	0.100021	0.329247	0.176229	0.121787	0.117246					36:5_16:0/20:5	0.110015	0.0616342	0.0283444	0.0212358	0.0510117	0.0126588	0.00913955	0.00466469	0.049488	0.00850344	0.013161	0.0177823
	36:5_20:4/16:1	0.141147			0.0589217					0.0800964								36:5_20:4/16:1	0.0190633			0.0158905					0.00995411
	36:6_16:1/20:5	1.9445	0.663316	0.666388	0.787895	1.10997	0.589741	0.328655	0.220286	1.23398	0.465283	0.293824	0.234652					36:6_16:1/20:5	0.248318	0.144295	0.201937	0.232266	0.212416	0.0255398	0.0272023	0.014527	0.170651	0.0499215	0.0316564	0.0307768
MGTS	16:0		0.41952	0.862899		0.808569				0.575206							MGTS	16:0		0.112112	0.219388		0.217984				0.251333
	16:1		0.741478	1.0559	0.974073	1.43092												16:1		0.165908	0.20621	0.361523	0.316279
	16:2		0.380914			0.7752												16:2		0.147701			0.147103
	18:1			1.8896	1.06848					0.773701								18:1			0.473169	0.297593					0.333069
	18:2		1.20538	3.27196	1.77978	3.10313	1.26071	0.394224		1.74338	0.890662							18:2		0.327264	0.885951	0.734103	0.575777	0.692964	0.198216		0.647054	0.28756
	18:3			0.761726		0.908928												18:3			0.223734		0.104987
	20:3			0.494096		0.70078												20:3			0.213509		0.125854
	22:6		0.809161			1.48949												22:6		0.236225			0.328413
DGTS	30:1_14:0/16:1		0.419004	0.539957	1.09951					0.652719							DGTS	30:1_14:0/16:1		0.172369	0.107164	0.178521					0.241127
	30:3_14:0/16:3		0.176466							0.551675								30:3_14:0/16:3									0.239591
	32:0_16:0/16:0	0.981302	0.496017			0.720841				0.606906								32:0_16:0/16:0	0.44061	0.164514			0.0877382				0.265088
	32:2_14:0/18:2						1.26254	0.381625	0.322772		0.816571	0.855045	0.720774					32:2_14:0/18:2						0.158712	0.18077	0.147645		0.30874	0.145918	0.151612
	32:2_16:1/16:1	21.8665	7.94812	11.4862	21.0366	17.9745	7.75065	1.88881	1.52203	14.2566	4.37479	4.19518	3.17403					32:2_16:1/16:1	8.16514	2.68267	3.56684	5.56169	2.33999	0.918659	0.907536	0.664559	5.65765	1.56869	0.741831	1.68757
	32:4_16:2/16:2																	32:4_16:2/16:2
	34:0_16:0/18:0																	34:0_16:0/18:0
	34:1_16:0/18:1		0.393545	0.603315	1.12017		0.789622	0.302508	0.296085	0.664801	0.626098							34:1_16:0/18:1		0.156385	0.137955	0.109624		0.143637	0.156893	0.152219	0.253119	0.265961
	34:2_16:0/18:2		0.489248	0.944272	1.85066	0.819872	1.25917	0.498805	0.517851	1.0563	0.98526	1.11254	1.00616					34:2_16:0/18:2		0.150033	0.251163	0.238973	0.112765	0.127692	0.235711	0.257999	0.570696	0.368835	0.302099	0.484023
	34:2_16:1/18:1	1.13562	0.43649	1.24088	2.44924					0.94278								34:2_16:1/18:1		0.186142	0.331415	0.362582					0.428717
	34:7_16:3/18:4	2.19687	1.21749	0.58123		1.55055				0.555967								34:7_16:3/18:4	0.913886	0.346032	0.199886		0.0758904				0.232078
	36:3_18:1/18:2			0.724978	1.26163		1.25086		0.445219		0.7881		0.788813					36:3_18:1/18:2			0.134919	0.149085		0.172726		0.215013		0.282721		0.283861
	36:4_16:1/20:3	1.06917		0.824469	1.96798				0.361148	0.752508		0.832508	0.61303					36:4_16:1/20:3	0.604972		0.215497	0.275323				0.126755	0.287401		0.151208	0.225361
	36:4_18:2/18:2			0.632564	1.45706		1.09603	0.394982	0.394202	0.773773	0.72761	0.856386	0.811476					36:4_18:2/18:2			0.170418	0.305614		0.196716	0.204901	0.181954	0.381126	0.269852	0.194308	0.275796
	36:6_14:0/22:6		0.415937	0.499949		0.736489				0.753757	0.79425	0.778065	0.960895					36:6_14:0/22:6		0.0956841	0.068933		0.141853				0.271454	0.401305	0.0553702	0.55475
	36:6_16:1/20:5					3.56697	3.41468	1.21111			2.64848							36:6_16:1/20:5					0.437462	0.557612	0.568575			0.942213
	36:6_16:2/20:4	1.04667																36:6_16:2/20:4	0.348375
	36:6_18:3/18:3	2.02951	0.882501	2.01626	4.43114	1.83682	6.06958	2.25506	2.41575	2.17544	4.103	5.66059	4.79441					36:6_18:3/18:3	0.76405	0.262626	0.717991	1.60255	0.274915	1.18923	1.20777	1.13279	0.959516	1.92692	0.591345	1.71568
	36:7_16:2/20:5	1.76783	0.669226	0.617128	1.24743	1.135				0.900132								36:7_16:2/20:5	0.706805	0.232013	0.155282	0.366417	0.219649				0.492967
	36:8_18:4/18:4	1.6752	0.71087	0.624917		1.05606							0.567808					36:8_18:4/18:4	0.801859	0.195095	0.232389		0.0627008							0.202992
	38:5_18:2/20:3			0.574911	1.15161				0.306225									38:5_18:2/20:3			0.134241	0.160656				0.165405
	38:6_22:6/16:0	0.962306	0.701722			0.821506	0.825726	0.36734		0.703855	0.703179	1.01204						38:6_22:6/16:0	0.441972	0.306976			0.105624	0.0595799	0.176976		0.36101	0.257187	0.233451
	38:6_18:1/20:5	0.897358	0.382766			0.735801				1.09236								38:6_18:1/20:5	0.435597	0.124828			0.0433234				0.530295
	38:7_16:1/22:6	3.26605	1.91883	1.21733	3.32641	1.80783	1.52073	0.577375	0.70625	1.50721	1.41411	1.91845	1.63659					38:7_16:1/22:6	1.7165	1.06782	0.359215	0.992167	0.318666	0.205541	0.274331	0.350894	0.694561	0.465997	0.460798	0.796663
	38:7_18:2/20:5	4.14322	0.939334			1.6134	5.16984	1.92643			3.56843	4.82796						38:7_18:2/20:5	2.17567	0.498534			0.265272	0.84696	0.916602			1.34594	0.626892
	38:7_18:3/20:4	1.64386		0.95019	3.05398	1.19893	4.50341	1.91922	2.48902	1.82344	3.02598	4.89621	4.76623					38:7_18:3/20:4	0.752063		0.317307	0.945478	0.124749	0.664159	0.92295	1.22757	0.784501	1.16973	0.808526	1.55277
	38:8_18:3/20:5							3.16326	3.8058		5.76013	7.708	7.50661					38:8_18:3/20:5							1.55741	1.82338		2.23647	1.38636	2.63454
	40:7_18:1/22:6						0.660683	0.293265										40:7_18:1/22:6						0.0908314	0.113415
	40:8_18:2/22:6	1.27524		0.568971		0.689168	1.2731	0.486445	0.635311	0.685654	0.943309	1.2913	1.28034					40:8_18:2/22:6	0.569599		0.187238		0.0509974	0.181082	0.236167	0.301736	0.357796	0.316183	0.293726	0.489846
	40:8_18:3/22:5	0.943697	0.74869			0.764725	0.75749	0.111597		0.617215		0.554184						40:8_18:3/22:5	0.365844	0.26853			0.0932443	0.00876647
	40:8_20:3/20:5	1.28754			1.39822		1.33845	0.571336	0.742866	0.815355	1.13281	1.49206	1.29808					40:8_20:3/20:5	0.66875			0.482099		0.135335	0.271449	0.398688	0.387002	0.462644	0.252283	0.457366
	40:8_20:4/20:4				1.00284		1.38625	0.625749	0.843234		0.955266	1.39334	1.31465					40:8_20:4/20:4				0.263594		0.184972	0.300203	0.423376		0.440503	0.187285	0.374867
	40:9_20:4/20:5	2.63822		1.36804	3.62443				3.0449	2.34803	4.72484	6.24201	5.39554					40:9_20:4/20:5	1.04349		0.523114	1.13137				1.48629	1.2043	1.89315	1.08339	1.63324
	40:10_20:5/20:5	6.42898	0.976589	2.04568	4.69816	2.31048	7.91659	2.44578	3.0315	3.76332	5.27944	7.00599	5.73408					40:10_20:5/20:5	2.2695	0.309355	0.785005	1.61264	0.461735	1.24788	1.21915	1.49285	1.6663	2.34429	1.07697	1.97935
	42:11_20:5/22:6	2.85126	0.675987	0.800793	1.81941	1.24479	3.23811	1.34911	1.68691	1.45109	2.904	4.12724	3.15094					42:11_20:5/22:6	0.990654	0.208877	0.313792	0.871036	0.205989	0.397776	0.702215	0.862846	0.710051	1.25789	0.695174	1.14081
LPC	16:0		0.275334	0.299915	0.228955	0.332418			0.165951	0.237354							LPC	16:0		0.049532	0.0813261	0.097045	0.0371057			0.0879053	0.0508469
	16:1	0.326682	0.576597	0.41635	0.397095	0.556643			0.286418	0.213321								16:1	0.138799	0.0929366	0.139747	0.112249	0.0824775			0.167273	0.0610234
	16:2		0.321216			0.282813												16:2		0.063947			0.0602933
	18:1		0.27082	0.729857	0.414855	0.196597	0.464953	0.370827	0.309002	0.292356			0.207464					18:1		0.190558	0.185155	0.214774	0.0254377	0.248865	0.263707	0.181669	0.0602534			0.0988763
	18:2	0.685741	1.00981	1.3014	0.909958	1.23043	0.904724	0.699507	0.486695	0.73029	0.545565	0.304456	0.42033					18:2	0.427579	0.348915	0.396904	0.419686	0.131317	0.53083	0.560097	0.411469	0.176757	0.367147	0.238488	0.334755
	18:3		0.24349	0.319522	0.228626	0.344068	0.309804	0.256537	0.178073	0.204413	0.223645							18:3		0.107524	0.107147	0.104307	0.0420718	0.133227	0.14797	0.101291	0.0422017	0.0725053
	20:3		0.167311	0.204652	0.203951	0.269617			0.163901	0.182602								20:3		0.0434535	0.0675498	0.0406644	0.0292513			0.0550426	0.0309838
	20:5		0.244087	0.149382		0.386272	0.189064	0.149169		0.154697								20:5		0.0275924	0.0518818		0.0513189	0.0356648	0.033994		0.0283585
	22:5		0.181402			0.195344												22:5		0.0312732			0.0379158
	22:6		0.76241	0.272952	0.166219	0.641096	0.335193	0.178134		0.158984								22:6		0.141078	0.178001	0.0620329	0.13181	0.189553	0.0913697		0.0302897
PC	30:0_14:0/16:0			0.0958652		0.132594				0.266999							PC	30:0_14:0/16:0			0.0200881		0.00912597				0.026931
	30:1_14:0/16:1	0.295571	0.195799		0.160659	0.163741				0.219226								30:1_14:0/16:1	0.0544926	0.0346647		0.054857	0.0276947				0.0227385
	32:0_16:0/16:0				0.122675		0.157811	0.175856	0.211275	0.164304	0.172953	0.194641	0.246297					32:0_16:0/16:0				0.012359		0.00956371	0.0083543	0.0119218	0.0176219	0.0177815	0.0127395	0.0390377
	32:1_16:0/16:1	0.511459	0.427819	0.406139	0.705194	0.368653	0.211041	0.233865	0.308209	0.577025	0.255161	0.307013	0.39903					32:1_16:0/16:1	0.0965466	0.0553971	0.0405042	0.1318	0.0476644	0.0136995	0.0172233	0.0155524	0.0649935	0.032344	0.0252947	0.0536656
	32:2_16:0/16:2	0.183514	0.202895			0.123462												32:2_16:0/16:2	0.0128502	0.0258074			0.0121391
	32:2_16:1/16:1	0.413744	0.289774	0.228456	0.570936	0.192989				0.239512								32:2_16:1/16:1	0.0725649	0.0506887	0.0309735	0.0825577	0.0301906				0.0450904
	32:3_16:1/16:2	0.224995	0.198687		0.117386													32:3_16:1/16:2	0.0285643	0.0364637		0.00633332
	34:1_16:0/18:1	0.202229	0.136404	0.265534	0.315293		0.589908	0.508808	0.43119	0.256514	0.471138	0.438062	0.461021					34:1_16:0/18:1	0.0245801	0.0199265	0.0346141	0.0451342		0.0355855	0.0188413	0.0237897	0.0295662	0.0378104	0.0450232	0.0524269
	34:2_16:0/18:2	0.597942	0.245698	0.334654	0.507596		0.633268	0.505956	0.472897	0.507457	0.54177	0.566294	0.509766					34:2_16:0/18:2	0.142469	0.0162259	0.0541043	0.0904945	0.0403816	0.0269743	0.0233871	0.0184476	0.0453211	0.0517324	0.0656665	0.0436781
	34:2_16:1/18:1	0.224454		0.312717	0.485739		0.314904	0.279353	0.288107	0.263368	0.282899	0.300599	0.33526					34:2_16:1/18:1	0.0477044		0.0443412	0.0953027		0.0329008	0.0146345	0.021305	0.0554025	0.0194976	0.0323693	0.0256424
	34:3_16:0/18:3	0.194562		0.0979189	0.144444		0.373533	0.354893	0.305593	0.180467	0.381276	0.356107	0.358446					34:3_16:0/18:3	0.0387504		0.0206928	0.0281461		0.0112779	0.0242481	0.025813	0.0340076	0.0383433	0.0447134	0.0392622
	34:3_16:1/18:2	1.15893	0.329732	0.610154	1.08493	0.34124	0.40953	0.346311	0.413709	0.718	0.413109	0.510126	0.513891					34:3_16:1/18:2	0.278793	0.0446279	0.118241	0.295406	0.0703412	0.0260988	0.0201336	0.0200307	0.10036	0.0421854	0.0613317	0.0638893
	34:4_16:1/18:3	0.302729		0.155266	0.276213		0.232071	0.223502		0.1978	0.291521	0.32417						34:4_16:1/18:3	0.0612215		0.0398953	0.0560083		0.0223524	0.0092168		0.0345189	0.0203749	0.0366568
	36:2_18:1/18:1							0.138007	0.119471									36:2_18:1/18:1							0.0100633	0.0123317
	36:3_18:1/18:2						0.233842	0.236344	0.216653		0.199705	0.183324	0.206961					36:3_18:1/18:2						0.0134653	0.0127628	0.0191686		0.0275867	0.0174708	0.0251593
	36:4_16:0/20:4						0.194196	0.240957	0.307005	0.139103	0.231766	0.277971	0.360306					36:4_16:0/20:4						0.00528979	0.00908002	0.0307827	0.0229549	0.0183128	0.0242643	0.0400553
	36:4_16:1/20:3	0.247691			0.193873					0.12864			0.143503					36:4_16:1/20:3	0.0661804			0.0359529					0.0264402			0.0137404
	36:4_18:1/18:3						0.190575	0.194731	0.15951		0.190237	0.149745	0.155815					36:4_18:1/18:3						0.0233241	0.0143321	0.017164		0.0401048	0.0193321	0.0310698
	36:4_18:2/18:2							0.143926	0.143657			0.159612	0.154459					36:4_18:2/18:2							0.00785297	0.0124663			0.022282	0.0187127
	36:5_14:0/22:5		0.256083	0.243927		0.511785	0.195151	0.195296		0.336807	0.205969							36:5_14:0/22:5		0.0991507	0.0995023		0.0648982	0.0299842	0.0106032		0.0639413	0.0452707
	36:5_16:0/20:5	0.580928	0.216449	0.121282	0.216653	0.258346	0.562353	0.592901	0.68674	0.483927	0.634455	0.639139	0.760155					36:5_16:0/20:5	0.0666048	0.029099	0.0362564	0.0598518	0.0279041	0.037416	0.0222065	0.0450767	0.0832567	0.0532018	0.0413492	0.070622
	36:5_16:1/20:4				0.150436				0.127514		0.1641	0.186393	0.177045					36:5_16:1/20:4				0.026445				0.0118796		0.013462	0.0147345	0.0230976
	36:5_18:2/18:3						0.20607	0.202227	0.180673		0.263041	0.210396	0.202897					36:5_18:2/18:3						0.0229645	0.0181843	0.0218753		0.0871321	0.0532216	0.0657703
	36:6_14:0/22:6	0.558682	0.362335			0.224656	0.179294			0.202989		0.149554						36:6_14:0/22:6	0.0762472	0.0555445			0.0295979	0.0164166			0.0360827		0.0180809
	36:6_16:1/20:5	0.872138	0.293764	0.157947	0.361521	0.323831	0.301105	0.271905	0.280873	0.386884	0.381023	0.388429	0.355675					36:6_16:1/20:5	0.149471	0.0522934	0.0548049	0.0982228	0.0450746	0.0254987	0.0189129	0.0200116	0.0739834	0.0267519	0.0302957	0.0285059
	38:5_18:1/20:4						0.191397	0.189048	0.196816		0.167855	0.177595	0.196756					38:5_18:1/20:4						0.0113007	0.00753671	0.015397		0.00955914	0.0100484	0.0323025
	38:6_16:0/22:6					0.233884	0.287993	0.227573	0.190688	0.166357	0.294594	0.299366	0.237038					38:6_16:0/22:6					0.0193853	0.0271655	0.0127509	0.0134944	0.0268301	0.0247709	0.0302418	0.026584
	38:6_18:1/20:5	0.253308		0.118458	0.168762		0.879865	0.702831	0.619068	0.235343	0.74207	0.626266	0.628808					38:6_18:1/20:5	0.0419173		0.039113	0.0536431		0.0870654	0.0380354	0.0491548	0.0600383	0.0342858	0.0429951	0.0722901
	38:6_18:2/20:4	0.197422					0.231851	0.213094	0.239777		0.23719	0.270169	0.272783					38:6_18:2/20:4	0.0484299					0.0117744	0.00842248	0.025628		0.0183256	0.0253109	0.0387435
	38:7_16:1/22:6	0.867331	0.623181	0.188306	0.244806	0.32493		0.199476	0.224161	0.261663	0.278248	0.332526	0.301262					38:7_16:1/22:6	0.109432	0.126604	0.0678998	0.0773286	0.0467555		0.0150964	0.0167536	0.0435375	0.0246657	0.0358363	0.0207926
	38:7_18:2/20:5	1.49426	0.194979	0.264845	0.425925	0.289941	1.29565	0.930432	0.945515	0.717161	1.18601	1.19135	1.09356					38:7_18:2/20:5	0.281911	0.033584	0.0994541	0.17209	0.0583443	0.0818232	0.0445941	0.0555473	0.169082	0.0576498	0.118412	0.1515
	38:7_18:3/20:4						0.17113	0.17644	0.196675		0.204828	0.212157	0.228797					38:7_18:3/20:4						0.00694032	0.00692943	0.0168911		0.0265379	0.0373725	0.0522439
	38:8_18:3/20:5	0.372014					0.715204	0.626522	0.627772	0.203414	0.789761	0.742188	0.695262					38:8_18:3/20:5	0.0651867					0.0596918	0.0374746	0.0414255	0.0543117	0.0345461	0.0842324	0.122868
	40:8_20:3/20:5	0.322435					0.233448	0.235411			0.289138							40:8_20:3/20:5	0.0720782					0.017238	0.0102063			0.0149643
	40:9_20:4/20:5	0.241276					0.353396	0.328879	0.315208	0.13962	0.441874	0.449632	0.333556					40:9_20:4/20:5	0.0562264					0.0236712	0.0194179	0.0310879	0.0241301	0.0217679	0.0470576	0.0498465
	40:10_20:5/20:5	0.553386				0.159732	0.462896	0.369017	0.322193	0.19897	0.487991	0.414733	0.314612					40:10_20:5/20:5	0.121986				0.0194303	0.0462911	0.0331598	0.0278826	0.0439183	0.0315677	0.0382558	0.0528313
LPE	16:0	0.0254235	0.0904877	0.057095	0.0203325	0.0882909	0.0151871	0.0118766	0.00832348	0.0410443	0.0113939	0.0113282	0.00696324				LPE	16:0	0.0033982	0.0135067	0.00573817	0.0108873	0.00939465	0.00197703	0.00223813	0.00127831	0.00592428	0.00253405	0.00494041	0.000807092
	16:1	0.0356855	0.170038	0.0981189	0.0621446	0.145448	0.00984189	0.00814802	0.00694386	0.0659237	0.00944356	0.0095748	0.00613989					16:1	0.00347848	0.0139126	0.0156477	0.0112362	0.00511665	0.00282971	0.000921213	0.00259109	0.00679779	0.00266985	0.00327512	0.00146613
	16:2	0.0133265	0.0965869	0.0183429	0.00930099	0.0700046				0.0118941								16:2	0.00271369	0.00786943	0.00449074	0.00524043	0.00502728				0.00180179
	18:1	0.0150661	0.0405044	0.157786	0.0745188	0.0502022	0.0320535	0.0296504	0.0167879	0.067852	0.0147636	0.0133853	0.0139105					18:1	0.0030094	0.00497333	0.0220975	0.0242511	0.00273002	0.00208477	0.00468165	0.00250762	0.00633372	0.00337648	0.00677445	0.0044525
	18:2	0.0440855	0.0840969	0.258151	0.133907	0.209793	0.0383139	0.0290673	0.0137092	0.157894	0.0150303	0.0128771	0.00969324					18:2	0.00735844	0.012015	0.0432428	0.0552438	0.018895	0.00689599	0.00607218	0.00458244	0.0155334	0.00298313	0.00436264	0.00180074
	18:3		0.0216529	0.0504319	0.02513	0.0591619	0.0138683	0.0102214		0.0404432								18:3		0.00336013	0.0137745	0.010858	0.00676344	0.00320456	0.00231183		0.00552319
	18:4		0.012078			0.0138878												18:4		0.000846656			0.00112569
	20:3		0.0143936	0.0225689	0.025198	0.0261977				0.0194889								20:3		0.00261103	0.00551	0.0036172	0.00300619				0.00205174
	20:4				0.0106163	0.0215687		0.00569325		0.0152249								20:4				0.00114868	0.00282587		0.00167536		0.00172527
	20:5	0.0139392	0.0179032		0.00822122	0.0269105	0.00920747	0.00717083	0.0050036	0.0150553	0.00726308		0.0047885					20:5	0.00272141	0.0022768		0.000579619	0.00345626	0.00147697	0.00109424	0.000773532	0.00220935	0.00066918		0.00153251
	22:5		0.0147302			0.0161921												22:5		0.00233016			0.00141974
	22:6	0.0142783	0.0625959	0.0242272	0.0104808	0.0577788	0.0170354	0.0130072	0.00470132	0.0199553								22:6	0.00275557	0.00742983	0.00908374	0.00316684	0.00379922	0.00179776	0.00232611	0.000700092	0.00321014
PE	30:1_14:0/16:1	0.0143142			0.0102218					0.0146448							PE	30:1_14:0/16:1	0.00173387			0.00438661					0.00323798
	32:1_16:0/16:1	0.0453774	0.0371413	0.0349783	0.0283201	0.0417818	0.0263359	0.0246137	0.0213344	0.0535479	0.0282297	0.0268741	0.0244229					32:1_16:0/16:1	0.00774371	0.00363098	0.00577066	0.00860605	0.00622236	0.00161318	0.00262069	0.00181156	0.00310666	0.00159417	0.00382282	0.00334108
	32:2_14:0/18:2	0.0163688		0.0100338	0.012531			0.00568634	0.00483163	0.0178258	0.00674572	0.00795368						32:2_14:0/18:2	0.000263757			0.00370873			0.000314759	0.000974431	0.0023318	0.000792244	0.00197904
	32:2_16:1/16:1	0.0216029	0.0173594	0.0129013	0.0196501	0.0153712				0.019244	0.00732957	0.00624865	0.0048236					32:2_16:1/16:1	0.00483543	0.00135186	0.00247878	0.00673007	0.00334143				0.00467301	0.000371606	0.000388353	0.00075196
	34:2_16:1/18:1	0.0196192	0.0119655	0.025177	0.0326625	0.0154123	0.0187764	0.0189192	0.0161114	0.026699	0.0165953	0.0166698	0.0162935					34:2_16:1/18:1	0.00422478	0.000771795	0.00336541	0.0123859	0.00334667	0.00342777	0.00299285	0.0016881	0.00376411	0.00425572	0.00375089	0.00213985
	34:3_16:1/18:2	0.0326634	0.0163396	0.0416895	0.0426262	0.0216732	0.017101	0.0141855	0.0107718	0.037641	0.0159618	0.0149721						34:3_16:1/18:2	0.00842829	0.00424871	0.00466805	0.0133073	0.00420484	0.0026284	0.00225843	0.00137565	0.00741532	0.00239083	0.00278309
	34:4_16:1/18:3	0.0188552		0.0112173	0.0117994			0.0110643		0.0150572		0.00995655	0.00838311					34:4_16:1/18:3	0.00458157		0.0017908	0.00483204			0.00162454		0.00359004		0.00174523	0.00207085
	36:6_16:1/20:5			0.0162943	0.0327603	0.0387568	0.0247382	0.0199686	0.0137403	0.0436055	0.0288432	0.027867						36:6_16:1/20:5			0.00247329	0.0117438	0.0125685	0.00563345	0.00190668	0.0021586	0.0100072	0.00385074	0.00237914
	38:6_18:1/20:5	0.0412418	0.0143475															38:6_18:1/20:5	0.0102291	0.00317321
	38:7_16:1/22:6	0.0336226	0.0332259	0.012786	0.00976578	0.0215441	0.0100676	0.00800834	0.00647554	0.016993	0.0101641	0.00950463	0.00570928					38:7_16:1/22:6	0.00686557	0.00466026	0.0018486	0.0047524	0.00502977	0.00184761	0.000572209	0.00121362	0.00286479	0.00204813	0.00255322	0.000690598
	38:9_18:4/20:5						0.0106573	0.00646445	0.00423586	0.0105729	0.0105829	0.00768695						38:9_18:4/20:5						0.00136603	0.000956766	0.000468952	0.0016887	0.00234613	0.00203577
	40:8_20:3/20:5	0.0362612			0.0185332		0.0129693	0.0124133	0.0116893	0.0165983	0.0188448	0.0150123	0.0123174					40:8_20:3/20:5	0.00805433			0.00704839		0.000993585	0.00108306	0.00203002	0.00499443	0.0038725	0.0023206	0.0026494
	40:9_20:4/20:5	0.0436374			0.0124217	0.0145729	0.0239741	0.0184167	0.0166996	0.0217242	0.0332806	0.0290614	0.0218747					40:9_20:4/20:5	0.00925317			0.0037886	0.00181953	0.00639534	0.00445617	0.00232198	0.00683689	0.00527866	0.00571274	0.00352664
	40:10_20:5/20:5	0.102674	0.0295751		0.0120055	0.028808	0.0455536	0.0300191	0.0242246	0.0364746	0.0592368	0.0430164	0.0284364					40:10_20:5/20:5	0.0160599	0.00882807		0.00344997	0.00877223	0.00769621	0.00575197	0.0039756	0.0110047	0.00653087	0.0064447	0.00506189
	42:10_20:4/22:6	0.0201483		0.0149986	0.0295553	0.0390165	0.0151767	0.0174166	0.0091298	0.0151813	0.0141981	0.019329	0.0143015					42:10_20:4/22:6	0.00533048		0.00676335	0.0312889	0.0526475	0.00259574	0.00899068	0.00139138	0.00243239	0.00267328	0.00384182	0.00640666
	42:10_20:5/22:5	0.097367	0.0373938		0.0158634		0.0383978		0.0235821		0.0443039	0.0377423	0.0242167					42:10_20:5/22:5	0.0169928	0.0088385		0.00546353		0.00468546		0.00462073		0.00613481	0.00579281	0.00477513
	42:11_20:5/22:6	0.333131	0.156638	0.0316566	0.0413081	0.0759802	0.170202	0.105684	0.11286	0.103524	0.21407	0.191615	0.145546					42:11_20:5/22:6	0.0754496	0.0467354		0.019055	0.0197105	0.0366181	0.0201974	0.0171307	0.0350505	0.0559064	0.0246458	0.0287396
LPS	18:0	0.265442	1.23261	0.433152	0.154776	0.938704	0.319358	0.224496	0.0746786	0.398355	0.0785798	0.0816237	0.129223				LPS	18:0	0.0742407	0.0671887	0.166158	0.0426287	0.137743	0.105527	0.0472414	0.0116933	0.0745503	0.0107915	0.0228938	0.0367353
PS	32:0_14:0/18:0	0.0635909	0.0515411	0.0241649	0.0161809	0.0523417		0.0241889		0.0538631	0.0317666	0.053912					PS	32:0_14:0/18:0	0.0150056	0.0141367	0.0053882	0.00489204	0.00810072		0.00665196		0.0169189	0.00842592	0.0218486
	32:0_16:0/16:0	0.0575083	0.0518942	0.0528774	0.0193576	0.0397508		0.0262185		0.036345	0.0323565							32:0_16:0/16:0	0.017198	0.0185111	0.0472933	0.00523288	0.00221402		0.00423654		0.0125426	0.00480038
	34:0_16:0/18:0	0.115667	0.104783	0.0448774	0.0300359	0.0682631	0.0819597				0.0879874		0.105998					34:0_16:0/18:0	0.0340721	0.0282268	0.00815863	0.00978941	0.0128119	0.0313065				0.0175689		0.0425956
	34:1_16:1/18:0	0.306196	0.279996	0.108082	0.0811494	0.192565	0.13463			0.148725	0.108887	0.160507	0.138208					34:1_16:1/18:0	0.0673555	0.0697053	0.0240142	0.0247641	0.0346495	0.0532367			0.0284093	0.0192557	0.0468967	0.0498958
	34:3_16:1/18:2			0.0215501	0.0202716					0.0295896								34:3_16:1/18:2			0.00948608	0.0059853					0.00233224
	36:0_18:0/18:0			0.0137843							0.0252875							36:0_18:0/18:0			0.00129958
	36:1_18:0/18:1	0.0504971	0.0464954	0.0260359	0.0258714		0.0505874	0.0425814	0.0362631	0.0311307	0.0428764	0.0663871	0.0731102					36:1_18:0/18:1	0.0110388	0.0116212	0.00579648	0.0059514		0.0211938	0.0111524	0.00451379	0.00936469	0.00996789	0.0333055	0.0445174
	36:2_18:1/18:1			0.0240131	0.0260175		0.107518	0.103395	0.0904476	0.0362777	0.0684871	0.148831	0.141248					36:2_18:1/18:1			0.00323612	0.00760556		0.0282082	0.0145323	0.0193365	0.00982997	0.0224602	0.0762986	0.0713834
	36:3_18:0/18:3				0.0168839		0.0415421	0.0280605	0.0248761		0.0355843							36:3_18:0/18:3				0.00254289		0.0196873	0.0110992	0.00614348		0.00103279
	36:4_18:1/18:3			0.024344	0.0279498													36:4_18:1/18:3			0.00695608	0.00559024
	36:5_16:0/20:5	0.114343				0.0838807	0.119904				0.117406	0.172818	0.158449					36:5_16:0/20:5	0.0203313				0.0117831	0.0340202				0.0178937	0.0895825	0.0886985
	36:5_18:2/18:3							0.0285939	0.0265309		0.0303017		0.0429066					36:5_18:2/18:3							0.00358388	0.00582687		0.00086446		0.00450114
	36:8_18:4/18:4			0.0113959					0.0220998									36:8_18:4/18:4								0.0041664
	38:3_18:0/20:3	0.0748651		0.0243221	0.0248041				0.0241964	0.0319684								38:3_18:0/20:3	0.0157426		0.00765669	0.00552424				0.0050866	0.00610761
	38:4_18:0/20:4	0.250053	0.101119	0.0380545	0.0748869	0.0733633	0.166796	0.11522	0.129632	0.0978859	0.139731	0.282922	0.267373					38:4_18:0/20:4	0.0514257	0.0373691	0.0111492	0.0300782	0.0106631	0.0548979	0.0323122	0.0207977	0.0209461	0.032351	0.0699832	0.100818
	38:4_18:1/20:3			0.0239754	0.0242387			0.0366913	0.0420987	0.0254574	0.0403142	0.0785816	0.0796428					38:4_18:1/20:3			0.00722017	0.00477781			0.00910661	0.00764539	0.00467949	0.008569	0.0402091	0.0219486
	38:5_18:0/20:5	2.65128	1.16678	0.197923	0.378692	0.763977	2.01663	1.13589	1.122	0.921023	1.68233	3.09885	2.24327					38:5_18:0/20:5	0.639301	0.430408	0.0917363	0.169601	0.144752	0.733528	0.246323	0.175897	0.236372	0.302263	0.972857	0.642892
	38:5_18:1/20:4						0.0806631	0.0715988	0.0861006	0.0345978	0.0616619		0.149178					38:5_18:1/20:4						0.0186025	0.0107626	0.00662921	0.0059473	0.0103304	0.0384441	0.0460657
	38:6_18:1/20:5		0.0400534	0.0308708	0.0298913		0.0985192	0.0846175	0.0557363				0.0852207					38:6_18:1/20:5		0.00614042	0.00650635	0.00750527		0.0312405	0.0225354	0.0116881				0.0231861
	38:8_18:3/20:5			0.0200894	0.0204256		0.0413448	0.0315509	0.0261344									38:8_18:3/20:5			0.00511875	0.00425029		0.0145526	0.00483311	0.0025518
	40:7_20:3/20:4	0.0626624			0.0278046					0.0269897		0.067071						40:7_20:3/20:4	0.0144299			0.00515747					0.0052399		0.0222233
	42:11_20:5/22:6	0.067907	0.0464466	0.0183124	0.014848		0.0444834	0.0291105	0.0236399	0.0300104	0.0336437	0.084794						42:11_20:5/22:6	0.0183823	0.0100476	0.00410781	0.00256765		0.0159844	0.00778183	0.00598308	0.00638617	0.00670865	0.0559423
Acyl-CoA	14:0	25.2266	42.4751	10.586	16.8581	19.1129	4.6364	9.86121	8.92485	51.6428	4.05099	5.73213	11.0083				Acyl-CoA	14:0	2.38518	7.00569	2.7557	11.304	6.63771	0.798676	2.25393	1.09236	7.41433	0.659843	1.00867	1.91315
	16:0	74.0198	124.75	23.9814	31.9909	53.6911	36.4879	48.8119	43.6324	115.318	35.4842	47.6576	66.1105					16:0	2.09097	22.1653	6.01408	14.5253	14.8325	3.57304	10.2385	4.70528	2.12492	4.5129	7.80537	11.3183
	16:1	21.3007	30.5693	46.7476	50.5785	19.591	5.72271	6.42052	9.36103	54.7911	4.6709	6.03075	12.3327					16:1	3.26982	3.4446	9.9489	30.8305	4.94048	0.910816	1.30912	1.29623	9.95829	0.546149	1.3656	1.43439
	16:3	3.4378	3.70027	9.33938	4.87841	3.91686	2.12185	0.154023	0.114501	8.72915	0.353482	0.858459	0.608341					16:3	0.733285	1.01266	1.99001	4.4991	1.11259	0.32333	0.0648643	0.0237458	2.12959	0.0624699	0.23154	0.109285
	18:0	6.05596	11.6661	4.00025	7.42189	12.6691	11.3726	2.87265	4.06453	12.2556	2.70685	5.54163	5.4876					18:0	0.52048	1.023	0.884564	2.67095	2.82266	1.23748	0.580334	0.640609	1.88894	0.271226	0.984012	0.863331
	18:1	3.11925	4.60089	23.5153	35.2827	15.9676	7.91224	5.08084	11.2339	2.68622	4.9462	6.35099	13.257					18:1	0.331105	0.939873	5.01457	26.6007	4.34811	0.773222	1.12796	0.928736	0.334304	0.528642	1.46623	1.98576
	18:2	10.0143	4.51484	36.8527	133.735	37.8766	7.804	6.86319	16.5568	17.953	6.77217	5.05463	15.3838					18:2	1.794	0.793625	8.61417	73.2472	10.9106	0.557712	1.83963	1.49324	3.18927	0.552195	1.17743	2.51597
	18:3	2.15161	3.32884	19.6265	33.7304	32.1386	7.13309	6.44666	16.7814	19.1691	5.51819	4.62253	16.1918					18:3	0.889302	1.49087	3.91996	28.1457	19.4997	0.685589	1.86543	1.7847	3.21094	0.460883	1.22034	1.62476
	20:4	7.06316	5.79829	22.8383	10.9269	11.5738	15.192	1.88312	4.76717	7.3582	3.35469	11.1398	8.01834					20:4	5.04724	0.713106	4.68909	7.01003	3.0853	2.02993	0.146981	0.840809	0.937464	0.549692	2.30398	1.43396
	20:5	52.819	45.7299	186.652	92.2058	99.6643	105.846	13.4656	39.6345	56.5109	27.8068	85.7899	65.1462					20:5	7.06165	6.99777	40.0166	64.2536	30.929	14.9544	1.23857	6.07965	8.56112	4.58429	13.8054	7.67352
	22:0	2.36209	8.37784	3.7881	7.02336	9.6065	20.8487	6.58067	12.3286	6.10903	7.87315	10.3829	13.8376					22:0	0.949858	0.793987	2.61595	2.31202	3.09726	1.53963	1.61273	1.4601	1.03555	0.596298	2.00528	1.80422
	22:1	1.72614	5.76949	2.78762	2.73964	6.31217	0.678173	0.136815	0.460644	12.7615	0.244791	1.18331	0.492566					22:1	0.801131	1.30365	0.635532	1.39883	2.13694	0.0531146	0.0191757	0.118827	1.59439	0.0857297	0.14959	0.0280007
	22:5	1.24735	2.64534	5.85993	5.68474	4.92767	1.03681	0.939939	2.24075	3.72446	0.754918	0.342678	2.03777					22:5	0.209867	0.496788	1.33351	3.97185	1.77414	0.162993	0.325913	0.12285	0.991872	0.0419027	0.117029	0.203115
	22:6	11.7836	22.7154	49.5724	50.2306	40.1741	8.66503	8.1165	18.7671	29.6327	6.88066	4.37048	18.0148					22:6	2.90966	4.39182	10.288	35.7279	10.7982	0.812805	2.37777	1.16445	4.48143	0.494169	0.967683	2.29138
	24:0	5.58182	9.03088	6.56619	8.45475	10.3875	24.9986	16.7795	33.5214	9.5127	13.8656	18.4796	35.3256					24:0	1.12349	1.68358	1.83092	3.83702	2.74809	2.35078	2.64306	4.8779	1.73419	1.262	2.11737	5.55154
	24:1	0.496791	1.65794	1.20245	2.85884	2.30742	8.00859	3.76412	6.97734	1.27638	3.96133	5.7776	6.83539					24:1	0.164524	0.309216	0.468595	1.10131	0.299976	0.88567	0.708982	0.458285	0.343825	0.782391	1.23899	0.738922

## Sheet: relative values
relative data																	standard deviation
		normal light				normal light				high light									normal light				normal light				high light
		+N				-N				-N									+N				-N				-N
		0d	2d	5d	7d	0d	2d	3d	6d	0d	2d	3d	6d						0d	2d	5d	7d	0d	2d	3d	6d	0d	2d	3d	6d
LPI	16:0	13.0726	20.3031	33.0696	20.9526	23.152	12.0793	13.1907	15.0283	22.8873	12.3815	14.8224	12.7615				LPI	16:0	2.40649	3.50447	4.13656	3.71275	3.1657	1.53585	2.76847	2.60485	8.00294	5.67585	5.42024	2.15395
	16:1	6.20601	6.88187	6.94086	7.58593	6.38566	10.3556	10.0304	10.8192	11.1814	10.7352	13.9494	11.3073					16:1	4.18469	2.76482	1.52859	1.92118	1.32422	3.88541	1.2297	1.2736	8.70589	4.50434	7.86449	1.92983
PI	28:0_14:0/14:0	0.973956	0.83514	0.460622	1.25557	0.851948	0.527025	0.668602	0.887939	0.70078	0.773659	0.941699	0.818091				PI	28:0_14:0/14:0	0.376243	0.563988	0.258011	0.500193	0.139917	0.166296	0.306261	0.21353	0.337821	0.443004	0.479033	0.51757
	30:2_14:0/16:2	4.89372	4.00283	2.17634	3.37452	2.34107	0	0	0	1.66988	0	0	0					30:2_14:0/16:2	2.18313	2.42151	0.871723	0.562919	0.800486	0	0	0	0.646147	0	0	0
	32:0_16:0/16:0	4.42866	4.076	3.65274	4.25954	3.9701	4.82894	4.79668	4.59996	3.81778	4.31215	4.37398	5.69358					32:0_16:0/16:0	0.463267	0.438836	0.419354	1.95343	1.2241	1.0708	1.0455	1.02481	0.880155	0.871167	1.72896	1.56895
	32:1_16:0/16:1	59.6249	57.111	38.7118	42.1951	52.0495	65.8325	49.3896	59.9914	52.0591	65.0059	47.3821	62.6289					32:1_16:0/16:1	1.85781	3.18965	5.73072	5.03228	9.56245	4.57506	4.21143	3.18172	13.5809	7.39416	9.72031	5.26784
	32:2_16:1/16:1	3.18909	1.80535	3.69875	5.13258	5.1351	4.04427	3.52914	3.16934	3.60752	2.95612	2.40606	1.89127					32:2_16:1/16:1	0.705581	0.280329	0.735739	1.46539	5.67864	0.745536	2.13924	1.22017	1.24792	1.58518	0.843297	0.597426
	32:4_16:2/16:2	0.475913	0.377148	0.333221	0.262227	0.254849	0.145635	0.190324	0.42784	0.188631	0.133707	0.0843692	0.196593					32:4_16:2/16:2	0.381853	0.116731	0.257177	0.184511	0.23475	0.178183	0.308096	0.375577	0.120753	0.23966	0.132849	0.304822
	34:3_14:0/20:3	2.20046	1.21959	2.27996	2.56049	1.39821	0	0	1.92173	0.944825	0	0	2.07876					34:3_14:0/20:3	1.06815	0.365424	0.498462	0.919091	0.751032	0	0	1.13024	0.388325	0	0	0.637603
	34:5_16:4/18:1	0	0	5.40442	7.22582	0	0	14.2547	0	0	0	13.1247	0					34:5_16:4/18:1	0	0	1.03317	3.27352	0	0	3.54943	0	0	0	2.69003	0
	36:5_18:1/18:4	1.76999	0.783554	1.3513	2.24811	1.17921	0	1.72972	1.20426	0.713109	1.09704	0.953101	1.08861					36:5_18:1/18:4	0.801754	0.513029	0.465718	0.838152	1.35676	0	2.36021	0.611314	0.352707	0.715852	0.67593	0.731248
	38:6_18:1/20:5	2.37287	0.944576	1.55508	2.21872	1.22624	1.33817	1.3136	1.03695	1.63562	1.90797	1.26129	1.53539					38:6_18:1/20:5	0.851409	0.307008	0.479021	1.36226	0.38375	0.772231	0.340754	0.424742	0.780952	1.08128	0.534036	1.35844
	38:7_16:1/22:6	0	1.65988	0	0	1.2904	0.848583	0.906625	0.913058	0	0.696764	0.700846	0					38:7_16:1/22:6	0	0.940097	0	0	0.667051	0.507547	0.490876	0.303045	0	0.25921	0.514067	0
	38:9_16:3/22:6	0.791838	0	0.365299	0.728801	0.765747	0	0	0	0.59397	0	0	0					38:9_16:3/22:6	0.315841	0	0.0814123	0.490332	0.26534	0	0	0	0.176857	0	0	0
LPA	14:0	3.99243	3.53328	4.0008	5.09665	3.19678	5.9017	8.53484	9.11522	4.22221	6.29731	6.79654	8.98803				LPA	14:0	0.641377	0.309278	0.685949	1.14399	0.238268	0.572887	1.02347	0.494432	0.45201	1.68703	0.864795	1.55646
	16:0	2.80538	9.08207	6.39271	2.65778	7.99686	2.50017	2.82168	2.13988	4.89633	1.97243	2.12945	1.7281					16:0	0.309741	1.64517	1.08384	0.83197	1.07971	0.256478	0.508453	0.34715	0.977493	0.441698	0.815834	0.263511
	16:1	3.9613	17.0335	10.8279	8.62173	13.1456	1.60283	1.94299	1.76919	7.8148	1.51776	1.66938	1.49468					16:1	0.510142	1.92185	0.898662	1.1162	0.72783	0.357634	0.241874	0.617578	0.979126	0.501109	0.59742	0.162017
	16:2	1.45951	9.65396	2.01059	1.12421	6.3273	0.403552	0.41656	0.271859	1.41099	0.296602	0.154266	0.157865					16:2	0.178691	0.840378	0.316406	0.27042	0.528155	0.274501	0.162789	0.128526	0.243748	0.163641	0.144477	0.0766384
	18:1	1.62966	4.05307	17.4279	10.0691	4.53472	5.3092	7.0391	4.31939	8.07552	2.54695	2.48065	3.34606					18:1	0.575485	0.550456	1.00407	1.20663	0.267983	0.562297	0.824008	0.687757	1.25627	0.568366	1.02365	0.476879
	18:2	4.96632	8.39119	28.3682	17.7901	18.906	6.32974	6.91081	3.51444	18.7233	2.58633	2.39902	2.37326					18:2	1.35432	1.06776	0.933057	3.27385	0.99022	1.11488	1.19646	1.16188	2.31867	0.458559	0.606751	0.29877
	18:3	1.3396	2.15742	5.46059	3.32069	5.35537	2.26987	2.40404	0.929563	4.76891	0.968013	0.522013	0.604392					18:3	0.427135	0.267215	0.849773	0.425044	0.700329	0.398589	0.30747	0.255505	0.521146	0.155886	0.177072	0.206787
	18:4	0.351109	1.16155	0.410489	0.157315	1.21506	0.196203	0.25326	0.0708482	0.452694	0.0731378	0.169863	0.0901505					18:4	0.0899263	0.171422	0.156392	0.105953	0.187844	0.0988769	0.100263	0.0299053	0.167494	0.0554897	0.112985	0.0384442
	20:3	0.976965	1.43432	2.47958	3.61766	2.36236	0.864054	1.12411	0.653249	2.3217	0.369622	0.265987	0.479136					20:3	0.284211	0.21797	0.491714	1.04089	0.228796	0.206098	0.279349	0.17932	0.395896	0.133603	0.0363568	0.188998
	20:4	0.779341	1.11594	0.868271	1.40715	1.9438	0.94112	1.24785	0.690626	1.79323	0.560607	0.596752	0.571557					20:4	0.0922221	0.20517	0.115516	0.430092	0.201693	0.164812	0.328789	0.154315	0.105691	0.130139	0.317224	0.353486
	20:5	1.38955	1.78562	0.69633	1.07667	2.4251	1.52272	1.72439	1.28167	1.7686	1.18533	1.22265	1.04172					20:5	0.292291	0.194704	0.188892	0.363765	0.259236	0.265695	0.361888	0.166989	0.148492	0.291258	0.428638	0.294697
	22:5	0.352705	1.46606	0.910005	0.681662	1.46419	0.460766	0.653997	0.25255	0.997647	0.144524	0.125176	0.180985					22:5	0.0529398	0.186307	0.214936	0.174869	0.152284	0.21935	0.147803	0.0251074	0.202655	0.107369	0.0835858	0.103159
	22:6	1.55749	6.2321	2.61033	1.43938	5.21348	2.80526	3.08842	1.20612	2.34596	0.926394	0.751141	0.773207					22:6	0.112253	0.476916	0.778346	0.319687	0.234021	0.172383	0.466366	0.169524	0.275938	0.333892	0.210359	0.114084
PA	28:0_14:0/14:0	0.141155	0.0441966	0.0732527	0.173552	0.116764	0.0659529	0.057699	0.0917376	0.113763	0.105116	0.0755191	0.109361				PA	28:0_14:0/14:0	0.0825649	0.0258836	0.0348941	0.073267	0.106203	0.0213424	0.0473783	0.0509833	0.0431482	0.0466829	0.0518872	0.0772473
	30:1_14:0/16:1	1.05666	0.748372	0.719987	1.1614	0.756916	0.392523	0.438533	0.399042	1.2242	0.585622	0.483074	0.550914					30:1_14:0/16:1	0.20742	0.102912	0.21394	0.287652	0.213584	0.098064	0.10317	0.124262	0.17273	0.107386	0.0882995	0.224035
	32:1_16:0/16:1	3.58708	2.71354	2.58482	3.77841	2.98481	3.94317	4.92249	5.35018	4.53868	4.26178	4.62527	5.86059					32:1_16:0/16:1	0.601147	0.248584	0.554807	0.549165	0.399392	0.465538	0.300682	0.529026	0.388528	0.401709	0.531109	0.784024
	32:2_14:0/18:2	0.962098	0.237184	0.621938	1.46708	0.518133	0.857466	1.00318	1.06796	1.50747	1.001	1.36067	0.920369					32:2_14:0/18:2	0.277484	0.0505348	0.153762	0.438219	0.112343	0.220321	0.199598	0.351813	0.186807	0.221704	0.265111	0.217088
	32:2_16:1/16:1	1.69336	1.2771	0.933797	2.57858	1.04578	0.689798	0.777178	0.80651	1.62364	0.956255	0.944162	1.10159					32:2_16:1/16:1	0.257238	0.191926	0.101857	0.259379	0.148827	0.101398	0.101078	0.096763	0.38485	0.246222	0.188654	0.259259
	32:3_14:0/18:3	0.59959	0.143476	0.316246	0.580483	0.307988	0.83716	0.831002	0.640159	0.734784	0.764355	0.909345	0.689294					32:3_14:0/18:3	0.0929584	0.0292031	0.0674435	0.278589	0.108931	0.089532	0.120551	0.15587	0.0692106	0.220201	0.12604	0.183049
	32:3_16:1/16:2	1.06585	1.08314	0.328395	0.516699	0.701098	0.207833	0.334476	0.246751	0.3665	0.278512	0.201872	0.222082					32:3_16:1/16:2	0.255959	0.200824	0.0974532	0.101719	0.157057	0.0840733	0.160154	0.12469	0.0717405	0.119285	0.102998	0.121082
	34:2_16:1/18:1	1.53254	0.851474	1.83584	4.28161	1.018	2.77452	3.79914	4.06936	2.29709	2.53815	2.88995	3.89531					34:2_16:1/18:1	0.104271	0.1034	0.169471	0.797865	0.214538	0.327983	0.648376	0.736255	0.548003	0.778456	0.734557	0.364239
	34:3_16:1/18:2	2.5513	1.19501	3.04962	5.65208	1.53151	2.54114	2.8374	2.73858	3.21768	2.39436	2.5945	0					34:3_16:1/18:2	0.409164	0.299381	0.283958	0.892356	0.0850479	0.340486	0.362671	0.649602	0.850892	0.278442	0.535189	0
	34:4_16:1/18:3	1.46986	0.441742	0.821044	1.53389	1.00053	1.73562	2.2288	1.79364	1.27088	1.61594	1.71372	2.02779					34:4_16:1/18:3	0.155534	0.0819981	0.120432	0.200214	0.764176	0.291382	0.399027	0.328231	0.304963	0.153875	0.272542	0.552688
	36:6_14:0/22:6	0.595622	0.399815	0.227038	0.293362	0.424397	0.42644	0.592882	0.321507	0.506193	0.551746	0.591708	0.311306					36:6_14:0/22:6	0.127287	0.0715435	0.0482441	0.14697	0.0884631	0.106097	0.112516	0.0804361	0.0602984	0.196623	0.203126	0.214701
	36:6_16:1/20:5	0	0	1.18901	4.35132	2.70663	3.63905	4.00251	3.41445	3.65285	4.32537	4.82038	0					36:6_16:1/20:5	0	0	0.141742	0.963285	0.582862	0.428042	0.345867	0.29947	0.662747	0.402739	0.581532	0
	36:7_16:2/20:5	0	0	0.26217	0.544269	0	0.894991	0.743036	0.520314	0	0.798226	0	0					36:7_16:2/20:5	0	0	0.0388164	0.19692	0	0.153292	0.113151	0.10551	0	0.213793	0	0
	38:6_16:0/22:6	1.00102	0.934422	0	0	0.823331	0.960213	0	1.53679	0.562933	1.1817	1.21704	1.18823					38:6_16:0/22:6	0.115135	0.211665	0	0	0.384949	0.153572	0	0.411413	0.114721	0.187737	0.297395	0.266921
	38:6_18:1/20:5	3.19872	1.0534	0	0	0	0	0	0	0	0	0	0					38:6_18:1/20:5	0.250656	0.262249	0	0	0	0	0	0	0	0	0	0
	38:7_16:1/22:6	2.6297	2.43193	0.934456	1.18161	1.52618	1.48925	1.60692	1.61093	1.43145	1.51156	1.6216	1.36702					38:7_16:1/22:6	0.27528	0.376896	0.121485	0.247358	0.248537	0.189352	0.129758	0.21585	0.209879	0.152418	0.370021	0.131818
	38:9_18:4/20:5	0	0.837049	0.150015	0.282693	0.767165	1.58565	1.29143	1.06667	0.871486	1.57836	1.17737	0					38:9_18:4/20:5	0	0.221035	0.0825974	0.111337	0.171629	0.173563	0.144244	0.168561	0.196404	0.244218	0.363593	0
	40:8_20:3/20:5	2.83629	0.534137	0.411452	2.17863	0.822238	1.93964	2.50927	2.91389	1.38343	2.80366	2.57403	2.92023					40:8_20:3/20:5	0.351253	0.163932	0.160172	0.674241	0.122752	0.223384	0.409164	0.383501	0.345417	0.306939	0.246248	0.416008
	40:8_20:4/20:4	0.229208	0.0590066	0.0340497	0.314426	0.0650186	0.281942	0.40638	0.601321	0.149991	0.386782	0.390713	0.562302					40:8_20:4/20:4	0.0663125	0.0148368	0.010644	0.142224	0.0365498	0.0775041	0.15585	0.205461	0.0922391	0.153139	0.214312	0.107907
	40:9_20:4/20:5	3.40649	0.717971	0.272792	1.33161	0.922957	3.51964	3.65808	4.15152	1.81617	4.97647	4.99787	5.19699					40:9_20:4/20:5	0.221424	0.218443	0.131202	0.58435	0.221963	0.550543	0.698135	0.216755	0.531657	0.436017	0.868118	0.407227
	40:10_20:5/20:5	8.08672	2.19118	0.346387	1.47236	2.0062	6.73007	5.97708	6.00783	3.0604	8.8962	7.40559	6.77357					40:10_20:5/20:5	0.664579	0.766586	0.160683	0.489084	0.355886	0.448805	0.872036	0.473631	0.921022	0.67898	0.996396	0.883307
	42:10_20:4/22:6	2.55204	0	0.300099	1.29826	0	2.04673	2.17869	0	0.846914	0	0	3.81619					42:10_20:4/22:6	0.279389	0	0.0969824	0.552081	0	0.228156	0.260494	0	0.254856	0	0	0.603639
	42:10_20:5/22:5	7.63463	2.73609	0	2.11369	0	5.70539	0	5.87878	0	6.63344	6.48437	5.73127					42:10_20:5/22:5	0.629223	0.633176	0	0.460138	0	0.415479	0	0.997289	0	0.37535	0.800705	0.503708
	42:11_20:5/22:6	26.0294	11.5144	1.94001	5.5014	5.33128	25.0118	21.0768	28.0163	8.61108	31.6803	32.9937	34.3812					42:11_20:5/22:6	3.99817	3.56334	1.06346	2.1431	0.710157	2.71268	3.33607	1.60558	2.44117	4.36584	3.7313	1.46923
	44:10_22:5/22:5	1.38579	0.550636	0.0964583	0.208556	0.41792	0.477461	0.433072	0.39162	0.509308	0.596474	0.479532	0.373329					44:10_22:5/22:5	0.260365	0.167601	0.0286754	0.0563893	0.116794	0.134676	0.146702	0.113958	0.0913103	0.225719	0.140478	0.0531429
	44:12_22:6/22:6	0.193546	0.204698	0.0874686	0.143923	0.118488	0.13933	0.131888	0.14954	0.11123	0.133575	0.165177	0.171886					44:12_22:6/22:6	0.0476186	0.0492623	0.0457476	0.0758904	0.0398894	0.0768031	0.0577716	0.143792	0.0684621	0.0442982	0.0973904	0.103303
