# Supplementary material for: Metabolome Analysis Reveals Betaine Lipids as Major Source for Triglyceride Formation, and the Accumulation of Sedoheptulose during Nitrogen-Starvation of Phaeodactylum tricornutum
Source: PLoS One. 2016 Oct 13;11(10):e0164673. doi: 10.1371/journal.pone.0164673 (PMC5063337; doi:10.1371/journal.pone.0164673)
Supplement: S3 Table — (XLSX) [file pone.0164673.s009.xlsx]

## Sheet: reduced&labelled
Table S3: Data matrix of 935 high quality features (false discovery rate < 10-5) obtained by metabolite fingerprinting (UPLC-ESI-TOF-MS analysis)
			Relative intensities (cps)																																						Identities confirmed by UHPLC-ESI-QTOF-MS2 or GC-MS	Data base hits (mass window < 5 mDa) by
ID	RT (min)	Mass (Da)	0d_01a	0d_01b	0d_02a	0d_02b	NL_+N_2d_01	NL_+N_2d_02	NL_+N_2d_03	NL_+N_5d_01	NL_+N_5d_02	NL_+N_5d_03	NL_+N_7d_01	NL_+N_7d_02	NL_+N_7d_03	0d_01a	0d_01b	0d_02a	0d_02b	NL_-N_3d_01	NL_-N_3d_02	NL_-N_3d_03	NL_-N_6d_01	NL_-N_6d_02	NL_-N_6d_03	0d_01a	0d_01b	0d_02a	0d_02b	HL_-N_3d_01	HL_-N_3d_02	HL_-N_3d_03	HL_-N_6d_01	HL_-N_6d_02	HL_-N_6d_03	ClusterNumber	Dataset	FDR	Detected ion	m/z		AraCyc	KnapSack	LIPID MAPS	MetaCyc	KEGG
112	0.4767	132.09	781.562	726.076	407.174	390.722	1687.96	1715.85	1609.37	726.994	754.674	703.75	682.357	482.188	478.026	781.562	726.076	407.174	390.722	168.906	220.838	169.273	197.976	208.304	211.361	781.562	726.076	407.174	390.722	141.649	130.623	138.464	168.428	131.161	128.002	1	KF104_Tim_GIAVAP_all Samples_p_pos_130909_c01new_c05_c08_01.csv	3.2763e-10	M+H	133.097		&alpha;;&delta;-diaminovaleric acid; 2; 5-diaminopentanoate; 2; 5-diaminopentanoic acid; 2; 5-diamin	L-ornithine (132.0899; -0.00035446; 0) / alpha;4-Dimethylstyrene;p-Isopropenyltoluene (132.0939; -0.		(2<i>R</i>;4<i>S</i>)-2; 4-diaminopentanoate; 2;4-diaminopentanoate (132.0899; -0.00035446; 0) / 2;5	D-Ornithine (132.0899; -0.00035446; 0) / (2R;4S)-2;4-Diaminopentanoate;D-threo-2;4-Diaminopentanoate
131	1.4176	135.069	97.3906	95.3285	46.6643	60.588	332.469	366.782	287.134	0	25.95	0	26.223	0	26.2598	97.3906	95.3285	46.6643	60.588	110.906	0	0	90.0851	0	0	97.3906	95.3285	46.6643	60.588	0	63.572	69.4994	0	83.8965	0	1	KF104_Tim_GIAVAP_all Samples_p_pos_130909_c01new_c05_c08_01.csv	5.6787e-08	M+H	136.076		2-Acetanilide; 2-phenylacetamide; Acetanilide; N-Phenylacetamide; phenylacetamide (135.0684; 0.00030	Phenylacetaldoxime (135.0684; 0.00030954; 0)		2-Acetanilide; 2-phenylacetamide; Acetanilide; N-Phenylacetamide; phenylacetamide (135.0684; 0.00030	Acetanilide;N-Phenylacetamide;N-Acetylarylamine (135.0684; 0.00030954; 0) / 2-Phenylacetamide (135.0
129	0.726	136.589	136.082	69.2889	65.8228	104.08	320.521	372.919	374.198	81.8772	118.483	126.481	149.193	112.504	135.789	136.082	69.2889	65.8228	104.08	0	10.1266	0	0	0	0	136.082	69.2889	65.8228	104.08	0	0	0	0	0	0	1	KF104_Tim_GIAVAP_all Samples_p_pos_130909_c01new_c05_c08_01.csv	1.8256e-12	M+H	137.597
91	11.0123	145.93	0	0	0	0	123	125.864	107.853	0	0	0	0	0	17.2269	0	0	0	0	0	0	0	0	0	0	0	0	0	0	0	0	0	0	0	0	1	KF104_Tim_GIAVAP_all Samples_p_neg_130909_c01new_c05_c08_01.csv	2.0893e-18	M-H	144.923					metabisulfite (145.9344; -0.0043925; 0)
221	0.5515	146.069	2111.7	2268.13	909.488	895.686	4319.83	4112.88	3545.73	1043.62	880.71	1262.4	118.084	55.4612	52.7129	2111.7	2268.13	909.488	895.686	273.982	300.746	0	205.099	133.419	180.316	2111.7	2268.13	909.488	895.686	1478.19	1533.65	1754.74	225.39	0	220.428	1	KF104_Tim_GIAVAP_all Samples_p_pos_130909_c01new_c05_c08_01.csv	1.1724e-07	M+H	147.077		2-aminoglutaramic acid; L-glutamine; Q; gln; glum; glumin; glutamic acid 5-amide; glutamine; proglum	L-Glutamine (146.0691; 8.0543e-05; 0) / 4-Isopropenylbenzaldehyde (146.0732; -0.0039415; 0) / (E;E)-		2-aminoglutaramic acid; L-glutamine; Q; gln; glum; glumin; glutamic acid 5-amide; glutamine; proglum	D-Glutamine;D-2-Aminoglutaramic acid (146.0691; 8.0543e-05; 0) / 3-Ureidoisobutyrate (146.0691; 8.05
220	0.4885	146.104	680.159	624.188	456.851	426.408	1686.07	1787.3	1504.39	813.567	898.733	659.555	1096.95	1279.66	1241.91	680.159	624.188	456.851	426.408	244.885	297.941	258.187	308.974	298.83	302.206	680.159	624.188	456.851	426.408	161.815	145.384	120.442	228.214	190.697	165.783	1	KF104_Tim_GIAVAP_all Samples_p_pos_130909_c01new_c05_c08_01.csv	3.8226e-13	M+H	147.112		2;6-diaminohexanoic acid; K; L-lys; L-lysine; lys; lysine; lysine acid (146.1055; -0.0012045; 0)	L-Lysine (146.1055; -0.0012045; 0)		(3S)-3;6-diaminohexanoate; L-&beta;-lysine (146.1055; -0.0012045; 0) / D-erythro-3;5-diaminohexanoat	2;5-Diaminohexanoate (146.1055; -0.0012045; 0) / (3S)-3;6-Diaminohexanoate;L-beta-Lysine (146.1055;
226	0.5569	151.084	210.046	243.362	49.8606	0	1097.42	1357.2	1123.59	168.395	152.554	55.7985	0	0	0	210.046	243.362	49.8606	0	0	0	0	0	0	0	210.046	243.362	49.8606	0	0	0	0	0	0	0	1	KF104_Tim_GIAVAP_all Samples_p_pos_130909_c01new_c05_c08_01.csv	6.0165e-12	M+H	152.091						N3-Metyladenine (151.0858; -0.0017715; 0)
244	0.764	157.102	583.923	0	0	0	2331.87	3667.77	2680.99	965.227	635.54	538.316	1114.63	684.923	1016.22	583.923	0	0	0	0	0	0	0	0	0	583.923	0	0	0	0	0	0	0	0	0	1	KF104_Tim_GIAVAP_all Samples_p_pos_130909_c01new_c05_c08_01.csv	1.2174e-09	M+H	158.109
240	0.7272	158.584	77.3472	87.5091	55.5175	50.4736	265.77	261.533	426.396	78.9324	124.313	91.8717	71.7175	87.2872	75.1716	77.3472	87.5091	55.5175	50.4736	0	0	0	0	0	0	77.3472	87.5091	55.5175	50.4736	0	0	0	0	0	0	1	KF104_Tim_GIAVAP_all Samples_p_pos_130909_c01new_c05_c08_01.csv	1.4967e-09	M+H	159.591
335	1.4923	168.586	294.399	360.328	0	112.034	1212.06	1677.69	1468.47	45.4179	0	0	72.1492	0	70.8861	294.399	360.328	0	112.034	0	0	0	0	0	0	294.399	360.328	0	112.034	0	0	0	0	0	0	1	KF104_Tim_GIAVAP_all Samples_p_pos_130909_c01new_c05_c08_01.csv	1.2227e-10	M+H	169.593
322	13.0472	171.597	71.25	57.0699	0	34.8873	222.661	294.518	274.128	69.7755	53.7849	51.7274	0	30.1181	0	71.25	57.0699	0	34.8873	0	0	0	0	0	0	71.25	57.0699	0	34.8873	0	0	0	0	0	13.672	1	KF104_Tim_GIAVAP_all Samples_p_pos_130909_c01new_c05_c08_01.csv	2.4163e-10	M+H	172.604
321	0.5082	171.598	0	91.1313	14.6802	18.9056	450.567	555.462	573.966	55.2618	61.0656	39.2016	38.6617	0	16.4795	0	91.1313	14.6802	18.9056	0	0	0	0	0	0	0	91.1313	14.6802	18.9056	0	0	0	0	0	0	1	KF104_Tim_GIAVAP_all Samples_p_pos_130909_c01new_c05_c08_01.csv	2.4344e-13	M+H	172.605
342	0.602	172.09	109.933	106.641	56.3711	56.7935	399.999	368.016	343.306	106.342	126.061	96.0116	0	45.62	50.418	109.933	106.641	56.3711	56.7935	0	0	0	0	0	0	109.933	106.641	56.3711	56.7935	0	0	0	0	0	0	1	KF104_Tim_GIAVAP_all Samples_p_pos_130909_c01new_c05_c08_01.csv	2.0987e-13	M+H	173.097			Palutropone (172.0888; 0.0014085; 0)			Capillone (172.0888; 0.0014085; 0)
338	0.9621	173.088	322.34	313.69	227.216	242.435	333.358	1009.18	691.376	283.337	211.885	122.271	311.662	114.643	159.863	322.34	313.69	227.216	242.435	0	0	5.1957	0	0	0	322.34	313.69	227.216	242.435	0	0	0	0	0	0	1	KF104_Tim_GIAVAP_all Samples_p_pos_130909_c01new_c05_c08_01.csv	6.1107e-06	M+H	174.096		7-methylthioheptanonitrile oxide (173.0874; 0.00098754; 0)			7-methylthioheptanonitrile oxide (173.0874; 0.00098754; 0)	1;3-Dimethyl-8-isoquinolinol (173.0841; 0.0043595; 0) / Pyroquilon (173.0841; 0.0043595; 0)
379	0.7246	179.098	180.527	190.041	111.993	167.102	643.661	549.071	905.951	192.36	314.768	240.544	181.01	256.231	169.611	180.527	190.041	111.993	167.102	0	0	0	0	0	0	180.527	190.041	111.993	167.102	0	0	0	0	0	0	1	KF104_Tim_GIAVAP_all Samples_p_pos_130909_c01new_c05_c08_01.csv	3.6211e-10	M+H	180.106			(-)-Salsolinol (179.0946; 0.0035945; 0) / Fusaric acid (179.0946; 0.0035945; 0)			Propham (179.0946; 0.0035945; 0) / Fusaric acid (179.0946; 0.0035945; 0) / XMC;3;5-Xylyl methylcarba
370	1.4035	181.073	8784.35	8231.82	3604.59	3815.32	27677.7	24132	21005.6	1349.34	1068.37	1094.48	1896.18	1759.12	1806.24	8784.35	8231.82	3604.59	3815.32	8746.88	9528.22	6462.62	11274.1	12934.5	15457.8	8784.35	8231.82	3604.59	3815.32	4566.89	4089.95	3735.84	7107.82	5008.63	4783.15	1	KF104_Tim_GIAVAP_all Samples_p_pos_130909_c01new_c05_c08_01.csv	1.6354e-09	M+H	182.081	Tyrosin (RT 0.96) (181.0739; -0.00057046; 0)	L-tyrosine; Y; tyr; tyrosine (181.0739; -0.00057046; 0)	L-Tyrosine (181.0739; -0.00057046; 0)		L-threo-phenylserine (181.0739; -0.00057046; 0) / &gamma;-(3-pyridyl)-&gamma;-hydroxybutyric acid; 4	DL-Tyrosine;3-(p-Hydroxyphenyl)alanine;2-Amino-3-(p-hydroxyphenyl)propionic acid;Tyrosine (181.0739;
368	4.0123	181.101	255.217	142.851	207.461	177.848	793.66	1265	941.567	0	0	0	194.857	225.502	257.214	255.217	142.851	207.461	177.848	0	0	14.0573	0	0	0	255.217	142.851	207.461	177.848	0	0	0	0	0	0	1	KF104_Tim_GIAVAP_all Samples_p_pos_130909_c01new_c05_c08_01.csv	1.8463e-11	M+H	182.109						Pyridostigmine (181.0977; 0.0036205; 0)
452	5.4634	187.063	2933.94	3478.25	2155.49	2174.4	8132.69	8670.23	6622.64	544.879	451.006	512.997	1176.47	1180.17	1104.84	2933.94	3478.25	2155.49	2174.4	3878.8	4202.79	3259.36	2814	4336.63	3703.89	2933.94	3478.25	2155.49	2174.4	2243.1	2080.7	2131.28	2294.41	2274.71	1728.23	1	KF104_Tim_GIAVAP_all Samples_p_pos_130909_c01new_c05_c08_01.csv	2.7425e-10	M+NH4	205.097			Indole-3-acrylic acid (187.0633; -0.00015457; 0) / N-Methylquinolinium-2-carboxylate (187.0633; -0.0		3-(3-indolyl)acrylic acid; 3-(indol-3-yl)acrylic acid; 3-indoleacrylic acid; 3-indolylacrylic acid;	Deethylatrazine (187.0625; 0.00070143; 0)
411	5.4237	187.064	0	208.969	109.313	132.486	388.726	407.548	360.72	0	0	0	0	0	0	0	208.969	109.313	132.486	311.832	304.975	228.378	235.167	367.043	274.635	0	208.969	109.313	132.486	0	0	0	0	0	127.463	1	KF104_Tim_GIAVAP_all Samples_p_pos_130909_c01new_c05_c08_01.csv	7.2722e-07	M+H	188.071			Indole-3-acrylic acid (187.0633; 0.00069454; 0) / N-Methylquinolinium-2-carboxylate (187.0633; 0.000		3-(3-indolyl)acrylic acid; 3-(indol-3-yl)acrylic acid; 3-indoleacrylic acid; 3-indolylacrylic acid;	Deethylatrazine (187.0625; 0.0015505; 0)
400	1.4901	189.099	2301.11	2504.05	863.929	874.118	13759	17140.4	14790.9	399.131	231.869	0	452.305	456.512	532.333	2301.11	2504.05	863.929	874.118	28.3267	28.6833	0	0	0	0	2301.11	2504.05	863.929	874.118	0	0	0	0	0	0	1	KF104_Tim_GIAVAP_all Samples_p_pos_130909_c01new_c05_c08_01.csv	3.8387e-15	M+H	190.106			Alexine (189.1001; -0.0015855; 0) / Australine (189.1001; -0.0015855; 0) / Castanospermine (189.1001		<i>N</i>-(butyryl)-L-homoserine; <i>N</i>-(butyryl)homoserine (189.1001; -0.0015855; 0) / (2S)-2-{[1	Castanospermine (189.1001; -0.0015855; 0) / (2S)-2-{[1-(R)-Carboxyethyl]amino}pentanoate (189.1001;
462	5.5711	200.607	274.493	255.352	0	0	843.181	1099.94	1015.4	0	24.8675	23.3575	57.2415	0	61.7209	274.493	255.352	0	0	0	0	0	0	0	0	274.493	255.352	0	0	0	0	0	0	0	0	1	KF104_Tim_GIAVAP_all Samples_p_pos_130909_c01new_c05_c08_01.csv	4.9767e-09	M+H	201.615
539	1.4038	222.099	2156.27	2262.99	1201.58	1143.81	9343.98	9226.94	7670.65	434.356	329.967	386.819	607.581	622.303	644.082	2156.27	2262.99	1201.58	1143.81	2603.11	2666.62	1895.35	3013.65	3290.65	3843.51	2156.27	2262.99	1201.58	1143.81	1509.38	1304.74	1144	1738.38	1652.58	1590.15	1	KF104_Tim_GIAVAP_all Samples_p_pos_130909_c01new_c05_c08_01.csv	4.1593e-13	M+H	223.107		buthionine sulfoximine (222.1038; -0.0043915; 0)			buthionine sulfoximine (222.1038; -0.0043915; 0)	S-Butyl-DL-homocysteine-[S;R]-sulfoximine;Buthionine sulfoximine (222.1038; -0.0043915; 0)
556	12.9577	225.946	104.749	0	103.102	0	1878.92	1946.66	1793.56	1841	1806.26	0	0	0	0	104.749	0	103.102	0	329.286	0	553.156	423.797	270.142	0	104.749	0	103.102	0	112.201	201.096	0	0	0	0	1	KF104_Tim_GIAVAP_all Samples_p_pos_130909_c01new_c05_c08_01.csv	5.0959e-06	M+H	226.953					2;5-dichloromaleylacetate (225.9436; 0.0025425; 0) / 2;3-dichloromaleylacetate (225.9436; 0.0025425;	2;5-Dichloro-4-oxohex-2-enedioate (225.9436; 0.0025425; 0)
592	0.555	245.149	467.991	508.765	362.103	391.09	886.68	1331.88	993.701	563.183	505.592	344.969	319.049	310.441	408.716	467.991	508.765	362.103	391.09	0	0	0	0	0	0	467.991	508.765	362.103	391.09	0	0	0	0	0	0	1	KF104_Tim_GIAVAP_all Samples_p_pos_130909_c01new_c05_c08_01.csv	2.7172e-11	M+H	246.156						beta-Alanyl-L-arginine (245.1488; -0.00026646; 0)
242	0.6656	246.006	374.902	336.892	160.489	141.12	600.217	452.708	494.158	64.8032	110.305	116.951	90.6091	184.332	183.88	374.902	336.892	160.489	141.12	0	0	0	20.9415	0	29.1879	374.902	336.892	160.489	141.12	27.9824	0	34.9027	0	0	0	1	KF104_Tim_GIAVAP_all Samples_p_neg_130909_c01new_c05_c08_01.csv	1.9621e-06	M-H	244.999		&delta;-prenyl diphosphate; &delta;2-isopentenyl-diphosphate; 2-isopentenyl diphosphate; DMAPP; DMPP	Isopentenyl diphosphate (246.0058; 0.00034546; 0) / Dimethylallyl diphosphate (246.0058; 0.00034546;	dimethylallyl-diphosphate; dimethylallyl pyrophosphate; 3-methylbut-2-enyl pyrophosphate (dimethylal	&delta;-prenyl diphosphate; &delta;2-isopentenyl-diphosphate; 2-isopentenyl diphosphate; DMAPP; DMPP	Isopentenyl diphosphate;delta3-Isopentenyl diphosphate;delta3-Methyl-3-butenyl diphosphate (246.0058
276	0.6919	257.075	0	0	0	0	147.16	150.169	154.007	0	0	0	0	0	0	0	0	0	0	0	0	0	0	0	0	0	0	0	0	0	0	0	0	0	0	1	KF104_Tim_GIAVAP_all Samples_p_neg_130909_c01new_c05_c08_01.csv	7.5454e-34	M-H	256.068						2-Amino-6-(benzylthio)purine;6-Benzylthioguanine;Benzythioguanine (257.0735; 0.0017595; 0) / 6-Chlor
645	1.0555	258.082	124.79	129.294	33.9875	41.8947	285.093	247.465	244.596	86.9335	70.074	74.8127	19.8977	7.5082	0	124.79	129.294	33.9875	41.8947	0	0	0	0	0	0	124.79	129.294	33.9875	41.8947	0	0	78.5712	0	0	0	1	KF104_Tim_GIAVAP_all Samples_p_pos_130909_c01new_c05_c08_01.csv	6.3957e-07	M+H	259.089			1-Methylpseudouridine;NSC 240023;U 50228 (258.0852; -0.0036645; 0)			Spongothymidine (258.0852; -0.0036645; 0)
273	1.0412	258.085	52.0378	0	20.1787	0	149.441	140.558	148.301	20.2532	0	25.1419	0	0	0	52.0378	0	20.1787	0	0	0	0	0	0	0	52.0378	0	20.1787	0	0	12.9593	0	0	0	0	1	KF104_Tim_GIAVAP_all Samples_p_neg_130909_c01new_c05_c08_01.csv	1.6084e-08	M-H	257.078			1-Methylpseudouridine;NSC 240023;U 50228 (258.0852; 8.8457e-05; 0) / Lunularic acid (258.0892; -0.00	Guibourtinidol (258.0892; -0.0039335; 0) / Epidistenin (258.0892; -0.0039335; 0) / Apigeniflavan (25		Spongothymidine (258.0852; 8.8457e-05; 0) / Davidigenin;4;2';4'-Trihydroxydihydrochalcone (258.0892;
671	1.3768	259.19	86.657	92.2584	39.4817	0	208.912	404.718	282.436	0	23.7975	0	52.4882	21.2658	37.2635	86.657	92.2584	39.4817	0	0	0	0	0	0	0	86.657	92.2584	39.4817	0	0	0	0	0	0	0	1	KF104_Tim_GIAVAP_all Samples_p_pos_130909_c01new_c05_c08_01.csv	4.8426e-07	M+H	260.197
665	0.5879	261.133	219.598	223.42	90.8348	82.074	289.917	353.685	288.559	72.4849	55.5061	80.5828	0	0	0	219.598	223.42	90.8348	82.074	0	1.6181	0	0	0	0	219.598	223.42	90.8348	82.074	0	0	0	0	0	0	1	KF104_Tim_GIAVAP_all Samples_p_pos_130909_c01new_c05_c08_01.csv	9.3783e-07	M+H	262.14			Cochlearine (261.1365; -0.0036705; 0) / Zinnimidine (261.1365; -0.0036705; 0) / Bassiatin;(3S-trans)			Methapyrilene (261.13; 0.0028545; 0) / cis-1;3;4;6;7;11b-Hexahydro-9-methoxy-2H-benzo[a]quinolizine-
695	0.6989	271.165	92.3206	89.2363	55.1935	51.5914	286.187	171.044	184.405	88.9657	63.6487	63.6872	47.3163	37.506	46.2772	92.3206	89.2363	55.1935	51.5914	0	0	0	0	0	0	92.3206	89.2363	55.1935	51.5914	0	0	0	0	0	0	1	KF104_Tim_GIAVAP_all Samples_p_pos_130909_c01new_c05_c08_01.csv	9.4433e-09	M+H	272.172
690	0.7187	273.181	2370.43	2824.91	1626.67	2270.8	8628.81	9758.27	7601.8	2318.27	2261.16	2505	4463.37	2373.04	2812.73	2370.43	2824.91	1626.67	2270.8	0	0	0	0	0	0	2370.43	2824.91	1626.67	2270.8	27.4342	31.7101	35.2447	0	0	0	1	KF104_Tim_GIAVAP_all Samples_p_pos_130909_c01new_c05_c08_01.csv	4.6247e-13	M+H	274.188			N2-L-valyl-L-Arginine;Valylarginine (273.1801; 0.00043354; 0)
751	7.0533	285.135	126.149	100.771	74.8365	0	250.194	210.122	274.642	0	47.9504	61.4612	0	0	0	126.149	100.771	74.8365	0	0	0	0	0	11.4655	0	126.149	100.771	74.8365	0	0	0	0	0	0	0	1	KF104_Tim_GIAVAP_all Samples_p_pos_130909_c01new_c05_c08_01.csv	1.7149e-06	M+H	286.142		(S)-coclaurine (285.1365; -0.0015705; 0)	Narwedine (285.1365; -0.0015705; 0) / Erysonine (285.1365; -0.0015705; 0) / Morphine (285.1365; -0.0		morphine (285.1365; -0.0015705; 0) / N-(E;E)-piperoyl-piperidine; piperine (285.1365; -0.0015705; 0)	Hydromorphone (285.1365; -0.0015705; 0) / Norcodeine;N-Desmethylcodeine (285.1365; -0.0015705; 0) /
740	0.5304	288.155	383.933	422.257	340.818	353.474	1367.21	1543.55	1528.57	785.916	684.025	604.51	547.465	509.605	510.39	383.933	422.257	340.818	353.474	0	0	0	3.3114	0	0	383.933	422.257	340.818	353.474	0	0	0	0	0	0	1	KF104_Tim_GIAVAP_all Samples_p_pos_130909_c01new_c05_c08_01.csv	2.1199e-19	M+H	289.162
770	0.5527	302.169	2447.11	2725.21	727.644	702.779	13112.6	17875.4	12789.9	1635.85	1230.96	1162.79	486.922	317.029	351.542	2447.11	2725.21	727.644	702.779	0	13.1646	0	0	0	0	2447.11	2725.21	727.644	702.779	0	31.9576	35.4661	0	11.4528	0	1	KF104_Tim_GIAVAP_all Samples_p_pos_130909_c01new_c05_c08_01.csv	7.7497e-12	M+H	303.176					(<i>E;E</i>)-farnesyl monophosphate; (<i>E;E</i>)-farnesyl phosphate; (<i>trans; trans</i>)-farnesyl	Tributyrin;Glyceryl tributyrate;Glycerol tributyrate (302.1729; -0.0037165; 0)
769	13.0357	302.17	71.0884	81.802	0	17.3099	235.076	276.159	286.259	51.535	45.5238	58.256	25.708	0	25.9767	71.0884	81.802	0	17.3099	0	0	0	0	0	0	71.0884	81.802	0	17.3099	0	0	0	0	0	0	1	KF104_Tim_GIAVAP_all Samples_p_pos_130909_c01new_c05_c08_01.csv	2.9053e-09	M+H	303.177			Aurantiamine (302.1743; -0.0044525; 0) / Viridamine (302.1743; -0.0044525; 0)			Tributyrin;Glyceryl tributyrate;Glycerol tributyrate (302.1729; -0.0031165; 0)
768	0.4279	302.206	87.8828	95.1899	39.4023	72.1095	250.077	261.763	229.311	61.5736	61.7376	78.1718	49.8406	39.7821	34.9152	87.8828	95.1899	39.4023	72.1095	0	0	0	0	0	0	87.8828	95.1899	39.4023	72.1095	0	6.076	4.7577	0	0	0	1	KF104_Tim_GIAVAP_all Samples_p_pos_130909_c01new_c05_c08_01.csv	1.5241e-12	M+H	303.213				9-hydroxy-hexadecan-1;16-dioic acid (302.2093; -0.0032015; 0) / 10-hydroxy-hexadecan-1;16-dioic acid		Emedastine (302.2107; -0.0045375; 0)
795	0.6028	303.156	1013.51	1074.42	573.464	610.575	5318.66	4955.48	4126.68	1000.19	936.554	755.721	446.418	287.75	402.969	1013.51	1074.42	573.464	610.575	0	0	0	0	0	0	1013.51	1074.42	573.464	610.575	0	15.1454	22.2764	0	0	0	1	KF104_Tim_GIAVAP_all Samples_p_pos_130909_c01new_c05_c08_01.csv	1.0999e-14	M+H	304.164					<i>N</i><sup>6</sup>-[(Indole-3-yl)acetyl]-L-lysine (303.1583; -0.0019685; 0)	N(6)-[(Indol-3-yl)acetyl]-L-lysine;N6-[(Indol-3-yl)acetyl]-L-lysine (303.1583; -0.0019685; 0)
622	1.4032	316.139	0	111.032	0	25.7215	384.873	347.111	290.959	0	0	0	0	0	0	0	111.032	0	25.7215	210.357	153.199	0	223.842	267.768	273.672	0	111.032	0	25.7215	0	37.4684	0	72.6356	75.7678	58.7567	1	KF104_Tim_GIAVAP_all Samples_p_neg_130909_c01new_c05_c08_01.csv	1.811e-07	M+FA-2H+Na	383.119
555	1.3886	316.141	34.3007	35.8328	13.7503	0	192.792	168.303	165.55	0	0	0	8.1013	0	0	34.3007	35.8328	13.7503	0	0	47.9524	22.5218	0	0	108.735	34.3007	35.8328	13.7503	0	16.4167	22.1627	10.0995	26.5433	34.9046	0	1	KF104_Tim_GIAVAP_all Samples_p_neg_130909_c01new_c05_c08_01.csv	1.2387e-06	M+FA-H	361.14				11;11;11;12;12-Pentafluoro-9Z-dodecenyl acetate (316.1462; -0.0047729; 0) / 4;7;10;13;16;19-Docosahe
830	0.7229	316.184	216.633	276.145	63.3761	101.936	969.674	825.439	1587.68	226.817	265.417	221.036	128.94	171.287	155.963	216.633	276.145	63.3761	101.936	24.2432	25.2265	0	22.0141	0	0	216.633	276.145	63.3761	101.936	69.192	87.635	53.4086	13.1298	21.1571	17.8744	1	KF104_Tim_GIAVAP_all Samples_p_pos_130909_c01new_c05_c08_01.csv	1.0495e-07	M+H	317.191			Linalool glucoside;Linaloyl beta-D-glucopyranoside (316.1886; -0.0046665; 0)
827	0.7152	317.171	442.875	503.386	273.179	311.246	1607.69	1277.19	2114.69	604.486	887.835	583.881	522.119	898.583	716.221	442.875	503.386	273.179	311.246	0	19.5573	0	0	0	0	442.875	503.386	273.179	311.246	56.361	66.6827	62.0447	0	0	11.6755	1	KF104_Tim_GIAVAP_all Samples_p_pos_130909_c01new_c05_c08_01.csv	8.5676e-10	M+H	318.178
847	4.025	321.18	594.962	664.959	0	442.484	1379.42	1594.6	1483.05	0	96.7088	0	445.638	441.376	549.373	594.962	664.959	0	442.484	0	0	0	0	0	0	594.962	664.959	0	442.484	0	15.1899	0	0	0	0	1	KF104_Tim_GIAVAP_all Samples_p_pos_130909_c01new_c05_c08_01.csv	1.365e-07	M+H	322.187
849	0.4719	330.212	0	0	0	0	329.085	330.383	280.708	0	0	0	0	0	0	0	0	0	0	0	0	0	0	0	0	0	0	0	0	0	0	0	0	0	0	1	KF104_Tim_GIAVAP_all Samples_p_pos_130909_c01new_c05_c08_01.csv	4.5673e-21	M+H	331.219
875	0.5855	331.197	120.334	104.505	79.7237	87.4809	427.287	696.235	568.707	121.33	101.587	84.6456	65.4629	52.9158	61.1619	120.334	104.505	79.7237	87.4809	0	0	0	0	0	0	120.334	104.505	79.7237	87.4809	0	0	0	0	0	0	1	KF104_Tim_GIAVAP_all Samples_p_pos_130909_c01new_c05_c08_01.csv	9.8083e-12	M+H	332.204			Mahanimbine (331.1936; 0.0032095; 0) / (+)-Murrayazoline; Curryangin; Curryangine; Mahanimbidin; Mah			Mahanimbine (331.1936; 0.0032095; 0)
891	1.4972	337.174	4057.66	4117.72	1680.48	1613.64	22078.4	30800.3	24824.2	653.484	388.838	218.647	752.463	708.952	849.75	4057.66	4117.72	1680.48	1613.64	41.0516	46.8486	28.1857	29.685	27.8827	33.5337	4057.66	4117.72	1680.48	1613.64	74.9367	82.5663	0	38.7748	35.1684	31.4617	1	KF104_Tim_GIAVAP_all Samples_p_pos_130909_c01new_c05_c08_01.csv	1.8385e-13	M+H	338.181					L-tyrosyl-L-arginine; kyotorphin (337.175; -0.0012815; 0)	Kyotorphin;L-Tyrosyl-L-arginine (337.175; -0.0012815; 0)
494	1.4665	337.175	0	0	0	0	162.487	262.949	235.749	0	0	0	8.7373	0	0	0	0	0	0	0	0	0	0	0	0	0	0	0	0	0	0	0	0	0	0	1	KF104_Tim_GIAVAP_all Samples_p_neg_130909_c01new_c05_c08_01.csv	1.9323e-12	M-H	336.167					L-tyrosyl-L-arginine; kyotorphin (337.175; -0.00042854; 0)	Kyotorphin;L-Tyrosyl-L-arginine (337.175; -0.00042854; 0) / Bitertanol (337.179; -0.0044505; 0)
490	0.5288	338.145	29.9537	29.5574	12.9259	11.4168	80.5148	141.395	101.706	0	0	16.8286	9.5523	6.5575	0	29.9537	29.5574	12.9259	11.4168	0	0	7.1777	7.5444	0	4.8617	29.9537	29.5574	12.9259	11.4168	0	0	0	7.2132	8.4142	0	1	KF104_Tim_GIAVAP_all Samples_p_neg_130909_c01new_c05_c08_01.csv	1.9035e-08	M-H	337.138					nicotine-Glucuronide (338.1478; -0.0025115; 0)
906	1.2251	345.212	22.1239	23.5544	0	0	117.91	119.381	232.049	38.1646	47.5949	27.0199	20.2532	0	30.3511	22.1239	23.5544	0	0	0	0	0	0	0	0	22.1239	23.5544	0	0	0	0	0	0	0	0	1	KF104_Tim_GIAVAP_all Samples_p_pos_130909_c01new_c05_c08_01.csv	6.4303e-07	M+H	346.22
925	5.5915	351.189	0	0	0	0	561.461	545.432	1188.7	35.9849	36.7653	27.3338	56.6675	85.8449	0	0	0	0	0	0	0	0	0	0	0	0	0	0	0	0	0	0	0	0	0	1	KF104_Tim_GIAVAP_all Samples_p_pos_130909_c01new_c05_c08_01.csv	6.2571e-07	M+H	352.197
938	5.5434	360.191	405.023	484.069	0	0	1552.57	2237.84	1660.49	0	0	0	0	0	127.024	405.023	484.069	0	0	0	0	0	0	0	0	405.023	484.069	0	0	0	0	0	0	0	0	1	KF104_Tim_GIAVAP_all Samples_p_pos_130909_c01new_c05_c08_01.csv	7.1231e-09	M+H	361.198			Tricyclodehydroisohumulone (360.1937; -0.0029515; 0) / Cinerin II (360.1937; -0.0029515; 0) / 3-O-Me	Aldosterone; 11beta;21-dihydroxy-3;20-dioxo-pregn-4-ene-18-al (360.1937; -0.0029515; 0) / Cortisone;	aldosterone (360.1937; -0.0029515; 0) / adreson; cortisone; tetrahydrocortisone (360.1937; -0.002951	Cinerin II (360.1937; -0.0029515; 0) / Tricyclodehydroisohumulone (360.1937; -0.0029515; 0) / Cortis
931	1.4024	362.148	89.8803	101.784	32.5046	33.7654	778.718	636.003	544.801	0	0	0	0	0	9.2005	89.8803	101.784	32.5046	33.7654	114.993	104.267	59.3152	131.035	196.718	289.053	89.8803	101.784	32.5046	33.7654	39.1898	26.9902	23.2157	64.4475	55.7515	43.4159	1	KF104_Tim_GIAVAP_all Samples_p_pos_130909_c01new_c05_c08_01.csv	1.1566e-11	M+H	363.156			Clavamycin B (362.1438; 0.0044575; 0) / Clavamycin C (362.1438; 0.0044575; 0)			Clavamycin B (362.1438; 0.0044575; 0) / Clavamycin C (362.1438; 0.0044575; 0)
585	1.4665	373.151	42.5592	0	0	0	102.967	157.357	122.322	0	0	0	0	0	0	42.5592	0	0	0	11.2935	10.1266	0	28.9505	0	0	42.5592	0	0	0	0	0	0	0	0	8.1747	1	KF104_Tim_GIAVAP_all Samples_p_neg_130909_c01new_c05_c08_01.csv	2.6379e-07	M-H	372.143			Cliviasindhine;O1-Acetyl-O2-(alpha-hydroxyethyl)lycorine (373.1525; -0.0019625; 0) / Poetinatine (37			1;2-O-Diacetylzephyranthine (373.1525; -0.0019625; 0)
580	0.5284	374.126	55.8094	58.7552	10.9023	0	175.888	193.13	150.384	0	19.4003	0	7.1843	0	8.6792	55.8094	58.7552	10.9023	0	0	0	0	0	0	0	55.8094	58.7552	10.9023	0	2.5316	0	0	0	7.2821	0	1	KF104_Tim_GIAVAP_all Samples_p_neg_130909_c01new_c05_c08_01.csv	4.8482e-08	M-H	373.119						N-(3-Benzooxazol-2-yl-4-hydroxy-phenyl)-2-p-tolyloxyacetamide (374.1267; -0.00018154; 0) / Famoxadon
594	1.4979	383.179	274.323	296.826	89.014	112.667	728.43	982.477	902.21	0	0	30.0045	68.5279	59.208	0	274.323	296.826	89.014	112.667	0	0	0	0	0	0	274.323	296.826	89.014	112.667	0	0	0	0	0	0	1	KF104_Tim_GIAVAP_all Samples_p_neg_130909_c01new_c05_c08_01.csv	3.5232e-10	M-H	382.172		dihydrozeatin-7-<i>N</i>-dihydrozeatin (383.1805; -0.0012085; 0) / dihydrozeatin-9-<i>N</i>-glucosid	Dihydrozeatin O-glucoside (383.1805; -0.0012085; 0)		dihydrozeatin-7-<i>N</i>-glucose (383.1805; -0.0012085; 0) / dihydrozeatin-9-<i>N</i>-glucoside (383	Dihydrozeatin-O-glucoside (383.1805; -0.0012085; 0)
782	1.523	383.179	135.01	152.665	55.6465	63.1946	313.598	378.666	353.389	19.2405	24.3038	18.2278	36.021	36.0048	53.1827	135.01	152.665	55.6465	63.1946	0	0	0	0	0	0	135.01	152.665	55.6465	63.1946	0	0	0	4.0506	0	0	1	KF104_Tim_GIAVAP_all Samples_p_neg_130909_c01new_c05_c08_01.csv	6.546e-10	M+FA-2H+Na	450.159		dihydrozeatin-7-<i>N</i>-dihydrozeatin (383.1805; -0.0011329; 0) / dihydrozeatin-9-<i>N</i>-glucosid	Dihydrozeatin O-glucoside (383.1805; -0.0011329; 0)		dihydrozeatin-7-<i>N</i>-glucose (383.1805; -0.0011329; 0) / dihydrozeatin-9-<i>N</i>-glucoside (383	Dihydrozeatin-O-glucoside (383.1805; -0.0011329; 0)
994	0.569	400.14	33.1941	29.9455	22.7428	18.1156	119.64	114.286	106.313	19.1026	24.7735	0	12.0014	9.4408	5.9209	33.1941	29.9455	22.7428	18.1156	0	0	0	0	0	0	33.1941	29.9455	22.7428	18.1156	0	0	0	0	0	0	1	KF104_Tim_GIAVAP_all Samples_p_pos_130909_c01new_c05_c08_01.csv	2.2738e-14	M+H	401.148
1008	6.2196	411.666	26.3291	22.0932	0	0	731.271	634.341	417.652	169.213	191.428	348.1	17.0299	76.6106	111.392	26.3291	22.0932	0	0	0	0	0	0	0	0	26.3291	22.0932	0	0	11.1392	0	0	0	0	0	1	KF104_Tim_GIAVAP_all Samples_p_pos_130909_c01new_c05_c08_01.csv	4.4395e-10	M+H	412.673
1034	0.5182	419.248	123.553	137.782	52.1833	47.4476	658.821	862.927	682.526	44.604	0	47.3151	0	0	0	123.553	137.782	52.1833	47.4476	3.1487	0	4.1292	0	0	2.2987	123.553	137.782	52.1833	47.4476	0	0	0	3.4789	0	0	1	KF104_Tim_GIAVAP_all Samples_p_pos_130909_c01new_c05_c08_01.csv	1.7989e-13	M+H	420.255						Ethamoxytriphetol;4-Methoxy-alpha-[4-[2-(diethylamino)ethoxy]phenyl]-alpha-phenylbenzeneethanol (419
712	1.3761	425.143	0	0	29.4618	0	243.363	156.904	189.195	0	0	0	0	15.1899	0	0	0	29.4618	0	0	0	17.1288	65.9047	63.4684	107.863	0	0	29.4618	0	34.2129	0	13.8204	18.12	0	0	1	KF104_Tim_GIAVAP_all Samples_p_neg_130909_c01new_c05_c08_01.csv	6.5055e-10	M-H	424.136
1048	0.6117	428.131	249.629	297.073	257.948	280.38	529.475	1194.58	810.304	498.453	310.839	285.78	0	111.15	193.921	249.629	297.073	257.948	280.38	3.7468	0	28.961	0	28.5619	0	249.629	297.073	257.948	280.38	0	0	0	9.2774	0	0	1	KF104_Tim_GIAVAP_all Samples_p_pos_130909_c01new_c05_c08_01.csv	1.4821e-07	M+H	429.138
1067	0.851	433.261	133.034	113.808	38.481	58.7342	419.604	256.464	552.765	82.0253	121.658	53.6709	51.6456	38.6641	51.0808	133.034	113.808	38.481	58.7342	0	7.0886	0	0	0	0	133.034	113.808	38.481	58.7342	9.1588	0	11.1392	2.0253	0	0	1	KF104_Tim_GIAVAP_all Samples_p_pos_130909_c01new_c05_c08_01.csv	3.1732e-07	M+H	434.269						N-Formyl-norleucyl-leucyl-phenylalanyl-methylester;f-NLP-ME (433.2577; 0.0036515; 0)
722	1.4538	435.142	55.6015	57.0805	0	0	124.907	153.455	155.386	17.2152	0	0	0	0	0	55.6015	57.0805	0	0	0	0	0	0	0	0	55.6015	57.0805	0	0	0	0	0	0	0	0	1	KF104_Tim_GIAVAP_all Samples_p_neg_130909_c01new_c05_c08_01.csv	1.8539e-06	M-H	434.135
750	0.5601	436.115	55.87	63.0203	0	5.7776	233.436	264.986	283.817	0	32.4717	29.4579	9.2799	17.0887	0	55.87	63.0203	0	5.7776	0	0	0	0	0	0	55.87	63.0203	0	5.7776	0	0	7.8843	0	0	0	1	KF104_Tim_GIAVAP_all Samples_p_neg_130909_c01new_c05_c08_01.csv	2.5384e-10	M-H	435.108			Epigallocatechin 3-O-cinnamate (436.1158; -0.00054354; 0) / 9;10-Dihydro-10-(4-hydroxyphenyl)-pyrano	9;10-Dihydro-10-(4-hydroxyphenyl)-pyrano[2;3-h]epicatechin-8-one (436.1158; -0.00054354; 0) / Epigal
1084	0.6377	442.196	0	0	0	0	47.399	67.4925	78.361	0	0	0	0	0	0	0	0	0	0	0	0	0	0	0	0	0	0	0	0	0	0	0	0	0	0	1	KF104_Tim_GIAVAP_all Samples_p_pos_130909_c01new_c05_c08_01.csv	1.9538e-12	M+H	443.203			Lonchocarpol B (442.1992; -0.0036315; 0) / Exiguaflavanone M (442.1992; -0.0036315; 0) / Norkurarino	PG(6:0/6:0)[U]; Hexanoic acid; 1-[[[(2;3-dihydroxypropoxy)hydroxyphosphinyl]oxy]methyl]-1;2-ethanedi
1075	7.0003	449.251	101.164	0	0	0	359.151	254.198	270.875	35.0973	50.049	0	0	0	0	101.164	0	0	0	0	0	0	0	0	0	101.164	0	0	0	0	0	0	0	0	0	1	KF104_Tim_GIAVAP_all Samples_p_pos_130909_c01new_c05_c08_01.csv	8.9284e-08	M+H	450.258						N-Acetyl-leu-leu-tyr;NAc-LLY (449.2526; -0.0015635; 0)
756	6.9837	449.253	98.7795	112.667	114.587	127.184	228.144	189.924	210.955	25.9214	0	28.4255	0	0	0	98.7795	112.667	114.587	127.184	0	0	0	0	0	0	98.7795	112.667	114.587	127.184	0	0	0	0	0	0	1	KF104_Tim_GIAVAP_all Samples_p_neg_130909_c01new_c05_c08_01.csv	1.7582e-16	M-H	448.246						N-Acetyl-leu-leu-tyr;NAc-LLY (449.2526; 0.00078946; 0)
1102	7.5774	453.284	72.6717	0	0	79.0793	373.926	175.321	237.944	41.4365	66.8067	71.2042	0	0	25.9193	72.6717	0	0	79.0793	37.2675	0	0	0	0	0	72.6717	0	0	79.0793	0	0	0	0	0	0	1	KF104_Tim_GIAVAP_all Samples_p_pos_130909_c01new_c05_c08_01.csv	7.5155e-06	M+H	454.291		1-16:0-lysoPE; 1-16:0-lysophosphatidylethanolamine; 1-hexadecanoyl-sn-glycero-3-phosphoethanolamine	FO 2546N;Terpendole F (453.2879; -0.0040855; 0)	PC(13:0/0:0); 1-tridecanoyl-sn-glycero-3-phosphocholine (453.2855; -0.0017185; 0) / PC(13:0/0:0)[U];	2-acyl-sn-glycero-3-phosphoethanolamine (n-C16:0) (453.2855; -0.0017185; 0) / 1-16:0-lysoPE; 1-16:0-
1105	7.0027	469.339	754.214	710.211	801.855	847.079	2060.56	1475.67	1550.9	679.809	901.055	1085.63	82.8253	143.326	129.839	754.214	710.211	801.855	847.079	0	0	0	0	0	0	754.214	710.211	801.855	847.079	0	14.9692	0	9.0695	11.1392	6.94	1	KF104_Tim_GIAVAP_all Samples_p_pos_130909_c01new_c05_c08_01.csv	2.6569e-13	M+H	470.346
1130	7.9202	473.371	281.242	241.374	0	0	1388.06	797.646	1056.24	353.832	543.16	717.914	0	0	0	281.242	241.374	0	0	225.148	0	0	0	0	0	281.242	241.374	0	0	0	0	0	0	0	0	1	KF104_Tim_GIAVAP_all Samples_p_pos_130909_c01new_c05_c08_01.csv	1.5389e-07	M+H	474.378
870	13.0341	484.278	15.7005	16.5771	20.7581	24.8101	141.271	67.1973	151.577	120.346	284.059	125.071	0	11.0941	0	15.7005	16.5771	20.7581	24.8101	0	0	0	0	0	0	15.7005	16.5771	20.7581	24.8101	12.6447	9.5736	0	16.2094	9.5634	0	1	KF104_Tim_GIAVAP_all Samples_p_neg_130909_c01new_c05_c08_01.csv	5.8963e-06	M-H	483.271		2-16:0-lysoPG; 2-16:0-lysophosphatidylglycerol; 2-hexadecanoyl-sn-glycero-3-phospho-(1'-sn-glycerol)		PG(16:0/0:0)[U]; Hexadecanoic acid; 2-[[(2;3-dihydroxypropoxy)hydroxyphosphinyl]oxy]-1-(hydroxymethy	1-acyl-sn-glycero-3-phosphoglycerol (n-C16:0) (484.2801; -0.0016465; 0) / 2-16:0-lysoPG; 2-16:0-lyso	Stigmatellin Y (484.2825; -0.0040135; 0)
869	8.3829	484.279	1475.34	1592.16	4496.52	4905.74	17260.4	12480.8	14874.7	2089.18	3648.44	3130.51	131.455	0	0	1475.34	1592.16	4496.52	4905.74	0	0	0	0	0	0	1475.34	1592.16	4496.52	4905.74	239.133	0	0	0	0	0	1	KF104_Tim_GIAVAP_all Samples_p_neg_130909_c01new_c05_c08_01.csv	6.5055e-10	M-H	483.272		2-16:0-lysoPG; 2-16:0-lysophosphatidylglycerol; 2-hexadecanoyl-sn-glycero-3-phospho-(1'-sn-glycerol)		PG(16:0/0:0)[U]; Hexadecanoic acid; 2-[[(2;3-dihydroxypropoxy)hydroxyphosphinyl]oxy]-1-(hydroxymethy	1-acyl-sn-glycero-3-phosphoglycerol (n-C16:0) (484.2801; -0.0013465; 0) / 2-16:0-lysoPG; 2-16:0-lyso	Stigmatellin Y (484.2825; -0.0037135; 0)
1139	6.6167	487.268	370.31	292.283	894.246	918.871	1682.61	1276.81	1418.98	0	0	0	0	0	0	370.31	292.283	894.246	918.871	27.1077	0	0	0	0	0	370.31	292.283	894.246	918.871	0	19.4346	30.9904	27.1525	26.5144	0	1	KF104_Tim_GIAVAP_all Samples_p_pos_130909_c01new_c05_c08_01.csv	3.6103e-07	M+H	488.276
1136	0.5958	489.168	0	0	0	0	205.007	267.672	276.509	0	0	0	0	0	0	0	0	0	0	0	118.136	85.8722	0	0	0	0	0	0	0	0	0	0	0	42.7278	0	1	KF104_Tim_GIAVAP_all Samples_p_pos_130909_c01new_c05_c08_01.csv	1.4312e-10	M+H	490.175
1186	7.0088	491.299	0	203.624	201.519	272.116	605.523	397.216	470.09	22.7871	0	0	0	0	0	0	203.624	201.519	272.116	0	0	0	0	0	0	0	203.624	201.519	272.116	0	0	0	0	0	0	1	KF104_Tim_GIAVAP_all Samples_p_pos_130909_c01new_c05_c08_01.csv	3.3684e-06	M+Na	514.289		1-(9Z;12Z-octadecadienoyl)-sn-glycero-3-phosphoethanolamine; 1-18:2-lysoPE; 1-18:2-lysophosphatidyle			1-(9Z;12Z-octadecadienoyl)-sn-glycero-3-phosphoethanolamine; 1-18:2-lysoPE; 1-18:2-lysophosphatidyle	N2'-Acetylgentamicin C1a (491.2955; 0.0039636; 0)
1164	7.0312	491.301	1493.01	1333.67	1651.91	1762.07	3996.64	2807.15	3402.46	600.906	924.452	1213.52	0	0	75.4374	1493.01	1333.67	1651.91	1762.07	0	0	0	0	23.4805	24.2057	1493.01	1333.67	1651.91	1762.07	41.2468	25.0319	28.5021	17.3352	0	22.1158	1	KF104_Tim_GIAVAP_all Samples_p_pos_130909_c01new_c05_c08_01.csv	1.9768e-13	M+H	492.308		1-(9Z;12Z-octadecadienoyl)-sn-glycero-3-phosphoethanolamine; 1-18:2-lysoPE; 1-18:2-lysophosphatidyle			1-(9Z;12Z-octadecadienoyl)-sn-glycero-3-phosphoethanolamine; 1-18:2-lysoPE; 1-18:2-lysophosphatidyle
1176	6.8798	503.232	0	0	0	0	286.894	219.217	221.42	54.3669	90.8995	0	0	0	0	0	0	0	0	0	0	0	0	0	0	0	0	0	0	0	0	0	0	0	0	1	KF104_Tim_GIAVAP_all Samples_p_pos_130909_c01new_c05_c08_01.csv	2.3632e-12	M+H	504.24			Episcopalidine (503.2308; 0.0016345; 0)
1192	6.6731	509.248	63.9804	59.2405	0	0	267.086	202.783	245.949	0	0	0	0	0	0	63.9804	59.2405	0	0	0	0	0	0	0	12.4071	63.9804	59.2405	0	0	9.8914	11.1386	0	9.4403	11.1392	0	1	KF104_Tim_GIAVAP_all Samples_p_pos_130909_c01new_c05_c08_01.csv	3.4101e-09	M+H	510.256			(-)-Epothilone E;Epothilone E (509.2447; 0.0036975; 0)
929	0.6276	512.121	30.9158	25.7856	0	12.3168	98.9349	104.368	118.477	10.1204	0	0	5.8747	0	0	30.9158	25.7856	0	12.3168	0	12.2802	0	0	0	12.3593	30.9158	25.7856	0	12.3168	0	0	10.3841	14.2811	0	0	1	KF104_Tim_GIAVAP_all Samples_p_neg_130909_c01new_c05_c08_01.csv	2.0433e-09	M-H	511.114
1184	8.0002	514.31	0	0	42.1458	63.7851	405.393	224.906	231.67	259.416	406.349	580.428	0	20.3629	14.9871	0	0	42.1458	63.7851	0	0	0	0	0	0	0	0	42.1458	63.7851	54.7512	67.8305	54.145	176.027	121.043	147.782	1	KF104_Tim_GIAVAP_all Samples_p_pos_130909_c01new_c05_c08_01.csv	1.5556e-07	M+H	515.318
1164	1.4231	518.246	0	0	0	0	228.989	310.227	272.012	0	0	0	2.7788	0	0	0	0	0	0	0	0	0	0	0	0	0	0	0	0	0	0	0	5.2581	0	0	1	KF104_Tim_GIAVAP_all Samples_p_neg_130909_c01new_c05_c08_01.csv	3.9341e-16	M+FA-2H+Na	585.226
948	1.4135	518.248	0	0	0	0	770.643	936.343	925.067	0	0	0	0	0	0	0	0	0	0	0	0	0	0	0	0	0	0	0	0	0	0	0	0	0	0	1	KF104_Tim_GIAVAP_all Samples_p_neg_130909_c01new_c05_c08_01.csv	2.6847e-19	M-H	517.241			Chlorodesmin (518.2516; -0.0036085; 0) / 4-(Acetyloxy)-2-[3;6-bis(acetyloxy)-4-[(acetyloxy)methylene
1004	6.6672	533.274	422.344	384.762	977.927	987.279	1302.17	1075.36	1314.02	0	0	0	0	0	0	422.344	384.762	977.927	987.279	0	0	0	0	0	0	422.344	384.762	977.927	987.279	0	0	0	0	0	0	1	KF104_Tim_GIAVAP_all Samples_p_neg_130909_c01new_c05_c08_01.csv	8.4234e-07	M-H	532.267			SMTP 4D (533.2777; -0.0033625; 0) / SMTP 4 (533.2777; -0.0033625; 0)
995	7.0687	537.306	1501.62	1412.54	1446.41	1485.55	3172.35	2259.84	2951.91	546.422	786.431	835.017	67.479	0	97.8465	1501.62	1412.54	1446.41	1485.55	21.6511	0	0	0	0	0	1501.62	1412.54	1446.41	1485.55	0	15.767	0	0	0	0	1	KF104_Tim_GIAVAP_all Samples_p_neg_130909_c01new_c05_c08_01.csv	1.9496e-15	M-H	536.298			3';4'-Dideoxy-6'-N-methylbutirosin A (537.301; 0.0047815; 0) / 3';4'-Dideoxy-6'-N-methylbutirosin B
1041	7.9173	551.325	0	0	0	0	102.231	50.2966	76.1801	0	0	0	0	0	0	0	0	0	0	0	0	0	0	0	0	0	0	0	0	0	0	22.7343	0	10.7271	0	1	KF104_Tim_GIAVAP_all Samples_p_neg_130909_c01new_c05_c08_01.csv	1.8992e-08	M-H	550.318
1254	1.413	555.13	124.463	132.842	49.6202	53.7667	290.536	391.872	310.758	58.7342	50.6598	53.6709	0	24.9544	0	124.463	132.842	49.6202	53.7667	0	17.0947	0	0	19.3105	14.9915	124.463	132.842	49.6202	53.7667	37.4301	24.1635	46.5823	35.3192	36.8918	32.2777	1	KF104_Tim_GIAVAP_all Samples_p_pos_130909_c01new_c05_c08_01.csv	4.2988e-09	M+H	556.138
1345	7.0632	605.292	128.78	118.398	105.34	104.305	253.031	218.595	245.633	0	0	37.6113	0	0	21.5065	128.78	118.398	105.34	104.305	3.3561	0	0	0	0	0	128.78	118.398	105.34	104.305	0	0	0	0	5.28	0	1	KF104_Tim_GIAVAP_all Samples_p_neg_130909_c01new_c05_c08_01.csv	3.9341e-16	M+FA-2H+Na	672.272
1219	7.7456	615.35	166.598	172.169	225.432	110.638	435.456	246.345	294.125	37.4238	106.224	135.248	0	0	0	166.598	172.169	225.432	110.638	0	0	0	0	0	0	166.598	172.169	225.432	110.638	0	0	0	0	0	0	1	KF104_Tim_GIAVAP_all Samples_p_neg_130909_c01new_c05_c08_01.csv	3.7478e-08	M-H	614.343
1243	0.5409	618.052	26.2172	20.8091	0	0	87.6836	121.968	121.916	0	9.44	0	0	0	5.3267	26.2172	20.8091	0	0	0	0	4.9161	0	0	0	26.2172	20.8091	0	0	3.8431	0	0	0	0	0	1	KF104_Tim_GIAVAP_all Samples_p_neg_130909_c01new_c05_c08_01.csv	1.2405e-09	M-H	617.045
1312	8.0012	619.291	15.6929	14.1772	0	25.5644	237.615	139.486	162.782	174.697	311.702	392.433	42.6933	31.113	36.8255	15.6929	14.1772	0	25.5644	0	0	0	0	0	0	15.6929	14.1772	0	25.5644	0	7.6745	9.3565	0	0	0	1	KF104_Tim_GIAVAP_all Samples_p_pos_130909_c01new_c05_c08_01.csv	1.3085e-08	M+H	620.298
1263	8.0441	624.278	257.653	277.449	872.963	952.835	2933.9	1436.35	2255.76	1756.62	3840.77	4617.77	498.915	452.361	575.668	257.653	277.449	872.963	952.835	269.568	165.144	0	124.954	83.6044	183.277	257.653	277.449	872.963	952.835	450.053	307.638	277.76	251.527	337.04	299.413	1	KF104_Tim_GIAVAP_all Samples_p_neg_130909_c01new_c05_c08_01.csv	5.5138e-06	M-H	623.271
1389	8.1352	668.241	0	0	0	0	172.666	54.849	104.58	86.1205	205.877	212.371	0	24.3373	39.1299	0	0	0	0	0	0	0	0	0	0	0	0	0	0	16.2577	23.4579	0	0	0	0	1	KF104_Tim_GIAVAP_all Samples_p_pos_130909_c01new_c05_c08_01.csv	1.2121e-06	M+H	669.249
1358	6.6667	669.25	39.8423	47.89	78.9759	103.016	126.428	110.424	163.734	0	0	0	0	0	0	39.8423	47.89	78.9759	103.016	0	0	0	0	0	0	39.8423	47.89	78.9759	103.016	0	0	0	0	0	0	1	KF104_Tim_GIAVAP_all Samples_p_neg_130909_c01new_c05_c08_01.csv	1.4316e-07	M-H	668.242
1482	7.0584	673.28	51.6306	54.7218	41.994	0	118.509	98.3211	105.044	0	0	22.7276	0	0	0	51.6306	54.7218	41.994	0	0	0	0	0	0	6.8678	51.6306	54.7218	41.994	0	0	0	0	0	0	0	1	KF104_Tim_GIAVAP_all Samples_p_neg_130909_c01new_c05_c08_01.csv	2.3871e-06	M+FA-2H+Na	740.26
1515	8.0524	692.264	0	0	166.236	163.109	349.365	229.34	353.384	310.798	451.484	337.917	83.0616	89.8156	100.82	0	0	166.236	163.109	0	0	0	0	0	0	0	0	166.236	163.109	28.0363	0	0	0	0	0	1	KF104_Tim_GIAVAP_all Samples_p_neg_130909_c01new_c05_c08_01.csv	5.7771e-06	M+FA-2H+Na	759.244
1376	8.0605	692.265	108.684	0	365.382	337.9	921.903	554.183	780.359	686.315	1226.34	1045.95	210.776	192.077	233.283	108.684	0	365.382	337.9	115.296	0	0	0	0	54.245	108.684	0	365.382	337.9	183.26	123.602	109.38	0	123.928	107.519	1	KF104_Tim_GIAVAP_all Samples_p_neg_130909_c01new_c05_c08_01.csv	1.4732e-06	M-H	691.258
1427	1.4574	720.349	0	0	0	0	208.141	384.743	309.284	0	0	0	0	0	0	0	0	0	0	0	0	0	0	0	0	0	0	0	0	0	0	0	0	0	0	1	KF104_Tim_GIAVAP_all Samples_p_neg_130909_c01new_c05_c08_01.csv	1.2102e-10	M-H	719.342
1455	1.3917	721.312	0	0	0	0	247.106	267.405	276.731	5.065	0	0	0	0	0	0	0	0	0	0	0	0	0	0	0	0	0	0	0	4.6296	6.6958	0	0	0	5.3978	1	KF104_Tim_GIAVAP_all Samples_p_neg_130909_c01new_c05_c08_01.csv	2.6587e-24	M-H	720.304
1475	8.7871	744.393	0	0	0	0	119.123	122.869	103.944	0	0	0	0	0	0	0	0	0	0	0	0	0	0	0	0	0	0	0	0	0	0	0	0	0	0	1	KF104_Tim_GIAVAP_all Samples_p_neg_130909_c01new_c05_c08_01.csv	5.3537e-21	M-H	743.386
1619	8.062	760.25	0	0	0	0	161.067	117.395	164.771	141.531	179.85	138.543	0	0	0	0	0	0	0	0	0	0	0	0	0	0	0	0	0	0	0	0	0	0	0	1	KF104_Tim_GIAVAP_all Samples_p_neg_130909_c01new_c05_c08_01.csv	4.9246e-15	M+FA-2H+Na	827.23
1622	6.2078	823.334	18.862	0	35.5043	19.6056	324.565	304.261	238.917	0	0	230.479	16.1734	46.5964	70.4394	18.862	0	35.5043	19.6056	0	0	0	0	0	0	18.862	0	35.5043	19.6056	0	0	0	0	7.6438	0	1	KF104_Tim_GIAVAP_all Samples_p_neg_130909_c01new_c05_c08_01.csv	2.5399e-06	M-H	822.327
1639	8.5336	834.481	0	0	0	0	218.898	323.112	142.842	0	0	0	89.057	83.9738	0	0	0	0	0	0	0	109.5	49.0968	106.634	0	0	0	0	0	178.185	116.266	130.732	173.424	128.24	124.77	1	KF104_Tim_GIAVAP_all Samples_p_neg_130909_c01new_c05_c08_01.csv	4.2087e-06	M-H	833.473
1678	1.42	855.421	0	0	0	0	139.475	221.643	191.91	0	4.1919	3.626	0	0	0	0	0	0	0	0	0	4.2102	0	0	0	0	0	0	0	0	0	0	0	0	0	1	KF104_Tim_GIAVAP_all Samples_p_neg_130909_c01new_c05_c08_01.csv	8.2549e-13	M-H	854.413
14	0.5422	89.0484	442.799	447.919	548.387	546.868	759.33	772.392	669.01	227.607	203.198	277.536	160.287	130.809	120.285	442.799	447.919	548.387	546.868	126.798	106.351	102.121	136.39	94.4722	190.373	442.799	447.919	548.387	546.868	203.72	193.093	216.08	172.33	114.996	148.201	2	KF104_Tim_GIAVAP_all Samples_p_pos_130909_c01new_c05_c08_01.csv	2.8011e-13	M+H	90.0557	Alanine	L-&alpha;-alanine; L-alanine; ala; alanine (89.0477; 0.00074454; 0) / &beta;-alanine; 3-aminopropano	L-Alanine (89.0477; 0.00074454; 0) / beta-Alanine (89.0477; 0.00074454; 0) / D-Alanine;D-2-Aminoprop		D-alanine (89.0477; 0.00074454; 0) / Methyl glycinate; glycine methyl ester (89.0477; 0.00074454; 0)	2-Nitropropane (89.0477; 0.00074454; 0) / beta-Alanine;3-Aminopropionic acid;3-Aminopropanoate (89.0
22	0.5318	109.91	153.836	143.089	178.255	179.71	77.0511	79.8682	80.8345	117.398	114.93	81.0884	86.8509	95.7222	81.1978	153.836	143.089	178.255	179.71	107.676	102.136	111.557	90.3189	98.2554	71.7191	153.836	143.089	178.255	179.71	72.1041	75.1009	66.4024	43.1406	53.8351	37.5973	2	KF104_Tim_GIAVAP_all Samples_p_neg_130909_c01new_c05_c08_01.csv	6.5508e-10	M-H	108.902
34	0.5111	111.89	486.042	505.023	588.511	669.027	353.734	498.651	322.531	505.562	412.17	431.092	283.796	360.262	405.383	486.042	505.023	588.511	669.027	433.708	373.288	351.473	306.477	280.334	326.045	486.042	505.023	588.511	669.027	224.944	233.284	206.077	130.956	178.535	171.988	2	KF104_Tim_GIAVAP_all Samples_p_pos_130909_c01new_c05_c08_01.csv	3.1635e-07	M+H	112.897
55	0.616	115.063	99856.4	98529.8	95823.2	95123	91795.9	94437.1	83498.6	81082.3	76053.8	80934.3	81151.3	70565.6	73162.1	99856.4	98529.8	95823.2	95123	1476.88	1157.07	955.212	478.716	624.619	845.039	99856.4	98529.8	95823.2	95123	2564.55	2626.07	3692.11	949.715	936.69	1419	2	KF104_Tim_GIAVAP_all Samples_p_pos_130909_c01new_c05_c08_01.csv	6.6462e-24	M+H	116.07	L-Proline	2-pyrrolidinecarboxylic acid; L-proline; P; pro; prol; proline (115.0633; -0.00030546; 0)	L-Proline (115.0633; -0.00030546; 0)		3-acetamidopropanal; N-(3-oxopropyl)acetamide (115.0633; -0.00030546; 0) / cyclopentane; nitro-; nit	D-Proline (115.0633; -0.00030546; 0) / L-Proline;2-Pyrrolidinecarboxylic acid (115.0633; -0.00030546
54	8.7656	115.063	372.225	516.793	298.014	452.096	499.213	346.485	501.87	371.123	487.97	519.889	645.3	401.656	566.173	372.225	516.793	298.014	452.096	0	0	0	0	0	0	372.225	516.793	298.014	452.096	0	0	0	0	0	0	2	KF104_Tim_GIAVAP_all Samples_p_pos_130909_c01new_c05_c08_01.csv	2.2211e-09	M+H	116.071		2-pyrrolidinecarboxylic acid; L-proline; P; pro; prol; proline (115.0633; -5.4571e-06; 0)	L-Proline (115.0633; -5.4571e-06; 0)		3-acetamidopropanal; N-(3-oxopropyl)acetamide (115.0633; -5.4571e-06; 0) / cyclopentane; nitro-; nit	D-Proline (115.0633; -5.4571e-06; 0) / L-Proline;2-Pyrrolidinecarboxylic acid (115.0633; -5.4571e-06
40	0.6241	115.063	195.112	196.196	142.775	173.986	75.6506	97.9201	78.5589	93.5409	89.0668	95.8384	130.005	111.064	137.686	195.112	196.196	142.775	173.986	0	0	0	0	0	0	195.112	196.196	142.775	173.986	0	0	0	0	0	0	2	KF104_Tim_GIAVAP_all Samples_p_neg_130909_c01new_c05_c08_01.csv	2.3377e-13	M-H	114.056		2-pyrrolidinecarboxylic acid; L-proline; P; pro; prol; proline (115.0633; 0.00014746; 0)	L-Proline (115.0633; 0.00014746; 0)		3-acetamidopropanal; N-(3-oxopropyl)acetamide (115.0633; 0.00014746; 0) / cyclopentane; nitro-; nitr	D-Proline (115.0633; 0.00014746; 0) / L-Proline;2-Pyrrolidinecarboxylic acid (115.0633; 0.00014746;
53	12.9906	115.064	2113.89	1808.77	1334.76	1282.37	1415.1	1574.94	1528.75	1354.52	1422.25	1491.41	1539.71	1014.05	1394.86	2113.89	1808.77	1334.76	1282.37	193.682	95.9939	84.1789	82.3548	93.3271	95.6814	2113.89	1808.77	1334.76	1282.37	229.744	150.09	79.413	113.913	94.8744	95.2001	2	KF104_Tim_GIAVAP_all Samples_p_pos_130909_c01new_c05_c08_01.csv	5.5868e-09	M+H	116.071		2-pyrrolidinecarboxylic acid; L-proline; P; pro; prol; proline (115.0633; 0.00039454; 0)	L-Proline (115.0633; 0.00039454; 0)		3-acetamidopropanal; N-(3-oxopropyl)acetamide (115.0633; 0.00039454; 0) / cyclopentane; nitro-; nitr	D-Proline (115.0633; 0.00039454; 0) / L-Proline;2-Pyrrolidinecarboxylic acid (115.0633; 0.00039454;
155	13.0134	117.08	869.021	727.463	794.667	702.686	908.901	835.101	872.882	1073.2	1130.84	910.913	1372.15	996.381	1243.32	869.021	727.463	794.667	702.686	192.729	321.351	413.014	110.307	213.687	320.756	869.021	727.463	794.667	702.686	535.726	476.495	501.237	342.06	302.913	283.433	2	KF104_Tim_GIAVAP_all Samples_p_pos_130909_c01new_c05_c08_01.csv	1.2974e-10	M+Na	140.07	Valin (RT 0.58) (117.079; 0.0013996; 0)	<i>N;N;N</i>-trimethylglycine; acidin-pepsin; betaine; glycine betaine; lycine; oxyneurine; trimethy	L-Valine (117.079; 0.0013996; 0) / Betaine (117.079; 0.0013996; 0)	Pentanoic acid; 4-amino-; (R)-; Valeric acid; 4-amino-; (R)-(+)-; (R)-(+)-4-Aminovaleric acid; (R)-4	1-nitropentane (117.079; 0.0013996; 0) / &delta;-aminovalerate; 5-aminopentanoate; 5-aminovalerate (	2-Amino-2-methylbutanoate (117.079; 0.0013996; 0) / L-Valine;2-Amino-3-methylbutyric acid (117.079;
35	1.1983	118.026	529.3	569.88	830.709	912.797	279.191	340.527	310.189	96.7795	83.5992	72.9114	212.354	178.051	188.318	529.3	569.88	830.709	912.797	0	47.4497	25.3165	30.2398	79.8495	56.9924	529.3	569.88	830.709	912.797	34.4304	17.0699	47.5949	42.3812	42.9958	28.2039	2	KF104_Tim_GIAVAP_all Samples_p_neg_130909_c01new_c05_c08_01.csv	1.3987e-08	M-H	117.019	Succinic acid	(3R-cis) (-)-dihydro-3;4-dihydroxy-2(3H)-furanone; 2(3H)-furanone; dihydro-3;4-dihydroxy-; D-erythro	Succinic acid (118.0266; -0.00033354; 0)	Succinic acid; Butanedioic acid (118.0266; -0.00033354; 0) / Methylmalonic acid; 2-methyl-propanedio	2-keto-4-hydroxybutyrate (118.0266; -0.00033354; 0) / Methylmalonic acid; methylmalonate (118.0266;	Succinate;Succinic acid;Butanedionic acid;Ethylenesuccinic acid (118.0266; -0.00033354; 0) / Methylm
48	1.1952	118.027	154.78	186.749	222.93	212.087	77.3467	129.739	82.1643	29.6615	34.6095	0	60.7385	64.3575	54.196	154.78	186.749	222.93	212.087	0	0	0	0	26.0461	25.6155	154.78	186.749	222.93	212.087	0	0	0	0	0	0	2	KF104_Tim_GIAVAP_all Samples_p_pos_130909_c01new_c05_c08_01.csv	4.335e-12	M+H	119.034	Succinic acid (RT 0.90) (118.0266; 0.00061354; 0)	(3R-cis) (-)-dihydro-3;4-dihydroxy-2(3H)-furanone; 2(3H)-furanone; dihydro-3;4-dihydroxy-; D-erythro	Succinic acid (118.0266; 0.00061354; 0)	Succinic acid; Butanedioic acid (118.0266; 0.00061354; 0) / Methylmalonic acid; 2-methyl-propanedioi	2-keto-4-hydroxybutyrate (118.0266; 0.00061354; 0) / Methylmalonic acid; methylmalonate (118.0266; 0	Succinate;Succinic acid;Butanedionic acid;Ethylenesuccinic acid (118.0266; 0.00061354; 0) / Methylma
146	1.2033	118.028	391.367	364.684	514.94	561.502	203.61	241.014	240.432	92.142	72.2811	67.7167	148.812	165.738	122.418	391.367	364.684	514.94	561.502	0	19.553	13.2455	17.8823	65.1523	0	391.367	364.684	514.94	561.502	21.5757	0	27.8677	25.4099	30.8426	21.6399	2	KF104_Tim_GIAVAP_all Samples_p_pos_130909_c01new_c05_c08_01.csv	1.7906e-10	M+Na	141.017	Succinic acid (RT 0.90) (118.0266; 0.0014686; 0)	(3R-cis) (-)-dihydro-3;4-dihydroxy-2(3H)-furanone; 2(3H)-furanone; dihydro-3;4-dihydroxy-; D-erythro	Succinic acid (118.0266; 0.0014686; 0)	Succinic acid; Butanedioic acid (118.0266; 0.0014686; 0) / Methylmalonic acid; 2-methyl-propanedioic	2-keto-4-hydroxybutyrate (118.0266; 0.0014686; 0) / Methylmalonic acid; methylmalonate (118.0266; 0.	Succinate;Succinic acid;Butanedionic acid;Ethylenesuccinic acid (118.0266; 0.0014686; 0) / Methylmal
152	1.1551	118.03	151.278	154.438	179.664	182.901	147.099	118.977	118.086	78.9874	77.2309	55.6962	114.961	104.834	96.295	151.278	154.438	179.664	182.901	0	0	0	0	84.1426	86.7308	151.278	154.438	179.664	182.901	0	0	0	62.8237	0	0	2	KF104_Tim_GIAVAP_all Samples_p_neg_130909_c01new_c05_c08_01.csv	6.2112e-10	M+FA-2H+Na	185.01	Succinic acid (RT 0.90) (118.0266; 0.0030421; 0)	(3R-cis) (-)-dihydro-3;4-dihydroxy-2(3H)-furanone; 2(3H)-furanone; dihydro-3;4-dihydroxy-; D-erythro	Succinic acid (118.0266; 0.0030421; 0)	Succinic acid; Butanedioic acid (118.0266; 0.0030421; 0) / Methylmalonic acid; 2-methyl-propanedioic	2-keto-4-hydroxybutyrate (118.0266; 0.0030421; 0) / Methylmalonic acid; methylmalonate (118.0266; 0.	Succinate;Succinic acid;Butanedionic acid;Ethylenesuccinic acid (118.0266; 0.0030421; 0) / Methylmal
76	3.2206	119.074	308.089	332.065	203.469	203.568	0	139.002	0	0	48.6076	0	0	0	0	308.089	332.065	203.469	203.568	76.7458	58.3344	36.0891	41.9199	54.886	63.4201	308.089	332.065	203.469	203.568	42.1787	43.4223	37.1026	41.7574	48.6089	43.5906	2	KF104_Tim_GIAVAP_all Samples_p_pos_130909_c01new_c05_c08_01.csv	1.2977e-07	M+H	120.081
63	1.0312	129.042	238.178	265.368	128.422	129.334	267.752	270.677	283.636	134.584	121.068	128.687	0	33.0636	37.165	238.178	265.368	128.422	129.334	47.0324	0	0	18.5361	28.7942	0	238.178	265.368	128.422	129.334	112.411	121.658	163.515	27.3418	0	0	2	KF104_Tim_GIAVAP_all Samples_p_neg_130909_c01new_c05_c08_01.csv	2.2284e-06	M-H	128.035		5-oxo-L-proline; 5-oxoproline; 5-pyrrolidone-2-carboxylic acid; 5OP; L-5-pyrrolidone-2-carboxylic ac	Pyroglutamic acid (129.0426; -0.00011754; 0)		4-oxoproline; 4-oxopyrrolidine-2-carboxylic acid (129.0426; -0.00011754; 0) / 5-oxo-L-proline; 5-oxo	5-Oxoproline;Pyroglutamic acid;5-Pyrrolidone-2-carboxylic acid;Pyroglutamate;5-Oxo-L-proline;L-Pyrog
100	1.0542	129.044	471.203	421.488	268.517	267.835	645.27	626.272	618.037	321.931	283.659	326.275	159.084	78.2751	89.0239	471.203	421.488	268.517	267.835	55.2458	0	27.5305	0	63.2014	37.8964	471.203	421.488	268.517	267.835	219.846	207.016	327.039	0	0	0	2	KF104_Tim_GIAVAP_all Samples_p_pos_130909_c01new_c05_c08_01.csv	6.8091e-09	M+H	130.051		5-oxo-L-proline; 5-oxoproline; 5-pyrrolidone-2-carboxylic acid; 5OP; L-5-pyrrolidone-2-carboxylic ac	Pyroglutamic acid (129.0426; 0.0010295; 0)		4-oxoproline; 4-oxopyrrolidine-2-carboxylic acid (129.0426; 0.0010295; 0) / 5-oxo-L-proline; 5-oxopr	5-Oxoproline;Pyroglutamic acid;5-Pyrrolidone-2-carboxylic acid;Pyroglutamate;5-Oxo-L-proline;L-Pyrog
125	0.5186	130.074	499.202	483.283	459.451	521.384	841.349	897.114	794.416	234.222	175.999	339.027	163.904	135.801	107.582	499.202	483.283	459.451	521.384	69.6698	110.883	92.8636	147.711	89.2986	150.938	499.202	483.283	459.451	521.384	204.38	185.791	214.296	153.722	137.14	164.561	2	KF104_Tim_GIAVAP_all Samples_p_pos_130909_c01new_c05_c08_01.csv	5.4775e-16	M+H	131.081			Cucurbitine (130.0742; -0.00070446; 0)		(<i>R</i>)-piperazine-2-carboxylate; (<i>R</i>)-piperazine-2-carboxylic acid (130.0742; -0.00070446;	Casein K (130.0742; -0.00070446; 0) / Cucurbitine (130.0742; -0.00070446; 0)
115	0.4194	131.142	603.498	546.315	659.641	677.738	286.629	381.103	277.536	740.784	722.903	621.722	776.04	795.339	789.106	603.498	546.315	659.641	677.738	125.298	82.3304	53.6709	127.171	165.686	186.055	603.498	546.315	659.641	677.738	80.2504	103.01	83.0967	210.191	157.431	191.711	2	KF104_Tim_GIAVAP_all Samples_p_pos_130909_c01new_c05_c08_01.csv	8.1368e-15	M+H	132.149					3;3'-Iminobispropylamine; <i>N</i>-3-aminopropyl-1;3-diaminopropane; <i>sym</i>-norspermidine; bis(3	Norspermidine;Bis(3-aminopropyl)amine;3;3'-Iminobispropylamine (131.1422; -2.3457e-05; 0)
113	0.5141	132.054	401.717	379.092	572.562	577.943	456.452	460.119	0	645.459	706.985	700.585	282.393	324.858	260.401	401.717	379.092	572.562	577.943	44.5098	0	29.0501	35.6668	43.2911	38.9209	401.717	379.092	572.562	577.943	0	0	89.0253	37.4403	37.2849	47.6787	2	KF104_Tim_GIAVAP_all Samples_p_pos_130909_c01new_c05_c08_01.csv	1.6798e-07	M+H	133.061		&beta;-Ureidopropionic acid; 3-Ureidopropanoate; 3-ureidopropionate; <i>N</i>-carbamoyl-&beta;-alani	L-Asparagine (132.0535; 0.00013054; 0) / Cinnamaldehyde (132.0575; -0.0038915; 0)		2-ureido-propionate; <i>N</i>-carbamoyl-D-alanine; carbamoyl-D-alanine (132.0535; 0.00013054; 0) / &	Glycylglycine (132.0535; 0.00013054; 0) / Asparagine (132.0535; 0.00013054; 0) / 3-Ureidopropionate;
61	0.5496	133.037	199.913	155.387	197.191	187.556	272.71	338.381	376.804	331.65	382.171	318.425	198.123	206.701	245.213	199.913	155.387	197.191	187.556	0	0	0	0	0	11.3354	199.913	155.387	197.191	187.556	18.8057	0	11.1579	0	0	13.1646	2	KF104_Tim_GIAVAP_all Samples_p_neg_130909_c01new_c05_c08_01.csv	3.2437e-14	M-H	132.029	L-Aspartic acid	D; L-aspartate; L-aspartic acid; asp; aspartate; aspartic acid (133.0375; -0.00083254; 0)	L-Aspartic acid (133.0375; -0.00083254; 0)		2-hydroxysuccinamate (133.0375; -0.00083254; 0) / <i>N</i>-(carboxymethyl)-glycine; iminodiacetate;	D-Aspartate;D-Aspartic acid (133.0375; -0.00083254; 0) / Aspartate;Aspartic acid (133.0375; -0.00083
142	0.5465	133.038	258.544	262.275	308.429	335.616	565.563	676.239	691.793	565.141	701.868	548.485	298.521	316.365	318.818	258.544	262.275	308.429	335.616	0	0	12.598	17.6873	0	13.636	258.544	262.275	308.429	335.616	55.4027	0	0	0	0	37.8288	2	KF104_Tim_GIAVAP_all Samples_p_pos_130909_c01new_c05_c08_01.csv	1.1931e-14	M+H	134.045		D; L-aspartate; L-aspartic acid; asp; aspartate; aspartic acid (133.0375; 0.00031454; 0)	L-Aspartic acid (133.0375; 0.00031454; 0)		2-hydroxysuccinamate (133.0375; 0.00031454; 0) / <i>N</i>-(carboxymethyl)-glycine; iminodiacetate; i	D-Aspartate;D-Aspartic acid (133.0375; 0.00031454; 0) / Aspartate;Aspartic acid (133.0375; 0.0003145
58	0.669	134.022	1586.25	1674.68	772.295	857.504	1423.33	1522.24	1358.31	594.898	549.841	429.627	686.278	898.019	878.921	1586.25	1674.68	772.295	857.504	97.4781	70.9304	42.8855	56.6066	107.274	70.6798	1586.25	1674.68	772.295	857.504	149.877	142.041	179.17	85.9792	115.299	121.11	2	KF104_Tim_GIAVAP_all Samples_p_neg_130909_c01new_c05_c08_01.csv	6.2886e-06	M-H	133.014		3-dehydro-L-threonate (134.0215; 0.00025146; 0) / (<i>S</i>)-malic acid; (S)-malate; DL-malic acid;	L-Malic acid (134.0215; 0.00025146; 0)		3-ketothreonate; 3-oxothreonate (134.0215; 0.00025146; 0) / 3-dehydro-L-threonate (134.0215; 0.00025	(R)-Malate;D-Malate;D-Malic acid (134.0215; 0.00025146; 0) / 3-Dehydro-L-threonate (134.0215; 0.0002
245	12.9981	139.063	1617.14	1277.64	930.565	877.251	1126.76	1185.27	1175.61	1051.8	1084.98	1076.83	1110.08	731.801	1042.97	1617.14	1277.64	930.565	877.251	64.5941	0	0	0	0	0	1617.14	1277.64	930.565	877.251	128.281	0	0	0	0	0	2	KF104_Tim_GIAVAP_all Samples_p_pos_130909_c01new_c05_c08_01.csv	2.6548e-08	M+NH4	157.097			Gabaculine (139.0633; -0.00035457; 0) / Antibiotic P 3355 (139.0633; -0.00035457; 0)		3-Amino-2;3-dihydrobenzoic acid; gabaculine (139.0633; -0.00035457; 0) / 1;2-benzenediol; 4-(aminome	Gabaculine;3-Amino-2;3-dihydrobenzoic acid (139.0633; -0.00035457; 0)
147	1.1937	139.526	244.761	279.144	361.032	320.702	194.417	224.872	181.352	102.897	86.9646	0	152.161	139.948	134.038	244.761	279.144	361.032	320.702	18.7342	28.3544	18.3313	22.8308	53.78	34.9678	244.761	279.144	361.032	320.702	27.3418	16.2648	30.4889	33.1376	28.9153	38.481	2	KF104_Tim_GIAVAP_all Samples_p_pos_130909_c01new_c05_c08_01.csv	8.2814e-11	M+H	140.533
193	0.4371	145.15	1033.49	1129.88	694.349	652.848	668.206	833.105	647.486	583.247	560.35	508.853	632.934	490.801	490.607	1033.49	1129.88	694.349	652.848	0	76.2648	64.7231	106.938	111.663	142.425	1033.49	1129.88	694.349	652.848	108.872	104.282	78.9536	128.605	140.351	161.203	2	KF104_Tim_GIAVAP_all Samples_p_pos_130909_c01new_c05_c08_01.csv	1.5389e-07	M+H	146.157
216	0.5604	147.053	6021.43	6860.98	6664.94	7328.31	7382.34	8058.99	7854.33	6610.46	7005.12	5949.98	5969.93	5067.69	5495.43	6021.43	6860.98	6664.94	7328.31	1499.34	1884.81	1620.61	1246.03	1835.83	1510.48	6021.43	6860.98	6664.94	7328.31	2051.65	1907.21	2862.18	1552.17	1347.78	1373.51	2	KF104_Tim_GIAVAP_all Samples_p_pos_130909_c01new_c05_c08_01.csv	6.6136e-15	M+H	148.06	L-Glutamic acid	<i>O</i>-acetyl-L-serine; <i>O</i>-acetylserine; O<sup>3</sup>-acetyl-L-serine; acetylserine (147.05	L-Glutamic acid (147.0532; -0.00033546; 0) / O-Acetyl-L-serine (147.0532; -0.00033546; 0) / D-Glutam		N-hydroxy-N-isopropyloxamate (147.0532; -0.00033546; 0) / &alpha;-aminoglutaric acid; 1-amino-propan	D-Glutamate;D-Glutamic acid;D-Glutaminic acid;D-2-Aminoglutaric acid (147.0532; -0.00033546; 0) / O-
215	13.0334	147.053	456.073	519.297	537.122	513.869	468.322	490.689	543.151	413.607	537.256	580.802	489.999	327.384	454.52	456.073	519.297	537.122	513.869	0	0	0	0	71.6241	49.4952	456.073	519.297	537.122	513.869	113.274	85.8903	105.399	0	0	0	2	KF104_Tim_GIAVAP_all Samples_p_pos_130909_c01new_c05_c08_01.csv	3.3839e-14	M+H	148.06		<i>O</i>-acetyl-L-serine; <i>O</i>-acetylserine; O<sup>3</sup>-acetyl-L-serine; acetylserine (147.05	L-Glutamic acid (147.0532; 6.4543e-05; 0) / O-Acetyl-L-serine (147.0532; 6.4543e-05; 0) / D-Glutamat		N-hydroxy-N-isopropyloxamate (147.0532; 6.4543e-05; 0) / &alpha;-aminoglutaric acid; 1-amino-propane	D-Glutamate;D-Glutamic acid;D-Glutaminic acid;D-2-Aminoglutaric acid (147.0532; 6.4543e-05; 0) / O-A
85	0.5539	147.053	1001.94	1106.51	1475.25	1689.74	738.091	915.231	902.741	1050.98	1165.67	1059.98	732.552	718.746	800.658	1001.94	1106.51	1475.25	1689.74	163.144	225.551	146.625	99.6394	180.33	113.843	1001.94	1106.51	1475.25	1689.74	156.785	136.547	173.477	66.7391	72.8093	62.1543	2	KF104_Tim_GIAVAP_all Samples_p_neg_130909_c01new_c05_c08_01.csv	1.3113e-08	M-H	146.046		<i>O</i>-acetyl-L-serine; <i>O</i>-acetylserine; O<sup>3</sup>-acetyl-L-serine; acetylserine (147.05	L-Glutamic acid (147.0532; 0.00031746; 0) / O-Acetyl-L-serine (147.0532; 0.00031746; 0) / D-Glutamat		N-hydroxy-N-isopropyloxamate (147.0532; 0.00031746; 0) / &alpha;-aminoglutaric acid; 1-amino-propane	D-Glutamate;D-Glutamic acid;D-Glutaminic acid;D-2-Aminoglutaric acid (147.0532; 0.00031746; 0) / O-A
334	0.5705	147.054	500.502	481.387	589.166	617.204	406.08	425.51	387.774	529.91	525.496	427.966	399.757	437.187	419.877	500.502	481.387	589.166	617.204	0	100.414	76.6274	52.4679	90.8683	0	500.502	481.387	589.166	617.204	0	0	0	0	0	0	2	KF104_Tim_GIAVAP_all Samples_p_pos_130909_c01new_c05_c08_01.csv	1.0054e-13	M+Na	170.043		<i>O</i>-acetyl-L-serine; <i>O</i>-acetylserine; O<sup>3</sup>-acetyl-L-serine; acetylserine (147.05	L-Glutamic acid (147.0532; 0.00081958; 0) / O-Acetyl-L-serine (147.0532; 0.00081958; 0) / D-Glutamat		N-hydroxy-N-isopropyloxamate (147.0532; 0.00081958; 0) / &alpha;-aminoglutaric acid; 1-amino-propane	D-Glutamate;D-Glutamic acid;D-Glutaminic acid;D-2-Aminoglutaric acid (147.0532; 0.00081958; 0) / O-A
225	0.5501	152.068	78.8509	94.3847	97.5931	98.2958	70.3369	78.9481	90.9482	30.6113	26.0615	48.1266	0	23.9456	12.359	78.8509	94.3847	97.5931	98.2958	0	0	0	0	0	0	78.8509	94.3847	97.5931	98.2958	49.4413	46.9904	31.3443	37.0977	40.1396	45.2852	2	KF104_Tim_GIAVAP_all Samples_p_pos_130909_c01new_c05_c08_01.csv	7.2051e-13	M+H	153.075		xylitol (152.0685; -0.00095146; 0) / <i>meso</i>-ribitol; adonitol; ribitol (152.0685; -0.00095146;	D-Arabitol (152.0685; -0.00095146; 0) / Ribitol (152.0685; -0.00095146; 0)		D-arabinitol; D-arabinol; D-arabitol; D-lyxitol (152.0685; -0.00095146; 0) / 1;2;3;4;5-pentanepentol	Xylitol (152.0685; -0.00095146; 0) / Ribitol;Adonitol (152.0685; -0.00095146; 0) / D-Arabitol;D-Arab
224	0.6013	153.02	1489.33	1404.32	1516.85	1619.19	917.69	1080.68	836.254	1097.21	857.435	753.471	743.469	825.356	929.076	1489.33	1404.32	1516.85	1619.19	0	20.0352	0	0	0	23.2332	1489.33	1404.32	1516.85	1619.19	0	37.9747	28.9466	42.036	27.7962	39.5141	2	KF104_Tim_GIAVAP_all Samples_p_pos_130909_c01new_c05_c08_01.csv	3.2334e-17	M+H	154.027						Fosamine (153.0191; 0.00072654; 0)
81	0.5329	155.026	303.028	253.282	207.994	194.902	184.585	232.142	217.277	206.974	191.421	202.033	143.716	163.805	147.465	303.028	253.282	207.994	194.902	0	13.5712	17.5	0	0	0	303.028	253.282	207.994	194.902	44.557	27.9036	32.0844	0	20.2527	16.9781	2	KF104_Tim_GIAVAP_all Samples_p_neg_130909_c01new_c05_c08_01.csv	2.6831e-10	M-H	154.019					4-nitrocatechol (155.0219; 0.0040175; 0) / 2;6-dihydroxynicotinate (155.0219; 0.0040175; 0)	Mechlorethamine;Chlormethine (155.0269; -0.00097854; 0) / 4-Nitrocatechol (155.0219; 0.0040175; 0) /
251	13.0106	155.035	308.214	330.828	378.378	297.582	280.772	329.909	331.623	364.193	390.306	372.213	387.905	347.034	382.563	308.214	330.828	378.378	297.582	86.2285	83.2377	140.219	27.6265	43.3814	134.959	308.214	330.828	378.378	297.582	183.573	167.164	202.155	106.115	89.6547	95.7608	2	KF104_Tim_GIAVAP_all Samples_p_pos_130909_c01new_c05_c08_01.csv	2.4375e-11	M+H	156.042		N-methylethanolamine phosphate; P-MME (155.0347; -2.3457e-05; 0)			N-methylethanolamine phosphate; P-MME (155.0347; -2.3457e-05; 0) / (<i>R</i>)-1-amino-2-propanol <i>	N-Methylethanolamine phosphate (155.0347; -2.3457e-05; 0) / D-1-Aminopropan-2-ol O-phosphate;(R)-1-A
247	0.6122	156.089	14685.6	14753.7	14410.5	13469.3	16126.9	15869.5	16640.3	14637.6	14103.5	12796.2	13591.5	13626.7	13737.6	14685.6	14753.7	14410.5	13469.3	233.304	239.428	186.836	86.8262	126.71	179.175	14685.6	14753.7	14410.5	13469.3	546.794	546.708	785.591	176.338	183.953	262.838	2	KF104_Tim_GIAVAP_all Samples_p_pos_130909_c01new_c05_c08_01.csv	2.0167e-23	M+H	157.096						1;2-Dimethylnaphthalene (156.0939; -0.0046765; 0) / 1;6-Dimethylnaphthalene (156.0939; -0.0046765; 0
246	8.7604	156.089	457.906	556.484	317.388	356.188	407.77	402.639	132.464	331.487	395.572	432.346	472.734	327.109	461.893	457.906	556.484	317.388	356.188	0	0	0	0	0	0	457.906	556.484	317.388	356.188	44.2532	0	0	0	0	0	2	KF104_Tim_GIAVAP_all Samples_p_pos_130909_c01new_c05_c08_01.csv	9.7139e-08	M+H	157.097						1;2-Dimethylnaphthalene (156.0939; -0.0044765; 0) / 1;6-Dimethylnaphthalene (156.0939; -0.0044765; 0
353	0.6339	156.09	821.348	825.581	943.738	913.091	547.402	521.898	501.386	618.85	593.163	557.544	601.78	536.801	635.755	821.348	825.581	943.738	913.091	182.931	167.143	115.282	149.236	101.091	229.254	821.348	825.581	943.738	913.091	0	0	173.262	141.112	145.951	182.221	2	KF104_Tim_GIAVAP_all Samples_p_pos_130909_c01new_c05_c08_01.csv	3.413e-15	M+Na	179.079						1;2-Dimethylnaphthalene (156.0939; -0.0043214; 0) / 1;6-Dimethylnaphthalene (156.0939; -0.0043214; 0
241	0.718	158.103	1946.9	2152.24	3048.95	2877.64	3022.08	2666.83	2371.86	1559.16	1403.47	1644.23	1701.17	1158.78	1282.03	1946.9	2152.24	3048.95	2877.64	493.637	520.972	474.629	422.362	542.985	488.909	1946.9	2152.24	3048.95	2877.64	340.449	363.748	388.885	393.662	314.774	369.014	2	KF104_Tim_GIAVAP_all Samples_p_pos_130909_c01new_c05_c08_01.csv	4.8326e-09	M+H	159.11
107	0.5469	159.048	186.736	197.789	258.121	263.924	58.9408	103.224	67.2039	118.419	108.247	88.7946	95.464	90.6413	107.088	186.736	197.789	258.121	263.924	157.983	129.205	124.918	93.4861	80.8212	91.0122	186.736	197.789	258.121	263.924	75.1603	67.5542	86.358	69.5073	71.3895	60.6476	2	KF104_Tim_GIAVAP_all Samples_p_neg_130909_c01new_c05_c08_01.csv	2.241e-08	M-H	158.041
269	0.695	159.108	170.265	182.786	271.3	286.842	256.793	238.884	143.688	156.297	114.085	0	167.626	102.82	119.565	170.265	182.786	271.3	286.842	48.7064	38.1722	39.7288	31.5647	36.3989	39.2215	170.265	182.786	271.3	286.842	24.9718	17.7948	23.5896	0	21.3996	20.2683	2	KF104_Tim_GIAVAP_all Samples_p_pos_130909_c01new_c05_c08_01.csv	2.8429e-06	M+H	160.115						Pargyline (159.1048; 0.0032245; 0)
266	1.2003	160.039	393.435	366.345	468.388	461.393	357.759	373.912	288.739	129.445	109.709	87.7176	209.08	207.884	188.692	393.435	366.345	468.388	461.393	27.7211	34.0201	28.532	31.5819	81.0417	46.5247	393.435	366.345	468.388	461.393	30.808	0	0	0	0	0	2	KF104_Tim_GIAVAP_all Samples_p_pos_130909_c01new_c05_c08_01.csv	3.8668e-14	M+H	161.046		&alpha;-ketoadipate; 2-keto-adipate; 2-ketoadipate; 2-oxoadipate; 2-oxohexanedionic acid (160.0372;	alpha-Ketoadipic acid;alpha-Ketoadipate;2-Oxoadipic acid (160.0372; 0.0015485; 0)	3-oxo-adipic acid; 3-oxo-hexanedioic acid (160.0372; 0.0015485; 0) / Oxoadipic acid; 2-oxo-hexanedio	&alpha;-ketoadipate; 2-keto-adipate; 2-ketoadipate; 2-oxoadipate; 2-oxohexanedionic acid (160.0372;	2-Formylglutarate (160.0372; 0.0015485; 0) / 3-Oxoadipate;3-Oxoadipic acid;3-Keto-adipate (160.0372;
103	0.6797	161.069	227.636	215.162	176.223	175.914	112.986	132.525	126.311	145.555	129.989	116.888	153.559	142.781	141.792	227.636	215.162	176.223	175.914	154.13	105.03	0	0	0	0	227.636	215.162	176.223	175.914	133.932	149.953	106.934	0	0	107.268	2	KF104_Tim_GIAVAP_all Samples_p_neg_130909_c01new_c05_c08_01.csv	2.535e-06	M-H	160.062		&alpha;-aminoadipate; 2-aminoadipate; 2-aminoadipic acid; L-&alpha;-aminoadipate; L-&alpha;-aminoadi	L-2-Aminoadipate;alpha-Aminoadipic acid (161.0688; 0.00016746; 0) / O-Acetyl-L-homoserine (161.0688;	Aminoadipic acid; 2-amino-hexanedioic acid (161.0688; 0.00016746; 0)	&alpha;-methyl-glutamate (161.0688; 0.00016746; 0) / D-alanyl-D-lactate (161.0688; 0.00016746; 0) /	L-2-Aminoadipate;L-alpha-Aminoadipate;L-alpha-Aminoadipic acid;L-2-Aminoadipic acid;L-2-Aminohexaned
125	3.2632	165.079	205.681	217.056	130.541	115.116	61.8987	78.996	53.3474	55.8227	24.3038	32.4051	52.6582	35.4431	47.5949	205.681	217.056	130.541	115.116	58.7342	0	26.3291	0	0	36.5822	205.681	217.056	130.541	115.116	27.3418	0	32.6255	34.6835	32.4051	29.6173	2	KF104_Tim_GIAVAP_all Samples_p_neg_130909_c01new_c05_c08_01.csv	2.799e-06	M-H	164.071	Phenylalanin (RT 1.87) (165.079; -0.00030254; 0)	F; L-phenylalanine; endophenyl; phe; phenylalanine (165.079; -0.00030254; 0)	L-Phenylalanine (165.079; -0.00030254; 0)		4-(3-pyridyl)-butanoate; 4-(3-pyridyl)-butanoic acid (165.079; -0.00030254; 0) / N-(Phenylmethyl)gly	Benzocaine;Ethyl aminobenzoate (165.079; -0.00030254; 0) / Tricaine;3-Aminobenzoic acid;m-Aminobenzo
319	3.2307	165.079	12622.5	14165.3	9627.76	9116.46	4786.8	5166.47	3693.58	2766.91	2056.23	1869.47	3295.52	2827.79	2833.57	12622.5	14165.3	9627.76	9116.46	2885.42	2978.42	2243.97	1706.15	1967.76	2494.6	12622.5	14165.3	9627.76	9116.46	1775.49	1663.91	1887.71	1738.29	1495.89	1640.66	2	KF104_Tim_GIAVAP_all Samples_p_pos_130909_c01new_c05_c08_01.csv	1.7272e-09	M+H	166.086	Phenylalanin (RT 1.87) (165.079; -0.00025546; 0)	F; L-phenylalanine; endophenyl; phe; phenylalanine (165.079; -0.00025546; 0)	L-Phenylalanine (165.079; -0.00025546; 0)		4-(3-pyridyl)-butanoate; 4-(3-pyridyl)-butanoic acid (165.079; -0.00025546; 0) / N-(Phenylmethyl)gly	Benzocaine;Ethyl aminobenzoate (165.079; -0.00025546; 0) / Tricaine;3-Aminobenzoic acid;m-Aminobenzo
317	0.4786	165.104	231.958	234.031	298.656	291.961	611.943	511.932	559.646	0	60.4684	0	293.718	447.349	486.379	231.958	234.031	298.656	291.961	278.859	0	10.0442	0	368.087	228.354	231.958	234.031	298.656	291.961	0	0	209.722	0	0	0	2	KF104_Tim_GIAVAP_all Samples_p_pos_130909_c01new_c05_c08_01.csv	4.1187e-06	M+H	166.111
316	1.0556	165.538	334.195	319.418	184.176	207.018	501.529	425.984	431.243	204.122	190.158	254.474	129.704	44.5823	66.5941	334.195	319.418	184.176	207.018	41.519	50.3521	25.3165	29.3716	43.0124	36.4557	334.195	319.418	184.176	207.018	168.498	197.947	212.305	43.0124	29.7599	38.1319	2	KF104_Tim_GIAVAP_all Samples_p_pos_130909_c01new_c05_c08_01.csv	3.2295e-08	M+H	166.545
328	0.5178	170.01	394.629	421.323	491.88	527.017	328.873	363.247	359.566	578.114	621.552	624.269	252.651	262.751	271.788	394.629	421.323	491.88	527.017	0	0	0	28.5059	0	0	394.629	421.323	491.88	527.017	40.4946	0	0	0	0	0	2	KF104_Tim_GIAVAP_all Samples_p_pos_130909_c01new_c05_c08_01.csv	5.3686e-15	M+H	171.017					4-chlorophenyl acetate; 4-chlorophenyl acetic acid; 4-chlorophenylacetate; 4-chlorophenylacetic acid	4-Chlorophenylacetate;4-Chlorophenylacetic acid (170.0135; -0.0038345; 0)
326	1.0518	170.069	1059.03	1053.88	634.84	629.519	1661.4	1461.54	1463.41	732.096	0	710.918	0	163.631	0	1059.03	1053.88	634.84	629.519	127.962	0	82.9685	70.1206	0	96.9053	1059.03	1053.88	634.84	629.519	504.085	509.476	753.455	0	79.2452	92.2691	2	KF104_Tim_GIAVAP_all Samples_p_pos_130909_c01new_c05_c08_01.csv	1.3154e-07	M+H	171.077					(1;1-biphenyl)-2-ol; 1;1'-biphenyl-2-ol; 2-biphenylol; 2-hydroxybiphenyl; 2-hydroxydiphenyl; 2-pheny	3-Hydroxybiphenyl;3-Phenylphenol (170.0732; -0.0039415; 0) / 2-Hydroxybiphenyl;Orthophenyl phenol;2-
320	0.5184	171.845	228.265	189.18	273.061	291.646	112.115	145.097	114.371	211.361	168.709	177.638	116.597	125.676	170.262	228.265	189.18	273.061	291.646	151.407	166.686	170.262	109.795	101.501	86.6922	228.265	189.18	273.061	291.646	69.8734	69.3027	60.8084	47.7017	50.6329	42.6494	2	KF104_Tim_GIAVAP_all Samples_p_pos_130909_c01new_c05_c08_01.csv	6.9879e-08	M+H	172.852
351	0.6828	171.979	295.979	308.143	136.157	122.678	329.24	389.556	332.292	113.663	100.109	62.8879	72.939	132.176	120.957	295.979	308.143	136.157	122.678	0	0	0	0	0	0	295.979	308.143	136.157	122.678	0	0	0	0	0	0	2	KF104_Tim_GIAVAP_all Samples_p_pos_130909_c01new_c05_c08_01.csv	3.7392e-06	M+H	172.986
143	1.2277	175.984	87.0463	71.5291	89.0917	108.748	63.7508	72.3065	61.0123	0	0	49.6238	68.8106	0	69.8734	87.0463	71.5291	89.0917	108.748	0	0	0	0	13.1108	0	87.0463	71.5291	89.0917	108.748	0	0	0	0	0	0	2	KF104_Tim_GIAVAP_all Samples_p_neg_130909_c01new_c05_c08_01.csv	1.3194e-07	M-H	174.977					(+)-4-chloromuconolactone; 2-chloro-2;5-dihydro-5-oxofuran-2-acetate; 2-chloro-5-oxo-2;5-dihydrofura	3-Chloro-cis;cis-muconate (175.9876; -0.0033615; 0) / 2-Chloro-cis;cis-muconate (175.9876; -0.003361
354	1.1813	178.026	176.271	197.039	279.031	294.362	96.1614	131.78	0	0	8.6052	0	38.3102	40.4139	0	176.271	197.039	279.031	294.362	0	1.5006	0	0	9.71	0	176.271	197.039	279.031	294.362	0	0	0	0	0	0	2	KF104_Tim_GIAVAP_all Samples_p_pos_130909_c01new_c05_c08_01.csv	8.4543e-09	M+H	179.033		esculetin (178.0266; -0.00068646; 0) / 3-(2-propenoic acid)-o-benzoquinone (178.0266; -0.00068646; 0	5;7-Dihydroxychromone (178.0266; -0.00068646; 0) / Daphnetin (178.0266; -0.00068646; 0) / Esculetin		7;8-dihydroxycoumarin (178.0266; -0.00068646; 0) / 3-(2-propenoic acid)-o-benzoquinone (178.0266; -0	7;8-Dihydroxycoumarin;Daphnetin (178.0266; -0.00068646; 0) / 5;7-Dihydroxychromone (178.0266; -0.000
375	12.9884	180.088	971.531	718.191	894.945	737.786	962.259	964.408	907.48	1173.79	1228.17	1008.17	1451.31	1021.78	1327.92	971.531	718.191	894.945	737.786	231.646	356.368	468.823	158.472	287.181	376.836	971.531	718.191	894.945	737.786	611.505	531.9	588.003	330.265	315.173	338.04	2	KF104_Tim_GIAVAP_all Samples_p_pos_130909_c01new_c05_c08_01.csv	4.1645e-09	M+H	181.095						3-Hydroxykynurenamine (180.0899; -0.0021545; 0) / p-Aminophenylalanine (180.0899; -0.0021545; 0) / 5
371	1.2016	181.035	783.463	856.582	1082.34	1164.07	497.225	594.21	491.369	205.934	173.828	133.585	289.252	334.297	268.923	783.463	856.582	1082.34	1164.07	0	0	50.3789	31.6982	156.901	69.8634	783.463	856.582	1082.34	1164.07	48.5529	0	0	0	0	0	2	KF104_Tim_GIAVAP_all Samples_p_pos_130909_c01new_c05_c08_01.csv	1.8703e-11	M+H	182.042		2;4-dihydrozy-2<i>H</i>-1;4-benzoxazin-3(4<i>H</i>)-one; DIBOA (181.0375; -0.0027855; 0)			4-nitrophenyl acetate; acetic acid p-nitrophenyl ester; acetic acid; 4-nitrophenyl ester; p-acetoxyn	DIBOA;2;4-Dihydroxy-1;4-benzoxazin-3-one;2;4-Dihydroxy-2H-1;4-benzoxazin-3(4H)-one (181.0375; -0.002
153	0.5864	183.03	143.836	141.901	252.587	263.288	92.5619	126.913	104.575	165.902	192.547	145.455	85.8671	101.791	110.685	143.836	141.901	252.587	263.288	23.2234	33.0162	23.0125	0	14.9509	25.2769	143.836	141.901	252.587	263.288	14.9118	23.5686	30.1384	14.8532	0	9.752	2	KF104_Tim_GIAVAP_all Samples_p_neg_130909_c01new_c05_c08_01.csv	2.7158e-06	M-H	182.023			Antibiotic FR 31564;FR 31564;Fosmidomycin (183.0297; 0.00061446; 0)		fosmidomycin (183.0297; 0.00061446; 0)	2;4-Dinitroaniline;1-Amino-2;4-dinitrobenzene (183.028; 0.0022695; 0)
384	0.543	185.01	741.784	735.369	935.852	993.375	747.712	780.97	709.025	925.843	858.909	723.231	526.045	657.009	663.769	741.784	735.369	935.852	993.375	117.36	0	0	0	130.454	0	741.784	735.369	935.852	993.375	0	0	165.019	0	0	0	2	KF104_Tim_GIAVAP_all Samples_p_pos_130909_c01new_c05_c08_01.csv	7.5858e-12	M+H	186.017		3-P-serine; 3-phospho-1-serine; 3-phospho-serine; 3-phosphoserine; O-phospho-L-serine; P-ser; P-seri	3-Phosphoserine (185.0089; 0.00069654; 0)		3-P-serine; 3-phospho-L-serine; 3-phospho-serine; 3-phosphoserine; O-phospho-L-serine; P-ser; P-seri	D-O-Phosphoserine (185.0089; 0.00069654; 0) / O-Phospho-L-serine;L-O-Phosphoserine;3-Phosphoserine;D
407	0.5538	188.08	274.39	260.589	282.091	284.986	419.797	354.761	347.471	285.373	303.465	268.007	242.777	247.492	186.399	274.39	260.589	282.091	284.986	59.1944	93.2139	0	50.9706	108.319	0	274.39	260.589	282.091	284.986	107.898	111.068	154.087	76.35	50.0026	0	2	KF104_Tim_GIAVAP_all Samples_p_pos_130909_c01new_c05_c08_01.csv	1.4229e-11	M+H	189.087			(E;E)-2;8-Decadiene-4;6-diyn-1-ol acetate (188.0837; -0.0041065; 0) / (E;Z)-2;8-Decadiene-4;6-diyn-1	5;8;11-Dodecatriynoic acid; 5;8;11-dodecatriynoic acid (188.0837; -0.0041065; 0)	(1S;2R)-3-phenylcyclohexa-3;5-diene-1;2-diol; cis-2;3-dihydro-2;3-dihydroxybiphenyl; cis-3-phenylcyc	cis-2;3-Dihydro-2;3-dihydroxybiphenyl;cis-3-Phenylcyclohexa-3;5-diene-1;2-diol;(1S;2R)-3-Phenylcyclo
317	0.5562	199.015	203.127	211.056	233.167	250.226	120.511	135.287	166.817	218.977	230.145	230.081	162.488	161.497	149.479	203.127	211.056	233.167	250.226	39.5847	45.2739	33.2495	22.775	41.7855	21.2399	203.127	211.056	233.167	250.226	42.3851	47.4091	74.1073	40.6128	17.1477	39.9265	2	KF104_Tim_GIAVAP_all Samples_p_neg_130909_c01new_c05_c08_01.csv	6.5822e-14	M+FA-2H+Na	265.995
243	0.5726	199.017	808.981	876.456	728.168	709.332	1024.24	1059.1	1143.41	858.618	938.535	936.659	721.258	873.773	813.203	808.981	876.456	728.168	709.332	157.65	231.583	159.858	148.899	237.919	203.705	808.981	876.456	728.168	709.332	225.291	235.882	299.391	143.525	119.162	148.023	2	KF104_Tim_GIAVAP_all Samples_p_neg_130909_c01new_c05_c08_01.csv	1.8816e-14	M+FA-H	244.015
479	3.225	206.104	3438.03	3230.82	1976.45	2276.96	1558.26	1750.29	1252.66	836.195	620.491	602.95	963.101	787.952	953.437	3438.03	3230.82	1976.45	2276.96	899.753	933.755	624.412	478.235	602.527	780.701	3438.03	3230.82	1976.45	2276.96	577.752	526.248	536.898	524.93	442.206	459.985	2	KF104_Tim_GIAVAP_all Samples_p_pos_130909_c01new_c05_c08_01.csv	2.7192e-07	M+H	207.111			12-Hydroxycytisine (206.1055; -0.0018045; 0) / Vasicol (206.1055; -0.0018045; 0)			Phenylethylmalonamide;2-Phenyl-2-ethylmalondiamide;PEMA (206.1055; -0.0018045; 0) / Pheneturide;Ethy
551	3.23	206.106	197.389	216.485	119.217	122.391	70.2811	85.1403	0	0	34.0043	0	56.9962	0	47.7915	197.389	216.485	119.217	122.391	53.6964	41.5703	0	0	0	46.3824	197.389	216.485	119.217	122.391	0	34.7045	0	33.2461	23.8337	22.9228	2	KF104_Tim_GIAVAP_all Samples_p_pos_130909_c01new_c05_c08_01.csv	5.1401e-06	M+Na	229.095			12-Hydroxycytisine (206.1055; 0.00015058; 0) / Vasicol (206.1055; 0.00015058; 0)			Phenylethylmalonamide;2-Phenyl-2-ethylmalondiamide;PEMA (206.1055; 0.00015058; 0) / Pheneturide;Ethy
191	0.7136	209.989	247.713	246.955	312.946	382.44	134.81	116.87	0	184.125	0	0	0	0	171.019	247.713	246.955	312.946	382.44	0	0	52.1235	0	185.781	0	247.713	246.955	312.946	382.44	0	0	0	0	42.2915	0	2	KF104_Tim_GIAVAP_all Samples_p_neg_130909_c01new_c05_c08_01.csv	6.7002e-06	M-H	208.981
190	0.5654	210.049	179.187	203.148	237.752	253.176	118.925	152.869	136.356	138.182	81.9179	98.9413	0	36.0193	34.4116	179.187	203.148	237.752	253.176	34.3988	38.507	42.3377	48.3114	31.837	42.2748	179.187	203.148	237.752	253.176	48.4392	41.2092	37.1783	44.6087	40.5554	36.9009	2	KF104_Tim_GIAVAP_all Samples_p_neg_130909_c01new_c05_c08_01.csv	7.6225e-11	M-H	209.042		5-hydroxy ferulate; 5-hydroxy-ferulic-acid (210.0528; -0.0037485; 0) / 2-hydroxy caffeic acid; 2-hyd	5-Hydroxyferulic acid (210.0528; -0.0037485; 0)		5-hydroxy ferulic acid; 5-hydroxyferulate (210.0528; -0.0037485; 0) / 3-methoxy-4-hydroxyphenylpyruv	5-Hydroxyferulate (210.0528; -0.0037485; 0)
481	0.652	214.13	1054.11	1070.19	946.694	789.206	1237.65	1058.32	1048.04	996.904	983.891	1048.43	1053.13	904.862	925.978	1054.11	1070.19	946.694	789.206	0	0	27.9668	0	0	0	1054.11	1070.19	946.694	789.206	55.6173	0	69.3043	0	0	0	2	KF104_Tim_GIAVAP_all Samples_p_pos_130909_c01new_c05_c08_01.csv	1.3473e-14	M+H	215.138		DTB; Desthiobiotin; dethiobiotin (214.1317; -0.0013195; 0)	Dethiobiotin (214.1317; -0.0013195; 0)		DTB; Desthiobiotin; dethiobiotin (214.1317; -0.0013195; 0)	Dethiobiotin;Desthiobiotin (214.1317; -0.0013195; 0)
503	0.7104	216.147	273.846	262.543	372.53	319.849	432.769	314.124	226.849	226.132	196.737	219.758	152.698	106.485	110.573	273.846	262.543	372.53	319.849	44.3636	0	58.2393	35.9433	70.7485	28.6788	273.846	262.543	372.53	319.849	34.3537	42.692	0	57.793	42.2549	31.8943	2	KF104_Tim_GIAVAP_all Samples_p_pos_130909_c01new_c05_c08_01.csv	3.5913e-09	M+H	217.155			(E;E;E)-3-(4;8-Dimethyl-2;4;6-nonatrienyl)-furan;(2E;4E;6E)-Dehydrodendrolasin;Dehydrodendrolasin (2	iso-Debromo-laurinterol (216.1514; -0.0039915; 0) / 10-Hydroxy-isolaurene (216.1514; -0.0039915; 0)		Furanodiene (216.1514; -0.0039915; 0) / Atractylone;Atractylol;Atractyloxide (216.1514; -0.0039915;
540	5.6325	222.043	648.86	494.137	626.468	701.378	514.761	752.066	471.345	636.435	570.643	501.661	590.708	648.639	690.836	648.86	494.137	626.468	701.378	0	0	0	0	271.267	247.077	648.86	494.137	626.468	701.378	167.334	176.47	294.818	152.043	0	220.344	2	KF104_Tim_GIAVAP_all Samples_p_pos_130909_c01new_c05_c08_01.csv	1.3873e-08	M+H	223.05						cis-2;3-Dihydro-2;3-dihydroxy-4'-chlorobiphenyl (222.0448; -0.0022345; 0)
200	1.0538	225.031	239.121	241.491	119.125	110.38	289.414	264.565	320.712	140.122	117.993	127.078	40.5063	24.3038	0	239.121	241.491	119.125	110.38	36.6481	42.7365	24.6307	21.2658	19.2405	15.7861	239.121	241.491	119.125	110.38	131.549	126.266	163.023	19.2405	23.2911	13.5042	2	KF104_Tim_GIAVAP_all Samples_p_neg_130909_c01new_c05_c08_01.csv	3.9409e-06	M-H	224.024
550	0.9584	228.147	763.49	740.821	695.281	740.83	648.95	583.682	828.73	606.349	775.284	584.421	674.06	935.141	870.578	763.49	740.821	695.281	740.83	0	0	24.5724	42.941	0	23.944	763.49	740.821	695.281	740.83	0	0	0	0	0	0	2	KF104_Tim_GIAVAP_all Samples_p_pos_130909_c01new_c05_c08_01.csv	9.1777e-15	M+H	229.154
573	0.5965	230.126	24638	25617.9	18811.3	19838.2	16771.1	21201.1	15556.7	14367.7	11027.8	11260.3	12827.5	9855.31	11562.9	24638	25617.9	18811.3	19838.2	16.0743	19.9352	0	13.9378	0	0	24638	25617.9	18811.3	19838.2	0	10.6151	9.8112	0	13.371	10.8665	2	KF104_Tim_GIAVAP_all Samples_p_pos_130909_c01new_c05_c08_01.csv	1.7957e-12	M+H	231.133
635	0.6043	230.129	648.393	646.399	553.295	532.647	222.367	312.544	250.103	348.842	282.488	227.44	367.536	297.098	366.122	648.393	646.399	553.295	532.647	0	479.32	0	0	0	0	648.393	646.399	553.295	532.647	0	44.1124	0	27.4964	39.3351	46.0996	2	KF104_Tim_GIAVAP_all Samples_p_pos_130909_c01new_c05_c08_01.csv	1.1777e-08	M+Na	253.118			Catalponol (230.1307; -0.0021014; 0) / Dehydromyodesmone (230.1307; -0.0021014; 0) / Dehydrocostus l	15-Octadecene-9;11;13-triynoic acid; 15-octadecene-9;11;13-triynoic acid (230.1307; -0.0021014; 0)	2;7-dihydroxycadalene (230.1307; -0.0021014; 0)	Dehydrocostus lactone (230.1307; -0.0021014; 0) / Curzerenone (230.1307; -0.0021014; 0) / Linderenol
238	0.5854	232.052	237.638	250.559	234.255	242.372	232.93	282.219	242.456	225.64	222.055	182.725	192.325	187.873	232.485	237.638	250.559	234.255	242.372	202.723	149.738	138.62	118.554	137.595	129.832	237.638	250.559	234.255	242.372	123.048	123.249	102.121	80.5978	96.8489	53.5035	2	KF104_Tim_GIAVAP_all Samples_p_neg_130909_c01new_c05_c08_01.csv	2.6831e-10	M-H	231.045						Pyrene-1;6-dione;1;6-Pyrenequinone (232.0524; -0.00045354; 0) / Pyrene-4;5-dione;4;5-Pyrenequinone (
228	0.6204	237.012	140.182	150.613	141.766	181.893	0	92.5692	37.6781	43.3228	34.8943	0	0	0	0	140.182	150.613	141.766	181.893	0	0	0	0	0	0	140.182	150.613	141.766	181.893	0	0	0	0	0	0	2	KF104_Tim_GIAVAP_all Samples_p_neg_130909_c01new_c05_c08_01.csv	2.5098e-11	M-H	236.005
226	1.2015	237.976	167.598	181.236	227.289	267.293	129.686	132.88	107.15	0	51.1903	42.0193	73.5706	76.5801	0	167.598	181.236	227.289	267.293	0	22.2372	0	0	54.6835	30.3797	167.598	181.236	227.289	267.293	0	0	0	0	0	0	2	KF104_Tim_GIAVAP_all Samples_p_neg_130909_c01new_c05_c08_01.csv	4.2062e-09	M-H	236.969
606	13.042	241.016	174.351	161.905	121.35	90.4715	218.723	203.296	167.313	188.78	189.831	166.13	172.841	164.03	161.984	174.351	161.905	121.35	90.4715	0	0	63.3742	0	0	126.904	174.351	161.905	121.35	90.4715	0	0	0	164.585	143.666	156.231	2	KF104_Tim_GIAVAP_all Samples_p_pos_130909_c01new_c05_c08_01.csv	3.722e-06	M+H	242.023
249	0.5814	243.059	99.7766	94.7026	197.361	195.241	192.294	105.652	103.684	25.6553	36.4998	33.4899	0	0	0	99.7766	94.7026	197.361	195.241	0	0	0	0	0	0	99.7766	94.7026	197.361	195.241	0	0	0	0	0	0	2	KF104_Tim_GIAVAP_all Samples_p_neg_130909_c01new_c05_c08_01.csv	4.6055e-06	M-H	242.052
244	0.5745	244.037	129.885	157.425	76.4799	103.016	232.681	194.86	176.151	88.5157	74.2537	88.7499	32.9053	18.5939	37.7849	129.885	157.425	76.4799	103.016	102.924	0	0	31.3953	36.9055	31.303	129.885	157.425	76.4799	103.016	89.1879	98.4871	105.261	0	0	27.1959	2	KF104_Tim_GIAVAP_all Samples_p_neg_130909_c01new_c05_c08_01.csv	4.7748e-06	M-H	243.03		&beta;-L-fucose 1-phosphate; 6-deoxy-L-galactose 1-phosphate; L-Fucose 1-phosphate (244.0348; 0.0025	Gentisein (244.0372; 0.00020146; 0) / Mesuaxanthone B (244.0372; 0.00020146; 0) / 1;3;5-Trihydroxyxa		1;3;5-trihydroxyxanthone (244.0372; 0.00020146; 0) / 1;3;7-trihydroxyxanthone (244.0372; 0.00020146;	Mesuaxanthone B;1;5;6-Trihydroxyxanthone (244.0372; 0.00020146; 0) / Gentisein;1;3;7-Trihydroxyxanth
639	0.5921	250.991	316.542	294.458	250.68	292.815	305.896	314.259	309.137	311.805	270.848	316.967	263.019	351.713	318.261	316.542	294.458	250.68	292.815	0	0	0	0	0	0	316.542	294.458	250.68	292.815	13.8167	0	20.8713	0	0	0	2	KF104_Tim_GIAVAP_all Samples_p_pos_130909_c01new_c05_c08_01.csv	6.2785e-16	M+H	251.998
285	0.5931	252.992	162.314	151.186	110.923	116.734	141.47	192.766	186.432	149.975	157.666	164.985	93.1948	96.091	101.649	162.314	151.186	110.923	116.734	0	0	0	0	0	0	162.314	151.186	110.923	116.734	34.3819	0	23.8897	18.2499	15.0389	29.9109	2	KF104_Tim_GIAVAP_all Samples_p_neg_130909_c01new_c05_c08_01.csv	6.8569e-11	M-H	251.984
281	0.6043	255.025	731.483	758.298	841.573	970.666	61.4776	486.855	302.278	232.136	201.019	0	0	7.7588	0	731.483	758.298	841.573	970.666	3.8457	0	0	0	3.622	0	731.483	758.298	841.573	970.666	0	0	0	0	0	0	2	KF104_Tim_GIAVAP_all Samples_p_neg_130909_c01new_c05_c08_01.csv	9.4222e-12	M-H	254.018						Propyzamide;Pronamide;3;5-Dichloro-N-(1;1-dimethyl-2-propynyl)benzamide (255.0218; 0.0030065; 0)
274	1.2107	258.035	183.65	183.719	293.476	320.241	76.2342	103.771	65.0704	16.093	0	0	36.7123	39.7492	29.3802	183.65	183.719	293.476	320.241	0	0	0	0	13.5535	0	183.65	183.719	293.476	320.241	0	0	0	0	0	0	2	KF104_Tim_GIAVAP_all Samples_p_neg_130909_c01new_c05_c08_01.csv	2.241e-08	M-H	257.028
272	0.6017	259.037	533.391	577.402	835.36	839.456	488.588	541.505	527.504	565.609	678.847	575.809	281.451	415.558	388.578	533.391	577.402	835.36	839.456	78.1005	77.539	79.2049	46.2708	52.1321	63.2678	533.391	577.402	835.36	839.456	69.5196	59.4722	69.1102	27.8161	31.7007	17.7089	2	KF104_Tim_GIAVAP_all Samples_p_neg_130909_c01new_c05_c08_01.csv	5.4208e-09	M-H	258.029					&alpha;-D-<i>N</i>-sulfoglucosamine; GlcNS (259.0362; 0.00038546; 0) / &alpha;-D-glucosamine 6-<i>O<	N-Sulfo-D-glucosamine (259.0362; 0.00038546; 0)
297	3.2717	261.066	703.409	664.178	397.618	388.846	229.848	218.866	195.056	139.547	94.1772	76.962	174.365	155.237	160.202	703.409	664.178	397.618	388.846	183.015	167.503	112.741	112.405	0	157.162	703.409	664.178	397.618	388.846	107.678	93.85	100.721	89.114	92.1519	93.1646	2	KF104_Tim_GIAVAP_all Samples_p_neg_130909_c01new_c05_c08_01.csv	3.6823e-06	M-H	260.058					2-amino-2-deoxy-D-glucitol 6-phosphate; 2-amino-2-deoxy-glucitol 6-phosphate; 2-amino-2-deoxyglucito	Oxolinic acid (261.0637; 0.0019525; 0)
659	0.5748	262.117	1253.94	1308.97	1225.28	1365.75	1266.96	1266.68	1207.12	1225.87	1175.14	1103.8	1004.79	869.671	870.477	1253.94	1308.97	1225.28	1365.75	0	0	0	0	0	0	1253.94	1308.97	1225.28	1365.75	0	0	0	0	0	0	2	KF104_Tim_GIAVAP_all Samples_p_pos_130909_c01new_c05_c08_01.csv	8.2579e-22	M+H	263.124			Marasmic acid (262.1205; -0.0034865; 0) / (-)-Artemisin;8-Hydroxysantonin;[3S-(3alpha;3aalpha;4alpha	Parthenin (262.1205; -0.0034865; 0) / (+)-Marmasmic acid (262.1205; -0.0034865; 0)		D-Ornaline (262.1165; 0.00053554; 0) / Artemisin (262.1205; -0.0034865; 0) / Farinosin (262.1205; -0
313	1.0893	269.058	102.819	128.254	69.3977	81.7114	132.657	149.7	141.866	107.96	75.7928	61.3306	33.8397	20.2532	35.3658	102.819	128.254	69.3977	81.7114	13.4345	8.6491	0	0	9.8624	5.2102	102.819	128.254	69.3977	81.7114	42.2568	42.7414	56.1361	5.5696	0	0	2	KF104_Tim_GIAVAP_all Samples_p_neg_130909_c01new_c05_c08_01.csv	2.1029e-08	M-H	268.051						2-(p-Methoxyphenyl)-3-(m-chlorophenyl)acrylonitrile (269.0607; -0.0027655; 0)
696	0.5802	270.088	315.208	289.967	240.517	211.356	250.051	239.831	219.15	211.609	201.355	195.16	172.848	0	0	315.208	289.967	240.517	211.356	33.9385	19.466	27.1276	0	0	0	315.208	289.967	240.517	211.356	0	0	0	6.6348	0	0	2	KF104_Tim_GIAVAP_all Samples_p_pos_130909_c01new_c05_c08_01.csv	1.5433e-09	M+H	271.095			Strobopinin (270.0892; -0.0011865; 0) / Vignafuran;2-(4-Hydroxy-2-methoxyphenyl)-6-methoxybenzofuran	7-Hydroxy-3';4'-methylenedioxyflavan (270.0892; -0.0011865; 0) / Dihydroformononetin; 7-Hydroxy-4'-m	4';4-dihydroxy-2-methoxychalcone; echinatin (270.0892; -0.0011865; 0) / 2'-<i>O</i>-methylisoliquiri	Cadusafos (270.0877; 0.00031154; 0) / Nitenpyram (270.0884; -0.00033046; 0) / Strobopinin (270.0892;
307	0.571	273.072	1385.44	1294.88	977.384	972.275	709.273	952.529	650.016	789.824	429.598	518.794	170.733	199.241	191.63	1385.44	1294.88	977.384	972.275	30.8624	62.8663	0	36.9894	0	56.3433	1385.44	1294.88	977.384	972.275	59.5629	69.4793	77.0278	37.8637	0	48.6966	2	KF104_Tim_GIAVAP_all Samples_p_neg_130909_c01new_c05_c08_01.csv	1.8181e-10	M-H	272.065						Ketamine hydrochloride (273.0687; 0.0030765; 0)
324	1.3256	280.04	190.314	199.584	204.226	239.166	244.418	165.592	189.677	125.439	115.182	193.897	103.228	89.9481	126.295	190.314	199.584	204.226	239.166	0	76.8767	56.6913	49.0172	57.9344	0	190.314	199.584	204.226	239.166	61.1509	60.3751	64.9998	54.8295	0	63.4855	2	KF104_Tim_GIAVAP_all Samples_p_neg_130909_c01new_c05_c08_01.csv	1.2497e-08	M-H	279.032
730	6.8433	281.616	240.065	199.405	411.091	418.851	591.231	444.507	415.447	238.173	349.776	438.176	0	50.6329	48.6076	240.065	199.405	411.091	418.851	0	0	0	0	0	0	240.065	199.405	411.091	418.851	46.2186	0	0	20.9022	0	50.3425	2	KF104_Tim_GIAVAP_all Samples_p_pos_130909_c01new_c05_c08_01.csv	3.2756e-07	M+H	282.623
728	7.037	282.627	160.992	112.405	304.684	332.002	0	0	0	309.767	526.953	639.92	69.2874	71.7394	109.996	160.992	112.405	304.684	332.002	0	0	0	0	0	0	160.992	112.405	304.684	332.002	0	0	13.7937	11.8915	9.1139	0	2	KF104_Tim_GIAVAP_all Samples_p_pos_130909_c01new_c05_c08_01.csv	3.3406e-06	M+H	283.635
320	0.5639	282.976	101.052	119.351	116.424	122.748	81.1838	78.7814	82.5026	101.792	133.899	118.603	59.1779	92.3394	66.61	101.052	119.351	116.424	122.748	17.9211	15.7827	18.0559	21.8654	20.5564	17.5782	101.052	119.351	116.424	122.748	11.0745	10.9412	27.9226	13.0575	12.6146	0	2	KF104_Tim_GIAVAP_all Samples_p_neg_130909_c01new_c05_c08_01.csv	2.9848e-13	M-H	281.969						Nitrofen (282.9803; -0.0045235; 0)
346	0.6174	286.001	666.476	739.928	648.038	753.934	78.8121	454.48	300.06	503.359	360.034	284.149	427.544	537.053	497.169	666.476	739.928	648.038	753.934	137.306	168.695	135.049	131.759	67.6149	131.687	666.476	739.928	648.038	753.934	108.826	100.418	80.0252	70.5296	94.5836	74.9355	2	KF104_Tim_GIAVAP_all Samples_p_neg_130909_c01new_c05_c08_01.csv	6.8569e-11	M-H	284.993
343	0.7125	287.083	304.185	313.683	402.604	385.474	219.531	171.672	381.882	234.586	226.654	194.061	22.3386	16.1848	0	304.185	313.683	402.604	385.474	25.5072	28.9598	0	19.0825	0	16.8078	304.185	313.683	402.604	385.474	25.5084	0	0	20.8622	0	0	2	KF104_Tim_GIAVAP_all Samples_p_neg_130909_c01new_c05_c08_01.csv	8.7683e-11	M-H	286.076			Citrusinine II (287.0794; 0.0041025; 0)
743	1.7514	287.196	1580.81	1846.78	1210.7	1318.49	2604.1	2614.37	2781.48	1199.85	989.316	771.301	2017.02	1617.97	2174.63	1580.81	1846.78	1210.7	1318.49	0	0	15.6844	0	0	0	1580.81	1846.78	1210.7	1318.49	0	0	0	0	0	0	2	KF104_Tim_GIAVAP_all Samples_p_pos_130909_c01new_c05_c08_01.csv	6.675e-13	M+H	288.203
341	0.5454	287.816	154.129	132.261	184.969	214.197	55.1808	68.2587	54.5817	152.958	133.311	120.262	73.4599	114.983	102.407	154.129	132.261	184.969	214.197	109.766	120.805	127.748	51.3038	85.3043	78.4177	154.129	132.261	184.969	214.197	65.0507	91.7706	58.0665	60.8721	57.3894	49.6979	2	KF104_Tim_GIAVAP_all Samples_p_neg_130909_c01new_c05_c08_01.csv	3.0719e-06	M-H	286.808
362	0.7	292.046	358.621	397.851	503.855	517.912	947.495	402.724	492.853	275.157	344.509	0	0	0	0	358.621	397.851	503.855	517.912	0	0	0	0	267.219	0	358.621	397.851	503.855	517.912	0	74.9598	0	0	0	0	2	KF104_Tim_GIAVAP_all Samples_p_neg_130909_c01new_c05_c08_01.csv	3.4493e-06	M-H	291.039						Pyrimidine 5'-nucleotide (292.046; 0.00033546; 0) / 1;6-Dinitropyrene (292.0484; -0.0020315; 0) / 1;
762	0.5711	294.105	130.369	161.719	113.354	133.156	147.867	172.215	203.103	180.145	206.628	169.641	152.91	123.093	124.404	130.369	161.719	113.354	133.156	0	0	0	0	0	0	130.369	161.719	113.354	133.156	0	0	15.4802	0	0	0	2	KF104_Tim_GIAVAP_all Samples_p_pos_130909_c01new_c05_c08_01.csv	5.5338e-13	M+H	295.113		S-7-methylthioheptylhydroximoyl-L-cysteine (294.1072; -0.0019635; 0)			S-7-methylthioheptylhydroximoyl-L-cysteine (294.1072; -0.0019635; 0)	N-Glycosyl-L-asparagine (294.1063; -0.0010945; 0)
753	5.5441	297.085	307.321	365.557	361.58	372.143	151.322	488.854	309.692	433.224	300.992	243.365	366.359	267.814	230.241	307.321	365.557	361.58	372.143	0	0	0	0	0	0	307.321	365.557	361.58	372.143	0	0	0	0	0	0	2	KF104_Tim_GIAVAP_all Samples_p_pos_130909_c01new_c05_c08_01.csv	9.8337e-09	M+H	298.093		5'-<i>S</i>-methyl-5'-thioadenosine; 5'-methylthioadenosine; <i>S</i>-methyl-5'-thioadenosine; <i>S<			N-(4-hydroxy-3-methoxybenzoyl)-L-glutamate; N-(4-hydroxy-3-methoxybenzoyl)-L-glutamic acid; N-vanill	5'-Methylthioadenosine;Methylthioadenosine;S-Methyl-5'-thioadenosine;5-Methylthioadenosine;5'-Deoxy-
570	3.2515	301.054	142.334	163.045	120.617	110.467	77.8475	91.9158	70.8085	51.5396	38.6552	34.2025	67.0016	0	79.1415	142.334	163.045	120.617	110.467	0	0	59.529	0	22.2429	0	142.334	163.045	120.617	110.467	50.8888	49.6202	0	34.4304	35.0135	0	2	KF104_Tim_GIAVAP_all Samples_p_neg_130909_c01new_c05_c08_01.csv	6.301e-07	M+FA-2H+Na	368.034		<i>N</i>-acetyl-&alpha;-D-glucosamine 1-phosphate; <i>N</i>-acetyl-D-glucosamine 1-phosphate; <i>N</	N-Acetyl-D-glucosamine 1-phosphate (301.0563; -0.0026199; 0) / N-Acetyl-D-mannosamine 6-phosphate (3		<i>N</i>-acetyl-&alpha;-D-galactosamine 1-phosphate; N-Acetyl-D-galactosamine 1-phosphate (301.0563;	Nocodazole (301.0521; 0.0015381; 0) / N-Acetyl-alpha-D-hexosamine 1-phosphate (301.0563; -0.0026199;
371	3.2672	301.054	229.656	238.378	176.405	151.663	109.35	113.982	123.07	0	55.6962	42.5316	98.2278	84.852	101.83	229.656	238.378	176.405	151.663	94.8387	92.714	70.8509	61.9055	71.8987	0	229.656	238.378	176.405	151.663	61.7722	50.6329	52.4763	46.7313	63.7799	52.6406	2	KF104_Tim_GIAVAP_all Samples_p_neg_130909_c01new_c05_c08_01.csv	1.7464e-07	M-H	300.047		<i>N</i>-acetyl-&alpha;-D-glucosamine 1-phosphate; <i>N</i>-acetyl-D-glucosamine 1-phosphate; <i>N</	N-Acetyl-D-glucosamine 1-phosphate (301.0563; -0.0023955; 0) / N-Acetyl-D-mannosamine 6-phosphate (3		<i>N</i>-acetyl-&alpha;-D-galactosamine 1-phosphate; N-Acetyl-D-galactosamine 1-phosphate (301.0563;	Nocodazole (301.0521; 0.0017625; 0) / N-Acetyl-alpha-D-hexosamine 1-phosphate (301.0563; -0.0023955;
775	0.5911	301.093	32.152	29.6387	20.1618	23.9681	29.5976	21.3198	24.0401	25.872	24.3698	26.8273	15.3324	0	0	32.152	29.6387	20.1618	23.9681	0	0	0	0	0	0	32.152	29.6387	20.1618	23.9681	26.124	0	0	0	0	0	2	KF104_Tim_GIAVAP_all Samples_p_pos_130909_c01new_c05_c08_01.csv	1.773e-06	M+H	302.101			Nanaomycin C (301.095; -0.0017005; 0) / 5-Hydroxyarborinine (301.095; -0.0017005; 0) / Citrusinine I			Loracarbef monohydrate (301.0982; -0.0048665; 0)
771	6.8088	302.132	477.924	437.869	902.886	881.129	1177.5	1055.39	867.694	467.76	603.777	564.297	0	0	0	477.924	437.869	902.886	881.129	19.7431	0	0	11.046	0	22.069	477.924	437.869	902.886	881.129	74.8561	61.905	102.988	64.0557	73.0574	66.7093	2	KF104_Tim_GIAVAP_all Samples_p_pos_130909_c01new_c05_c08_01.csv	1.6239e-07	M+H	303.139			Altiloxin B (302.1285; 0.0037355; 0)
397	0.59	303.064	99.7969	107.028	140.202	156.369	67.1923	91.7615	82.999	110.069	149.719	157.783	102.985	141.759	110.734	99.7969	107.028	140.202	156.369	52.3859	27.3838	27.7582	32.0811	25.1738	21.2038	99.7969	107.028	140.202	156.369	35.3667	35.9279	45.0413	20.3053	27.9523	30.1411	2	KF104_Tim_GIAVAP_all Samples_p_neg_130909_c01new_c05_c08_01.csv	1.4822e-07	M-H	302.057
796	7.009	303.14	412.957	349.846	890.746	865.775	344.281	269.978	282.118	802.927	1074.6	965.857	0	212.571	229.409	412.957	349.846	890.746	865.775	0	0	0	0	0	7.232	412.957	349.846	890.746	865.775	0	19.6642	22.852	18.0266	0	30.6221	2	KF104_Tim_GIAVAP_all Samples_p_pos_130909_c01new_c05_c08_01.csv	6.4121e-06	M+H	304.147		NA; nicotianamine (303.143; -0.0030135; 0)	Evodiamine (303.1372; 0.0028615; 0) / Nicotianamine (303.143; -0.0030135; 0) / Kikumycin A (303.1444		NA; nicotianamine (303.143; -0.0030135; 0)	Phenoxybenzamine (303.139; 0.0010315; 0) / Retigabine;D-23129;N-(2-Amino-4-(4-fluorobenzylamino)-phe
794	1.1662	303.19	68.5331	67.9345	51.9048	36.428	0	0	0	0	0	0	0	0	0	68.5331	67.9345	51.9048	36.428	0	0	4.0506	0	0	0	68.5331	67.9345	51.9048	36.428	0	0	0	0	0	0	2	KF104_Tim_GIAVAP_all Samples_p_pos_130909_c01new_c05_c08_01.csv	1.4794e-09	M+H	304.198					BAS 111 (303.1947; -0.0043535; 0)
791	1.7933	306.075	2127.33	2436.55	1716.59	1952.74	1311.67	2778.44	1719.68	1588.41	1275.84	842.769	1322.8	1275.2	1573.09	2127.33	2436.55	1716.59	1952.74	314.984	342.455	187.226	199.973	522.444	410.865	2127.33	2436.55	1716.59	1952.74	303.952	250.589	457.14	297.416	276.56	251.77	2	KF104_Tim_GIAVAP_all Samples_p_pos_130909_c01new_c05_c08_01.csv	2.6819e-08	M+H	307.082		2;3-<i>cis</i>-epigallocatechin; epigallocatechin (306.074; 0.00076854; 0) / 2;3-<i>trans</i>-3;4-<i	Leucocyanidin (306.074; 0.00076854; 0) / (+)-Gallocatechin;(+)-Gallocatechol;Gallocatechin;(2R;3S)-3	(+)-Gallocatechin (306.074; 0.00076854; 0) / Epigallocatechin (306.074; 0.00076854; 0) / Robinetinid	gallocatechin; gallocatechol (306.074; 0.00076854; 0) / 2;3-<i>cis</i>-epigallocatechin; epigallocat	(-)-Epigallocatechin;Epigallocatechol (306.074; 0.00076854; 0) / Leucocyanidin;2-(3;4-Dihydroxypheny
559	0.5459	315.743	70.2175	73.2081	109.993	94.9301	10.8793	34.441	11.2877	61.6653	69.9661	58.3555	24.406	17.7547	36.0714	70.2175	73.2081	109.993	94.9301	36.7743	57.0489	35.5598	12.8844	24.9796	16.6117	70.2175	73.2081	109.993	94.9301	18.115	16.9237	8.4231	13.9345	11.3133	0	2	KF104_Tim_GIAVAP_all Samples_p_neg_130909_c01new_c05_c08_01.csv	5.4663e-08	M+FA-H	360.741
593	0.5456	315.749	92.2815	74.3007	89.1835	109.627	48.4478	46.8619	36.1139	56.0131	58.4921	64.397	22.1815	53.3563	41.0484	92.2815	74.3007	89.1835	109.627	87.5729	12.9091	47.0863	33.7805	11.1648	10.772	92.2815	74.3007	89.1835	109.627	21.6557	42.4041	11.7789	7.3021	0	0	2	KF104_Tim_GIAVAP_all Samples_p_neg_130909_c01new_c05_c08_01.csv	1.8306e-06	M+FA-2H+Na	382.729
845	6.8254	322.214	1382.5	1150.17	2992.46	3099.34	3959.79	3470.48	3248.03	1383.34	1950.18	2506.68	0	249.154	286.497	1382.5	1150.17	2992.46	3099.34	101.691	0	0	0	0	0	1382.5	1150.17	2992.46	3099.34	424.812	437.307	225.39	141.974	211.524	191.007	2	KF104_Tim_GIAVAP_all Samples_p_pos_130909_c01new_c05_c08_01.csv	6.7382e-06	M+H	323.221			Rapanone (322.2144; -0.00028646; 0) / (1alpha;2beta;4abeta;5beta;8aalpha)-(+-)-decahydro-4a-methyl-8		6-decylubiquinone; DBQ; decylbenzylquinone (322.2144; -0.00028646; 0)	Rapanone (322.2144; -0.00028646; 0) / (8)-Gingerol (322.2144; -0.00028646; 0) / Decylubiquinone;6-De
834	1.7813	325.048	146.593	136.253	129.931	129.847	83.1095	173.003	128.164	0	0	51.6684	107.19	77.0422	104.732	146.593	136.253	129.931	129.847	0	27.8009	22.2785	19.9932	33.0237	37.7297	146.593	136.253	129.931	129.847	27.2353	0	34.9527	25.3165	0	29.3671	2	KF104_Tim_GIAVAP_all Samples_p_pos_130909_c01new_c05_c08_01.csv	1.593e-09	M+H	326.055						Flumetsulam (325.0445; 0.0034205; 0)
858	0.5074	327.755	162.092	176.837	191.606	247.721	92.7198	100.703	0	158.949	127.794	141.227	87.3522	109.759	113.785	162.092	176.837	191.606	247.721	163.43	136.05	128.94	79.8895	72.9136	112.189	162.092	176.837	191.606	247.721	67.4919	63.4364	65.4163	42.3447	47.4784	54.7345	2	KF104_Tim_GIAVAP_all Samples_p_pos_130909_c01new_c05_c08_01.csv	2.6253e-06	M+H	328.762
856	0.6096	328.095	606.579	607.398	443.61	388.592	726.242	593.65	610.779	539.878	459.826	468.8	630.225	555.121	517.185	606.579	607.398	443.61	388.592	0	0	0	0	0	0	606.579	607.398	443.61	388.592	0	0	0	0	0	0	2	KF104_Tim_GIAVAP_all Samples_p_pos_130909_c01new_c05_c08_01.csv	4.1855e-11	M+H	329.102			Betagarin (328.0947; -0.00016646; 0) / 8-Hydroxy-5;6;7-trimethoxyflavone (328.0947; -0.00016646; 0)	4-O-Methyl-3';4'-methylenedioxymopanan-4alpha-ol (328.0947; -0.00016646; 0) / 7-Hydroxy-2';4';5'-tri	4-coumaroyl-4'-hydroxyphenyllactate; 4-coumaryl-4'-hydroxyphenyllactic acid (328.0947; -0.00016646;	6-Hydroxy-2-(4-methoxyphenyl)-5;7-dimethoxy-4H-1-benzopyran-4-one;6-Hydroxy-4';5;7-trimethoxyflavone
926	0.5991	328.096	362.592	337.809	278.385	262.229	208.145	249.26	225.97	258.182	232.693	228.53	248.257	284.242	276.075	362.592	337.809	278.385	262.229	0	0	0	0	0	0	362.592	337.809	278.385	262.229	0	0	0	0	0	0	2	KF104_Tim_GIAVAP_all Samples_p_pos_130909_c01new_c05_c08_01.csv	2.7982e-13	M+Na	351.085		6-<i>O</i>-(&beta;-D-xylopyranosyl)-&beta;-D-glucopyranose (328.1006; -0.0047864; 0)	Betagarin (328.0947; 0.0010886; 0) / 8-Hydroxy-5;6;7-trimethoxyflavone (328.0947; 0.0010886; 0) / Al	4-O-Methyl-3';4'-methylenedioxymopanan-4alpha-ol (328.0947; 0.0010886; 0) / 7-Hydroxy-2';4';5'-trime	4-coumaroyl-4'-hydroxyphenyllactate; 4-coumaryl-4'-hydroxyphenyllactic acid (328.0947; 0.0010886; 0)	6-Hydroxy-2-(4-methoxyphenyl)-5;7-dimethoxy-4H-1-benzopyran-4-one;6-Hydroxy-4';5;7-trimethoxyflavone
867	0.5946	334.105	106.804	96.6081	110.617	98.1541	92.3162	66.3391	75.8088	86.0638	76.8378	83.8362	91.0983	102.58	75.7947	106.804	96.6081	110.617	98.1541	0	0	0	0	0	0	106.804	96.6081	110.617	98.1541	0	0	0	0	0	0	2	KF104_Tim_GIAVAP_all Samples_p_pos_130909_c01new_c05_c08_01.csv	1.9733e-16	M+H	335.113			Byakangelicin (334.1053; 0.00016854; 0) / Mesquitol-4beta-ol 3;8-dimethyl ether (334.1053; 0.0001685	Mesquitol-4beta-ol 3;8-dimethyl ether (334.1053; 0.00016854; 0) / Epimesquitol-4alpha-ol 4-ethyl eth		Byakangelicin (334.1053; 0.00016854; 0) / Worenine (334.1079; -0.0025105; 0)
465	0.618	336.042	361.065	382.341	470.113	465.1	0	223.354	241.822	263.048	448.089	131.992	126.185	66.9349	219.423	361.065	382.341	470.113	465.1	0	0	0	0	0	0	361.065	382.341	470.113	465.1	0	0	0	0	0	0	2	KF104_Tim_GIAVAP_all Samples_p_neg_130909_c01new_c05_c08_01.csv	2.1785e-08	M-H	335.035						Dantrolene sodium anhydrous (336.0471; -0.0049235; 0)
911	0.5821	342.113	816.292	954.003	740.648	661.793	1269.4	997.156	987.987	825.68	706.299	739.424	810.652	850.904	721.743	816.292	954.003	740.648	661.793	15.7447	0	0	0	0	0	816.292	954.003	740.648	661.793	0	0	44.1926	0	0	0	2	KF104_Tim_GIAVAP_all Samples_p_pos_130909_c01new_c05_c08_01.csv	5.5338e-13	M+H	343.12		D-fructose; 6-O-&beta;-D-fructofuranosyl-; O-&beta;-D-fructofuranosyl-(2->6)&beta;-D-fructofuranosid	5;6;7;8-Tetramethoxyflavone;5;6;7;8-Tetramethoxy-2-phenyl-4H-1-benzopyran-4-one;5;6;7;8-Tetramethoxy	7;2';4';5'-Tetramethoxyisoflavone (342.1103; 0.0022835; 0) / 6;7;3';4'-Tetramethoxyisoflavone (342.1	&alpha;-lactose; lactose (342.1162; -0.0035915; 0) / &alpha;-D-aldosyl&beta;-D-fructoside; alpha-D-A	UWM6 (342.1103; 0.0022835; 0) / 3-(4-Methoxyphenyl)-5;6;7-trimethoxy-4H-1-benzopyran-4-one;5;6;7;4'-
501	0.8267	347.063	378.446	394.479	476.716	491.693	183.626	308.604	295.325	407.946	414.939	308.283	280.988	298.082	334.164	378.446	394.479	476.716	491.693	263.839	232.081	180.285	157.333	152.286	167.677	378.446	394.479	476.716	491.693	175.572	186.555	230.455	203.021	201.696	181.81	2	KF104_Tim_GIAVAP_all Samples_p_neg_130909_c01new_c05_c08_01.csv	1.2813e-07	M-H	346.056		5'-AMP; 5'-adenosine monophosphate; 5'-adenylic acid; A; AMP; adenosine 5'-monophosphate; adenosine	AMP;Adenosine 5'-phosphate (347.0631; 8.8457e-05; 0) / 3'-AMP;Adenosine 3'-phosphate (347.0631; 8.84		5'-AMP; 5'-adenosine monophosphate; 5'-adenylic acid; A; AMP; adenosine 5'-monophosphate; adenosine	3'-AMP;3'-Adenylic acid;3'-Adenosine monophosphate;Adenosine-3'-monophosphate;Adenosine 3'-phosphate
500	0.5411	347.775	78.3851	63.0161	110.095	112.872	17.7019	30.1519	24.0148	54.0834	47.6532	48.4916	31.0788	35.9565	51.4918	78.3851	63.0161	110.095	112.872	59.4171	32.29	48.167	24.3247	30.354	21.1262	78.3851	63.0161	110.095	112.872	24.0957	24.3603	27.7755	0	9.4129	18.2363	2	KF104_Tim_GIAVAP_all Samples_p_neg_130909_c01new_c05_c08_01.csv	2.799e-06	M-H	346.767
897	0.6018	348.122	69.2623	88.0802	77.2358	78.4818	61.9241	51.0352	65.0045	64.5038	73.4445	68.157	0	0	0	69.2623	88.0802	77.2358	78.4818	0	0	0	0	0	0	69.2623	88.0802	77.2358	78.4818	0	15.5322	0	0	0	0	2	KF104_Tim_GIAVAP_all Samples_p_pos_130909_c01new_c05_c08_01.csv	7.5908e-16	M+H	349.129			Machaerol C;6;8;2'-Trihydroxy-7;3';4'-trimethoxyisoflavan (348.1209; 0.00091854; 0) / Syringopicroge	Machaerol C; 6;8;2'-Trihydroxy-7;3';4'-trimethoxyisoflavan (348.1209; 0.00091854; 0)		Chelerythrine (348.1236; -0.0017605; 0) / Nitidine (348.1236; -0.0017605; 0) / Compound VII;5-(5-(6-
530	0.6809	358.111	1040.58	1228.27	665.645	621.921	810.92	616.123	1104.13	636.483	611.266	533.741	955.035	1336.93	1375.81	1040.58	1228.27	665.645	621.921	134.686	149.36	0	98.7631	175.585	120.027	1040.58	1228.27	665.645	621.921	274.505	244.519	401.779	140.035	247.4	262.974	2	KF104_Tim_GIAVAP_all Samples_p_neg_130909_c01new_c05_c08_01.csv	9.9756e-06	M-H	357.104					6-O-&alpha;-D-galactopyranosyl-D-gluconic acid; melibionate; melibionic acid (358.1111; 0.00024646;
556	1.2563	362.095	103.325	95.3408	144.824	135.228	93.6615	93.5271	61.3195	0	0	21.874	19.5716	0	16.6598	103.325	95.3408	144.824	135.228	0	0	0	0	0	0	103.325	95.3408	144.824	135.228	0	0	0	0	0	0	2	KF104_Tim_GIAVAP_all Samples_p_neg_130909_c01new_c05_c08_01.csv	1.2102e-10	M-H	361.088			5;7;3'-Trihydroxy-6;4';5'-trimethoxyflavanone (362.1002; -0.0047935; 0) / Flagranone B (362.1002; -0	5;7;3'-Trihydroxy-6;4';5'-trimethoxyflavanone (362.1002; -0.0047935; 0)	2-acetyl-4-(3-acetyl-2;4;6-trihydroxy-5-methylphenyl)-3;5-dihydroxy-4-methylcyclohexa-2;5-dien-1-one
551	0.5296	363.745	85.7199	96.9545	167.609	131.484	28.8329	29.538	28.2965	87.163	65.9014	67.3849	36.3744	47.1537	59.9095	85.7199	96.9545	167.609	131.484	61.4578	53.2054	61.5946	24.8698	20.3639	30.3653	85.7199	96.9545	167.609	131.484	14.3838	39.7249	21.4543	13.5782	15.9394	13.7931	2	KF104_Tim_GIAVAP_all Samples_p_neg_130909_c01new_c05_c08_01.csv	6.8928e-06	M-H	362.738
727	0.5835	364.977	73.3218	100.305	95.564	89.8771	74.0775	62.6014	72.0714	108.529	100.713	123.226	107.932	142.249	110.05	73.3218	100.305	95.564	89.8771	0	37.0044	17.8953	25.2589	0	21.2666	73.3218	100.305	95.564	89.8771	0	47.5959	41.1179	33.6882	37.5437	30.0448	2	KF104_Tim_GIAVAP_all Samples_p_neg_130909_c01new_c05_c08_01.csv	1.4555e-08	M+FA-2H+Na	431.957
600	0.634	380.072	157.091	122.619	161.87	146.656	50.5215	127.289	126.91	0	67.9842	61.7135	0	43.741	0	157.091	122.619	161.87	146.656	0	0	0	0	0	0	157.091	122.619	161.87	146.656	0	0	0	0	132.436	0	2	KF104_Tim_GIAVAP_all Samples_p_neg_130909_c01new_c05_c08_01.csv	6.4881e-07	M-H	379.065
608	0.5858	386.951	62.1848	72.7428	100.041	84.6978	37.2446	32.8326	0	47.2242	71.004	73.0665	39.5779	47.2722	52.2722	62.1848	72.7428	100.041	84.6978	0	19.7142	0	0	0	0	62.1848	72.7428	100.041	84.6978	0	0	0	0	0	0	2	KF104_Tim_GIAVAP_all Samples_p_neg_130909_c01new_c05_c08_01.csv	6.4275e-09	M-H	385.943
981	0.7821	390.259	696.525	756.591	646.602	659.8	1187.77	1802.29	1157.19	608.414	436.367	407.558	933.792	571.404	767.268	696.525	756.591	646.602	659.8	0	0	0	0	0	0	696.525	756.591	646.602	659.8	0	0	0	0	0	0	2	KF104_Tim_GIAVAP_all Samples_p_pos_130909_c01new_c05_c08_01.csv	6.6512e-11	M+H	391.267
764	0.7115	445.033	299.297	341.079	406.585	388.216	143.868	250.749	260.649	352.237	348.283	276.174	284.953	325.034	316.385	299.297	341.079	406.585	388.216	134.59	147.809	109.074	96.7307	140.051	121.254	299.297	341.079	406.585	388.216	164.7	163.123	191.349	167.229	133.303	152.187	2	KF104_Tim_GIAVAP_all Samples_p_neg_130909_c01new_c05_c08_01.csv	2.6697e-08	M-H	444.026			Antibiotic MI 178-34F18B1;Pyralomicin 2c (445.0331; -0.00014854; 0)			Cephapirin sodium;Cefapirin sodium;Sodium cefapirin (445.0378; -0.0048235; 0)
781	7.2199	451.27	159.604	162.198	277.43	329.737	348.738	250.71	301.158	0	0	141.005	29.1822	0	0	159.604	162.198	277.43	329.737	0	0	0	0	0	0	159.604	162.198	277.43	329.737	0	0	0	0	14.3497	0	2	KF104_Tim_GIAVAP_all Samples_p_neg_130909_c01new_c05_c08_01.csv	9.5876e-07	M-H	450.263		1-(9Z-hexadecenoyl)-sn-glycero-3-phosphoethanolamine; 1-16:1-lysoPE; 1-16:1-lysophosphatidylethanola	Cytochalasin J;Deacetylcytochalasin H;Kodocytochalasin 2;Paspalin P-2 (451.2723; -0.0019825; 0) / Ep	PC(O-11:1(10E)/2:0); PAF; Platelet-activating factor; 3;5;9-Trioxa-4-phosphaeicos-19-en-1-aminium; 7	1-(9Z-hexadecenoyl)-sn-glycero-3-phosphoethanolamine; 1-16:1-lysoPE; 1-16:1-lysophosphatidylethanola
1099	1.5087	454.253	1449.75	1457.63	1224	1220.13	1052.84	1043.87	823.603	641.144	404.439	376.527	1066.58	769.629	952.838	1449.75	1457.63	1224	1220.13	19.2405	0	0	9.3442	19.2405	0	1449.75	1457.63	1224	1220.13	39.4937	38.481	52.6582	27.3418	18.2278	12.1519	2	KF104_Tim_GIAVAP_all Samples_p_pos_130909_c01new_c05_c08_01.csv	1.2977e-14	M+H	455.26			Rhodojaponin IV (454.2567; -0.0038465; 0)	18-acetoxy-PGF2alpha-11-acetate; 18-acetoxy-Prostaglandin F2alpha-11-acetate; 9S;15S-dihydroxy-11R;1		Rhodojaponin IV (454.2567; -0.0038465; 0)
1093	0.6022	457.18	495.275	531.633	321.292	357.25	514.761	646.197	556.658	276.775	212.772	0	321.824	306.306	239.972	495.275	531.633	321.292	357.25	23.562	0	0	11.4258	13.423	16.778	495.275	531.633	321.292	357.25	19.1596	15.941	25.8686	11.2433	8.364	0	2	KF104_Tim_GIAVAP_all Samples_p_pos_130909_c01new_c05_c08_01.csv	9.183e-09	M+H	458.187
810	0.7064	461.028	103.526	111.217	86.5577	89.7384	37.5638	96.5323	88.6426	71.6374	68.6235	65.0157	59.0685	62.3663	54.7266	103.526	111.217	86.5577	89.7384	0	31.5978	30.9819	19.2092	31.2618	21.6822	103.526	111.217	86.5577	89.7384	37.9626	29.4087	43.469	34.3646	24.2849	28.2776	2	KF104_Tim_GIAVAP_all Samples_p_neg_130909_c01new_c05_c08_01.csv	1.0498e-07	M-H	460.02
809	0.5456	461.685	80.2439	69.0156	119.559	129.816	16.8484	39.333	23.8748	45.6928	46.26	24.3883	28.2822	34.6961	61.742	80.2439	69.0156	119.559	129.816	28.8538	26.6659	24.6439	10.0922	21.3584	0	80.2439	69.0156	119.559	129.816	25.0203	0	0	8.0731	17.7884	14.7932	2	KF104_Tim_GIAVAP_all Samples_p_neg_130909_c01new_c05_c08_01.csv	3.2841e-06	M-H	460.677
844	0.5786	470.918	82.5289	120.939	82.0919	76.7503	67.7986	33.291	73.0512	109.679	121.293	112.799	97.8489	137.762	104.343	82.5289	120.939	82.0919	76.7503	35.066	45.6279	26.1225	15.3237	37.1133	15.8229	82.5289	120.939	82.0919	76.7503	38.0482	42.6512	44.0832	11.1294	30.8035	31.8675	2	KF104_Tim_GIAVAP_all Samples_p_neg_130909_c01new_c05_c08_01.csv	1.0194e-06	M-H	469.911
1133	7.2216	471.355	1345.81	1228.89	1826.45	2367.27	2835.59	2002.49	2165.77	2903.22	3951.49	5768.68	641.222	904.968	938.202	1345.81	1228.89	1826.45	2367.27	328.508	284.426	217.765	168.154	260.544	267.517	1345.81	1228.89	1826.45	2367.27	285.81	311.621	236.83	265.656	216.861	241.767	2	KF104_Tim_GIAVAP_all Samples_p_pos_130909_c01new_c05_c08_01.csv	3.2737e-07	M+H	472.362
838	6.9559	473.253	124.518	87.0131	72.0529	81.301	117.345	83.8611	78.2543	0	0	0	5.9827	0	0	124.518	87.0131	72.0529	81.301	0	0	0	0	0	0	124.518	87.0131	72.0529	81.301	0	0	0	0	0	6.8686	2	KF104_Tim_GIAVAP_all Samples_p_neg_130909_c01new_c05_c08_01.csv	1.3628e-09	M-H	472.246
849	0.6913	481.085	60.274	60.6741	40.9708	38.2798	36.9759	60.2725	50.8647	24.8915	25.5611	24.9435	22.1626	22.9463	17.3536	60.274	60.6741	40.9708	38.2798	0	0	0	7.0018	8.2869	0	60.274	60.6741	40.9708	38.2798	0	0	0	0	0	0	2	KF104_Tim_GIAVAP_all Samples_p_neg_130909_c01new_c05_c08_01.csv	7.9095e-09	M-H	480.078						Cycloprothrin (481.0848; 0.00071146; 0)
1146	6.8253	484.265	614.015	610.916	1340.34	1459.83	2153.41	1659.78	1473.23	647.262	903.514	1190.81	0	0	116.519	614.015	610.916	1340.34	1459.83	0	0	0	0	0	17.7215	614.015	610.916	1340.34	1459.83	222.312	217.495	106.184	76.1952	82.6302	89.1533	2	KF104_Tim_GIAVAP_all Samples_p_pos_130909_c01new_c05_c08_01.csv	3.5642e-06	M+H	485.272			12-Hydroxynerolidol 3-O-beta-D-2'-acetylglucoside (484.2672; -0.0021115; 0) / 9-Hydroxynerolidol-9-O	17-hydroxyandrostane-3-glucuronide (484.2672; -0.0021115; 0)
1167	6.7968	489.284	825.688	744.393	1548.78	1577.82	1864.74	1304.75	1452.68	308.991	448.458	630.722	0	35.537	35.4431	825.688	744.393	1548.78	1577.82	0	0	0	0	0	17.4473	825.688	744.393	1548.78	1577.82	29.2489	0	20.2532	0	0	18.7052	2	KF104_Tim_GIAVAP_all Samples_p_pos_130909_c01new_c05_c08_01.csv	5.919e-07	M+H	490.292				PA(21:4(6Z;9Z;12Z;15Z)/0:0); PA(21:4/0:0); 1-(6Z;9Z;12Z;15Z-heneicosatetraenoyl)-sn-glycero-3-phosph
1160	6.9595	493.338	720.137	769.387	589.488	577.429	833.646	577.76	588.877	356.45	519.742	0	0	0	0	720.137	769.387	589.488	577.429	28.119	18.2278	0	19.2405	0	0	720.137	769.387	589.488	577.429	0	76.962	122.801	74.9778	69.1628	65.0901	2	KF104_Tim_GIAVAP_all Samples_p_pos_130909_c01new_c05_c08_01.csv	1.8387e-09	M+H	494.345			Holantosine A (493.3403; -0.0025155; 0) / Holantosine C (493.3403; -0.0025155; 0) / Holantosine E (4
901	7.1865	499.269	195.455	149.413	185.712	209.11	245.353	174.739	212.378	0	70.0356	0	26.6883	0	0	195.455	149.413	185.712	209.11	0	0	24.5851	0	0	0	195.455	149.413	185.712	209.11	0	0	0	0	0	109.232	2	KF104_Tim_GIAVAP_all Samples_p_neg_130909_c01new_c05_c08_01.csv	6.6417e-10	M-H	498.262
933	6.7044	511.316	42.8013	43.3858	89.5093	102.192	109.538	100.035	121.57	0	0	30.4901	0	0	0	42.8013	43.3858	89.5093	102.192	0	0	0	0	0	0	42.8013	43.3858	89.5093	102.192	0	0	0	0	0	0	2	KF104_Tim_GIAVAP_all Samples_p_neg_130909_c01new_c05_c08_01.csv	1.2158e-06	M-H	510.308
959	6.8711	513.33	81.9235	75.4832	88.3774	97.5513	87.408	82.6417	108.941	0	0	62.6172	0	17.8893	0	81.9235	75.4832	88.3774	97.5513	0	0	0	0	0	0	81.9235	75.4832	88.3774	97.5513	0	0	0	0	0	0	2	KF104_Tim_GIAVAP_all Samples_p_neg_130909_c01new_c05_c08_01.csv	2.6391e-10	M-H	512.323
1215	7.0524	515.299	1274.26	1134.66	1038.85	1114.88	377.914	707.294	732.029	363.914	0	675.117	0	0	0	1274.26	1134.66	1038.85	1114.88	0	0	0	0	0	56.6705	1274.26	1134.66	1038.85	1114.88	185.291	123.476	105.465	91.9365	110.931	105.002	2	KF104_Tim_GIAVAP_all Samples_p_pos_130909_c01new_c05_c08_01.csv	6.7129e-12	M+H	516.306				PC(18:4(9E;11E;13E;15E)/0:0); 3;5;9-Trioxa-4-phosphaheptacosa-18;20;22;24-tetraen-1-aminium; 4;7-dih		2-Aminoethylphosphocholate (515.3012; -0.0023685; 0)
955	7.0341	515.344	163.832	159.028	127.837	146.608	318.442	251.359	315.185	126.312	156.48	171.617	25.0658	0	0	163.832	159.028	127.837	146.608	0	0	0	0	0	0	163.832	159.028	127.837	146.608	0	0	0	10.2657	0	0	2	KF104_Tim_GIAVAP_all Samples_p_neg_130909_c01new_c05_c08_01.csv	7.033e-15	M-H	514.337
1136	7.2632	517.358	118.582	99.1514	142.579	136.263	168.282	122.609	171.852	175.475	245.891	221.253	0	53.7944	89.7955	118.582	99.1514	142.579	136.263	0	0	0	0	0	0	118.582	99.1514	142.579	136.263	0	0	0	13.2921	0	0	2	KF104_Tim_GIAVAP_all Samples_p_neg_130909_c01new_c05_c08_01.csv	2.1354e-10	M+FA-2H+Na	584.338
951	7.2404	517.361	310.564	307.907	444.415	445.361	476.229	349.626	407.614	508.371	744.21	759.938	140.449	199.291	240.601	310.564	307.907	444.415	445.361	0	0	0	0	0	0	310.564	307.907	444.415	445.361	0	0	0	0	0	0	2	KF104_Tim_GIAVAP_all Samples_p_neg_130909_c01new_c05_c08_01.csv	2.3954e-10	M-H	516.354
1207	0.6703	520.139	351.322	385.016	334.749	348.265	101.566	0	138.88	0	111.394	102.151	408.44	306.298	234.739	351.322	385.016	334.749	348.265	209.975	196.34	0	174.692	292.936	296.415	351.322	385.016	334.749	348.265	0	0	0	127.38	136.962	0	2	KF104_Tim_GIAVAP_all Samples_p_pos_130909_c01new_c05_c08_01.csv	1.3163e-07	M+H	521.146						Mometasone furoate (520.1419; -0.0031225; 0)
972	0.5295	521.647	77.3773	77.2905	94.2552	106.141	24.8991	20.1211	23.646	59.26	44.9061	38.4918	25.7169	35.3678	53.9465	77.3773	77.2905	94.2552	106.141	56.7018	41.9994	63.1627	14.9806	11.3273	13.2928	77.3773	77.2905	94.2552	106.141	16.7876	16.4504	24.6554	0	0	0	2	KF104_Tim_GIAVAP_all Samples_p_neg_130909_c01new_c05_c08_01.csv	6.2178e-10	M-H	520.64
986	7.594	527.322	62.2241	67.5293	61.3723	79.3535	42.6867	51.5912	57.8547	30.7307	0	0	11.8355	8.108	0	62.2241	67.5293	61.3723	79.3535	0	0	0	0	0	0	62.2241	67.5293	61.3723	79.3535	0	0	0	0	0	19.9756	2	KF104_Tim_GIAVAP_all Samples_p_neg_130909_c01new_c05_c08_01.csv	3.3058e-11	M-H	526.315
976	6.8723	530.272	12709.4	12287.4	26880.7	26898.4	28709.7	23541.2	27793.6	10602.2	16055.7	18924.6	687.541	917.046	1428.26	12709.4	12287.4	26880.7	26898.4	344.244	501.712	779.16	0	200.367	170.583	12709.4	12287.4	26880.7	26898.4	2024.29	1970.77	1114.94	809.165	867.156	916.557	2	KF104_Tim_GIAVAP_all Samples_p_neg_130909_c01new_c05_c08_01.csv	3.3627e-06	M-H	529.265
1188	6.8616	535.289	226.649	232.322	284.063	347.46	295.521	232.518	272.324	101.037	111.007	132.692	0	12.7643	0	226.649	232.322	284.063	347.46	0	0	0	0	0	0	226.649	232.322	284.063	347.46	0	0	16.1016	0	0	10.9529	2	KF104_Tim_GIAVAP_all Samples_p_neg_130909_c01new_c05_c08_01.csv	4.6592e-11	M+FA-2H+Na	602.269			(+)-Terpendole A;FO 2546A;Terpendole A (535.2934; -0.0046369; 0) / Sulpinine C (535.2934; -0.0046369
999	6.8501	535.29	847.307	776.135	1200.25	1366.91	1034.77	975.482	1227.64	253.87	325.469	0	0	0	40.8204	847.307	776.135	1200.25	1366.91	0	0	0	0	0	0	847.307	776.135	1200.25	1366.91	0	0	0	0	0	16.8505	2	KF104_Tim_GIAVAP_all Samples_p_neg_130909_c01new_c05_c08_01.csv	3.7341e-09	M-H	534.283			(+)-Terpendole A;FO 2546A;Terpendole A (535.2934; -0.0033125; 0) / Sulpinine C (535.2934; -0.0033125
1212	7.0729	537.306	369.168	353.254	391.235	320.225	682.16	551.62	730.625	165.346	214.311	211.457	21.7419	0	44.031	369.168	353.254	391.235	320.225	0	0	0	0	0	0	369.168	353.254	391.235	320.225	9.0115	0	0	0	12.661	7.6023	2	KF104_Tim_GIAVAP_all Samples_p_neg_130909_c01new_c05_c08_01.csv	1.2597e-15	M+FA-2H+Na	604.286			3';4'-Dideoxy-6'-N-methylbutirosin A (537.301; 0.0048571; 0) / 3';4'-Dideoxy-6'-N-methylbutirosin B
1207	7.4119	539.321	559.23	555.438	861.913	747.185	801.498	621.4	712.637	438.303	621.559	528.598	124.732	139.186	136.436	559.23	555.438	861.913	747.185	201.241	228.185	169.628	127.576	219.247	256.385	559.23	555.438	861.913	747.185	147.465	160.177	160.452	184.202	146.093	147.316	2	KF104_Tim_GIAVAP_all Samples_p_neg_130909_c01new_c05_c08_01.csv	3.2325e-08	M+FA-2H+Na	606.301
1021	7.4185	539.321	2502.58	2544.89	3835.17	3479.89	3879.02	2794.45	3267.78	1999.86	3018.63	2787.81	465.858	475.374	536.861	2502.58	2544.89	3835.17	3479.89	762.95	828.715	731.392	467.535	804.267	1027.08	2502.58	2544.89	3835.17	3479.89	634.889	586.314	621.27	700.456	650.121	608.799	2	KF104_Tim_GIAVAP_all Samples_p_neg_130909_c01new_c05_c08_01.csv	1.8087e-08	M-H	538.314
1239	7.5381	541.306	539.798	559.07	623.968	778.051	1097.93	691.542	710.339	452.639	1001.52	1059.16	0	0	0	539.798	559.07	623.968	778.051	0	0	0	0	0	0	539.798	559.07	623.968	778.051	0	0	0	0	74.3107	86.7748	2	KF104_Tim_GIAVAP_all Samples_p_pos_130909_c01new_c05_c08_01.csv	1.0029e-08	M+H	542.313			Anopterine (541.304; 0.0021695; 0) / Corallopyronin B (541.304; 0.0021695; 0)			Anopterine (541.304; 0.0021695; 0)
1238	7.2322	541.315	1877.65	1800.49	2482.59	2462.38	2986.41	1791.36	1872.82	895.004	0	1538.27	120.318	258.663	252.872	1877.65	1800.49	2482.59	2462.38	789.142	826.857	851.326	0	638.598	518.827	1877.65	1800.49	2482.59	2462.38	1021.8	847.138	1021.22	1016.96	725.408	816.599	2	KF104_Tim_GIAVAP_all Samples_p_pos_130909_c01new_c05_c08_01.csv	1.0059e-06	M+H	542.323				PC(20:5(5Z;8Z;11Z;14Z;17Z)/0:0); 3;5;9-Trioxa-4-phosphanonacosa-14;17;20;23;26-pentaen-1-aminium; 4;
1248	7.203	541.316	259.035	295.499	405.851	418.835	448.748	298.184	296.392	0	243.616	233.061	0	0	0	259.035	295.499	405.851	418.835	107.189	156.054	136.244	39.243	109.559	27.0733	259.035	295.499	405.851	418.835	0	0	91.9532	46.1307	51.6062	0	2	KF104_Tim_GIAVAP_all Samples_p_pos_130909_c01new_c05_c08_01.csv	8.0185e-07	M+Na	564.306				PC(20:5(5Z;8Z;11Z;14Z;17Z)/0:0); 3;5;9-Trioxa-4-phosphanonacosa-14;17;20;23;26-pentaen-1-aminium; 4;
1262	7.3136	545.37	2544.57	1885.88	2642.42	3646.55	8021.9	3977.26	4420.76	1692.51	2573.23	3432.69	300.459	487.073	357.236	2544.57	1885.88	2642.42	3646.55	268.888	0	258.817	42.5538	0	215.322	2544.57	1885.88	2642.42	3646.55	1163.61	652.204	1087.97	653.982	588.501	589.886	2	KF104_Tim_GIAVAP_all Samples_p_pos_130909_c01new_c05_c08_01.csv	2.3748e-06	M+H	546.377
1255	7.0536	561.306	323.295	267.144	180.139	185.555	192.538	147.463	200.898	0	0	77.8896	0	0	6.7143	323.295	267.144	180.139	185.555	12.6491	0	0	0	0	0	323.295	267.144	180.139	185.555	0	0	0	0	34.188	35.0263	2	KF104_Tim_GIAVAP_all Samples_p_neg_130909_c01new_c05_c08_01.csv	3.8228e-08	M+FA-2H+Na	628.286			Detoxin D2 (561.305; 0.0011351; 0)
1081	7.0514	561.307	1424.98	1283.03	888.962	966.706	912.455	612.167	798.133	211.513	360.415	452.24	11.8759	0	18.3409	1424.98	1283.03	888.962	966.706	0	0	0	0	0	0	1424.98	1283.03	888.962	966.706	184.84	132.396	155.189	115.079	134.64	113.945	2	KF104_Tim_GIAVAP_all Samples_p_neg_130909_c01new_c05_c08_01.csv	9.1522e-10	M-H	560.299			Detoxin D2 (561.305; 0.0015595; 0)
1268	0.5987	569.168	21.6927	27.5745	17.5529	14.9435	49.8104	35.5827	26.9776	0	29.7901	20.9653	37.3097	34.3486	28.973	21.6927	27.5745	17.5529	14.9435	4.4093	0	0	0	0	0	21.6927	27.5745	17.5529	14.9435	0	0	0	2.2528	0	0	2	KF104_Tim_GIAVAP_all Samples_p_pos_130909_c01new_c05_c08_01.csv	1.7202e-06	M+H	570.176
1151	6.7972	581.329	124.758	96.3899	182.779	194.376	82.0176	42.1447	0	0	140.178	123.297	12.1852	6.5077	0	124.758	96.3899	182.779	194.376	0	0	0	0	0	0	124.758	96.3899	182.779	194.376	0	0	0	0	0	0	2	KF104_Tim_GIAVAP_all Samples_p_neg_130909_c01new_c05_c08_01.csv	8.3571e-06	M-H	580.322
1137	7.1325	585.302	68.5665	66.2654	92.9811	89.7201	129.042	74.1015	124.451	25.3273	0	0	0	0	0	68.5665	66.2654	92.9811	89.7201	0	0	0	0	0	3.521	68.5665	66.2654	92.9811	89.7201	0	0	0	0	0	0	2	KF104_Tim_GIAVAP_all Samples_p_neg_130909_c01new_c05_c08_01.csv	2.0084e-10	M-H	584.295
1162	7.5354	587.292	114.315	108.486	135.697	139.502	149.81	125.959	123.385	27.7565	0	49.1986	9.4482	0	6.4955	114.315	108.486	135.697	139.502	14.5919	0	46.4961	0	0	0	114.315	108.486	135.697	139.502	51.7245	22.2573	41.1775	30.0416	16.9938	21.6925	2	KF104_Tim_GIAVAP_all Samples_p_neg_130909_c01new_c05_c08_01.csv	3.784e-11	M-H	586.285
1303	7.2992	587.32	610.38	535.558	665.033	520.85	507.398	472.129	458.399	230.088	352.262	232.732	42.8981	0	70.2988	610.38	535.558	665.033	520.85	184.681	301.506	301.908	0	230.882	201.11	610.38	535.558	665.033	520.85	319.962	220.582	302.827	275.597	263.718	289.072	2	KF104_Tim_GIAVAP_all Samples_p_neg_130909_c01new_c05_c08_01.csv	1.4961e-09	M+FA-2H+Na	654.301
1161	7.2913	587.321	2443.31	2310.33	2830.78	2511.32	2428.48	2074.74	1974.3	955.629	1673.26	1306.08	166.074	272.232	328.788	2443.31	2310.33	2830.78	2511.32	760.104	1069.06	1173.32	320.43	950.49	777.929	2443.31	2310.33	2830.78	2511.32	1215.65	910.837	1200.95	1114.83	866.462	1056.8	2	KF104_Tim_GIAVAP_all Samples_p_neg_130909_c01new_c05_c08_01.csv	3.1224e-11	M-H	586.314
1178	7.3463	592.379	280.492	225.872	312.804	356.866	542.611	350.122	426.54	141.462	228.406	263.63	29.5175	42.6382	33.4846	280.492	225.872	312.804	356.866	0	55.0141	19.8027	0	0	0	280.492	225.872	312.804	356.866	130.695	50.8784	112.489	0	46.7049	0	2	KF104_Tim_GIAVAP_all Samples_p_neg_130909_c01new_c05_c08_01.csv	1.7922e-09	M-H	591.371			(-)-Santiaguine (592.3777; 0.00085046; 0)			(-)-Santiaguine (592.3777; 0.00085046; 0)
1333	6.8691	598.259	465.482	410.929	783.488	775.613	751.389	779.595	762.886	441.944	576.678	611.389	62.7679	0	138.051	465.482	410.929	783.488	775.613	0	0	0	0	0	0	465.482	410.929	783.488	775.613	183.648	174.027	0	0	0	0	2	KF104_Tim_GIAVAP_all Samples_p_neg_130909_c01new_c05_c08_01.csv	9.8146e-08	M+FA-2H+Na	665.239			Tinyatoxin (598.2567; 0.0020821; 0)			Tinyatoxin (598.2567; 0.0020821; 0)
1198	6.8706	598.259	1351.65	1234.77	2291.13	2424.63	2488.48	2357.58	2556.63	1152.92	1641.25	1832.86	149.722	219.808	293.408	1351.65	1234.77	2291.13	2424.63	0	117.252	164.691	0	0	0	1351.65	1234.77	2291.13	2424.63	490.756	432.586	261.54	178.772	221.492	222.911	2	KF104_Tim_GIAVAP_all Samples_p_neg_130909_c01new_c05_c08_01.csv	1.9574e-07	M-H	597.252			Tinyatoxin (598.2567; 0.0025065; 0)			Tinyatoxin (598.2567; 0.0025065; 0)
1329	7.0567	600.274	400.366	336.631	686.963	755.121	256.664	208.432	205.311	660.642	857.276	756.863	155.423	182.199	249.038	400.366	336.631	686.963	755.121	0	0	0	0	0	0	400.366	336.631	686.963	755.121	0	0	0	0	0	24.4872	2	KF104_Tim_GIAVAP_all Samples_p_neg_130909_c01new_c05_c08_01.csv	5.5086e-07	M+FA-2H+Na	667.254
1195	7.0571	600.275	1130.31	1053.88	2327	2487.38	764.528	576.417	651.04	1803.17	2934.28	2731.05	374.357	481.307	715.871	1130.31	1053.88	2327	2487.38	14.4293	0	0	0	0	0	1130.31	1053.88	2327	2487.38	0	52.3689	0	56.0609	39.2741	53.6082	2	KF104_Tim_GIAVAP_all Samples_p_neg_130909_c01new_c05_c08_01.csv	8.5e-06	M-H	599.268
1350	6.8653	603.279	81.1387	68.7784	105.907	110.153	0	70.5374	110.973	25.5709	0	28.205	0	0	0	81.1387	68.7784	105.907	110.153	0	0	0	0	0	0	81.1387	68.7784	105.907	110.153	8.9127	0	0	0	0	0	2	KF104_Tim_GIAVAP_all Samples_p_neg_130909_c01new_c05_c08_01.csv	1.0069e-06	M+FA-2H+Na	670.259
1374	7.3833	607.307	220.658	187.238	283.433	229.615	257.24	222.086	240.366	175.628	214.101	164.695	0	0	37.5232	220.658	187.238	283.433	229.615	0	15.7998	0	0	0	108.632	220.658	187.238	283.433	229.615	0	0	0	0	0	0	2	KF104_Tim_GIAVAP_all Samples_p_neg_130909_c01new_c05_c08_01.csv	1.7002e-10	M+FA-2H+Na	674.288						Chymostatin (607.3118; -0.0044809; 0)
1320	1.7804	612.148	383.987	419.863	351.682	317.315	186.808	548.203	280.881	261.894	187.014	113.164	195.18	176.566	236.578	383.987	419.863	351.682	317.315	40.5063	44.557	0	22.2785	67.8121	0	383.987	419.863	351.682	317.315	44.557	30.5808	44.557	0	30.3797	31.3924	2	KF104_Tim_GIAVAP_all Samples_p_pos_130909_c01new_c05_c08_01.csv	1.054e-07	M+H	613.155		GSH; GSSG; glutathione; glutathione disulfide; glutathione ox; glutathione oxidized; ox. glutathione			GSH; GSSG; glutathione; glutathione disulfide; glutathione ox; glutathione oxidized; ox. glutathione	Glutathione disulfide;GSSG;Oxiglutatione;Oxidized glutathione (612.152; -0.0038445; 0)
1452	7.2829	655.31	217.712	204.154	231.944	206.864	178.288	209.925	167.646	83.9618	126.025	88.4398	22.862	0	29.3271	217.712	204.154	231.944	206.864	0	109.937	131.508	0	107.959	0	217.712	204.154	231.944	206.864	130.098	0	131.982	0	0	133.244	2	KF104_Tim_GIAVAP_all Samples_p_neg_130909_c01new_c05_c08_01.csv	6.9009e-06	M+FA-2H+Na	722.29
1320	6.8818	660.228	71.6811	90.9163	136.477	129.432	142.688	143.688	133.796	92.5427	114.189	123.979	0	0	14.7108	71.6811	90.9163	136.477	129.432	0	0	0	0	0	0	71.6811	90.9163	136.477	129.432	0	0	0	0	0	0	2	KF104_Tim_GIAVAP_all Samples_p_neg_130909_c01new_c05_c08_01.csv	2.0433e-09	M-H	659.221
1319	7.3286	660.356	133.151	109.11	126.959	126.602	192.213	125.15	139.051	56.2522	0	0	0	0	27.3995	133.151	109.11	126.959	126.602	0	0	0	0	0	0	133.151	109.11	126.959	126.602	0	0	0	0	37.5647	0	2	KF104_Tim_GIAVAP_all Samples_p_neg_130909_c01new_c05_c08_01.csv	3.3815e-11	M-H	659.349
1477	7.3642	675.299	112.619	94.1445	118.772	107.646	0	131.341	109.492	0	0	70.862	38.0411	0	0	112.619	94.1445	118.772	107.646	0	0	0	0	0	0	112.619	94.1445	118.772	107.646	0	0	0	0	0	0	2	KF104_Tim_GIAVAP_all Samples_p_neg_130909_c01new_c05_c08_01.csv	1.6851e-06	M+FA-2H+Na	742.28			Argifin;FTD 0668 (675.2976; 0.0018111; 0)
1368	7.5309	681.323	694.883	610.124	1170.86	1261.26	1651.62	1190.1	1280.97	275.095	499.663	744.96	0	24.1271	43.9022	694.883	610.124	1170.86	1261.26	73.9182	89.3929	76.294	0	0	0	694.883	610.124	1170.86	1261.26	316.741	132.361	207.822	115.276	109.032	123.915	2	KF104_Tim_GIAVAP_all Samples_p_neg_130909_c01new_c05_c08_01.csv	6.9816e-07	M-H	680.316
1499	7.5241	681.325	277.23	284.219	376.584	449.956	493.271	452.066	468.208	103.923	168.88	258.237	0	0	19.8905	277.23	284.219	376.584	449.956	30.0384	0	0	0	0	0	277.23	284.219	376.584	449.956	139.071	0	0	0	45.6185	58.7818	2	KF104_Tim_GIAVAP_all Samples_p_neg_130909_c01new_c05_c08_01.csv	2.8165e-09	M+FA-2H+Na	748.305
1386	7.5267	686.352	63.9803	49.5706	92.6835	126.03	159.551	97.0009	141.207	0	0	0	0	0	0	63.9803	49.5706	92.6835	126.03	0	14.5188	0	0	0	0	63.9803	49.5706	92.6835	126.03	0	0	19.5703	0	0	0	2	KF104_Tim_GIAVAP_all Samples_p_neg_130909_c01new_c05_c08_01.csv	7.0589e-07	M-H	685.345
1400	5.4685	688.2	249.472	217.198	360.04	314.2	292.5	209.349	244.657	0	244.064	247.405	0	0	0	249.472	217.198	360.04	314.2	0	12.6499	0	0	0	84.9552	249.472	217.198	360.04	314.2	0	55.386	0	0	0	204.323	2	KF104_Tim_GIAVAP_all Samples_p_pos_130909_c01new_c05_c08_01.csv	6.5518e-06	M+H	689.207
1436	5.6019	712.227	401.106	403.588	510.676	501.405	504.111	336.119	373.35	289.067	265.789	0	0	157.744	0	401.106	403.588	510.676	501.405	510.394	196.794	199.523	0	178.294	156.54	401.106	403.588	510.676	501.405	0	0	0	0	168.658	0	2	KF104_Tim_GIAVAP_all Samples_p_neg_130909_c01new_c05_c08_01.csv	3.2841e-06	M-H	711.219
1440	7.3506	727.352	120.671	99.407	123.611	99.5239	167.254	137.909	137.515	0	74.552	80.6428	10.9021	18.4864	30.0035	120.671	99.407	123.611	99.5239	0	0	0	0	0	0	120.671	99.407	123.611	99.5239	0	0	60.9721	31.519	0	23.3115	2	KF104_Tim_GIAVAP_all Samples_p_neg_130909_c01new_c05_c08_01.csv	8.5104e-09	M-H	726.345
1600	7.5205	749.311	118.987	110.023	159.66	170.885	212.933	176.038	187.403	0	0	0	0	0	0	118.987	110.023	159.66	170.885	0	0	0	6.5903	0	0	118.987	110.023	159.66	170.885	0	0	0	0	0	0	2	KF104_Tim_GIAVAP_all Samples_p_neg_130909_c01new_c05_c08_01.csv	6.0222e-12	M+FA-2H+Na	816.291
1512	0.699	761.081	141.931	140.614	142.415	134.112	98.7426	143.932	165.429	130.07	144.173	151.786	129.725	149.719	140.448	141.931	140.614	142.415	134.112	0	57.5619	0	62.0468	0	54.2616	141.931	140.614	142.415	134.112	0	0	108.22	68.0343	75.6013	83.8751	2	KF104_Tim_GIAVAP_all Samples_p_neg_130909_c01new_c05_c08_01.csv	2.3828e-06	M-H	760.074
1511	5.6006	761.243	143.12	136.344	159.44	194.415	79.2057	142.609	115.962	154.625	180.411	145.689	101.428	138.713	128.299	143.12	136.344	159.44	194.415	106.608	122.784	0	0	0	0	143.12	136.344	159.44	194.415	0	43.9884	0	0	0	0	2	KF104_Tim_GIAVAP_all Samples_p_neg_130909_c01new_c05_c08_01.csv	1.4396e-07	M-H	760.236
1508	9.065	762.453	103.279	108.403	77.4854	97.1996	47.4211	59.8413	44.5967	0	0	50.7138	0	51.3629	65.4432	103.279	108.403	77.4854	97.1996	0	0	0	0	0	0	103.279	108.403	77.4854	97.1996	0	25.1153	0	17.559	14.277	18.9503	2	KF104_Tim_GIAVAP_all Samples_p_neg_130909_c01new_c05_c08_01.csv	2.7906e-08	M-H	761.445
1538	6.8782	778.448	181.028	173.602	456.309	427.285	555.13	442.071	470.84	161.578	250.21	251.767	0	0	29.5752	181.028	173.602	456.309	427.285	0	0	0	11.9711	0	0	181.028	173.602	456.309	427.285	0	0	0	0	0	0	2	KF104_Tim_GIAVAP_all Samples_p_neg_130909_c01new_c05_c08_01.csv	8.4125e-06	M-H	777.441
1563	5.5807	782.254	111.96	99.1604	74.6478	104.804	41.599	110.995	98.9468	39.8998	0	29.5091	0	0	21.4439	111.96	99.1604	74.6478	104.804	8.3636	27.9949	0	0	0	0	111.96	99.1604	74.6478	104.804	0	0	0	17.4251	0	21.5518	2	KF104_Tim_GIAVAP_all Samples_p_neg_130909_c01new_c05_c08_01.csv	1.7632e-08	M-H	781.246
1561	5.6033	784.231	83.7197	104.589	128.782	147.614	102.572	109.12	84.7717	89.4857	108.344	105.341	57.9016	83.1216	103.213	83.7197	104.589	128.782	147.614	0	0	0	0	0	0	83.7197	104.589	128.782	147.614	31.739	0	50.6647	28.4976	0	0	2	KF104_Tim_GIAVAP_all Samples_p_neg_130909_c01new_c05_c08_01.csv	8.6909e-08	M-H	783.224
1560	5.5631	784.25	105.724	104.589	128.782	147.614	112.127	109.12	84.7717	0	0	0	0	0	0	105.724	104.589	128.782	147.614	69.8317	0	0	0	0	0	105.724	104.589	128.782	147.614	0	0	0	0	0	0	2	KF104_Tim_GIAVAP_all Samples_p_neg_130909_c01new_c05_c08_01.csv	2.3954e-10	M-H	783.243
1660	5.6004	842.267	153.838	145.563	141.105	166.544	126.182	125.779	114.131	121.726	131.766	144.247	91.3136	0	105.022	153.838	145.563	141.105	166.544	124.553	113.141	0	0	0	0	153.838	145.563	141.105	166.544	66.6287	0	0	0	0	0	2	KF104_Tim_GIAVAP_all Samples_p_neg_130909_c01new_c05_c08_01.csv	7.091e-07	M-H	841.26
1694	5.5423	865.272	117.318	129.361	148.613	176.498	113.522	105.229	112.785	155.071	126.366	143.069	101.435	0	113.243	117.318	129.361	148.613	176.498	0	0	0	0	0	0	117.318	129.361	148.613	176.498	0	0	0	0	0	0	2	KF104_Tim_GIAVAP_all Samples_p_neg_130909_c01new_c05_c08_01.csv	7.5259e-09	M-H	864.265
1699	6.9437	900.314	61.4283	59.8224	114.726	101.911	231.523	105.245	185.075	55.1942	107.214	171.757	0	0	24.0763	61.4283	59.8224	114.726	101.911	0	0	6.605	0	0	0	61.4283	59.8224	114.726	101.911	0	0	0	0	11.49	0	2	KF104_Tim_GIAVAP_all Samples_p_neg_130909_c01new_c05_c08_01.csv	5.1865e-06	M-H	899.307
1712	5.6088	923.295	73.8602	90.8685	118.133	118.343	54.0634	85.0449	80.9771	168.527	179.611	126.344	100.847	95.2953	110.453	73.8602	90.8685	118.133	118.343	0	0	0	0	0	0	73.8602	90.8685	118.133	118.343	49.748	23.4925	51.6015	52.3833	0	0	2	KF104_Tim_GIAVAP_all Samples_p_neg_130909_c01new_c05_c08_01.csv	2.0319e-08	M-H	922.287
1735	5.5948	942.266	127.713	121.151	214.732	218.999	178.155	125.628	141.862	106.158	0	116.942	0	0	0	127.713	121.151	214.732	218.999	0	0	0	0	0	0	127.713	121.151	214.732	218.999	0	0	0	0	0	0	2	KF104_Tim_GIAVAP_all Samples_p_neg_130909_c01new_c05_c08_01.csv	6.3813e-07	M-H	941.258
1732	5.5678	946.294	200.319	197.918	230.548	252.09	157.686	142.618	153.486	211.085	240.025	194.556	195.225	142.001	163.579	200.319	197.918	230.548	252.09	114.769	0	102.878	0	0	0	200.319	197.918	230.548	252.09	102.083	0	0	0	0	54.9425	2	KF104_Tim_GIAVAP_all Samples_p_neg_130909_c01new_c05_c08_01.csv	8.1747e-09	M-H	945.287
1817	9.3391	980.565	140.567	113.971	83.7198	130.858	64.2623	69.6887	53.4603	69.8362	33.4279	18.6105	113.164	129.113	85.749	140.567	113.971	83.7198	130.858	27.3071	0	0	0	0	0	140.567	113.971	83.7198	130.858	102.074	76.6634	123.051	105.303	54.8695	102.9	2	KF104_Tim_GIAVAP_all Samples_p_neg_130909_c01new_c05_c08_01.csv	1.3778e-06	M+FA-2H+Na	1047.54
1775	9.3391	980.567	428.345	434.386	309.025	419.587	209.621	231.379	173.786	196.919	118.499	61.4963	388.484	310.215	229.891	428.345	434.386	309.025	419.587	130.984	117.995	0	0	0	0	428.345	434.386	309.025	419.587	318.424	290.486	387.532	350.092	261.496	333.973	2	KF104_Tim_GIAVAP_all Samples_p_neg_130909_c01new_c05_c08_01.csv	3.4399e-08	M-H	979.559
1760	5.5955	1004.31	107.133	135.607	189.708	181.259	127.903	104.609	94.199	231.292	233.692	194.721	158.709	136.401	131.072	107.133	135.607	189.708	181.259	0	0	0	0	0	0	107.133	135.607	189.708	181.259	0	44.8718	0	0	0	53.3044	2	KF104_Tim_GIAVAP_all Samples_p_neg_130909_c01new_c05_c08_01.csv	7.3253e-09	M-H	1003.31
1781	6.8662	1020.56	52.8682	39.9505	103.403	132.137	160.521	107.83	135.598	0	0	0	0	0	0	52.8682	39.9505	103.403	132.137	0	0	0	0	0	0	52.8682	39.9505	103.403	132.137	0	0	0	0	0	0	2	KF104_Tim_GIAVAP_all Samples_p_neg_130909_c01new_c05_c08_01.csv	9.6455e-06	M-H	1019.55
1803	5.5834	1027.32	109.335	147.671	219.782	193.595	104.612	111.245	118.573	199.809	219.78	179.441	142.636	151.944	147.468	109.335	147.671	219.782	193.595	0	0	100.069	0	0	0	109.335	147.671	219.782	193.595	0	0	0	0	0	0	2	KF104_Tim_GIAVAP_all Samples_p_neg_130909_c01new_c05_c08_01.csv	2.1962e-07	M-H	1026.31
1826	5.6024	1085.35	91.37	96.9096	137.716	147.325	53.0317	86.6078	75.1126	168.268	160.925	138.156	122.027	105.444	102.53	91.37	96.9096	137.716	147.325	0	0	0	0	0	0	91.37	96.9096	137.716	147.325	0	0	0	0	0	31.4718	2	KF104_Tim_GIAVAP_all Samples_p_neg_130909_c01new_c05_c08_01.csv	1.2834e-09	M-H	1084.34
1825	5.5984	1085.84	80.2689	89.682	91.3615	100.624	55.7705	77.1166	0	109.429	0	103.839	101.541	94.877	94.2053	80.2689	89.682	91.3615	100.624	0	0	0	0	0	0	80.2689	89.682	91.3615	100.624	0	0	0	0	0	0	2	KF104_Tim_GIAVAP_all Samples_p_neg_130909_c01new_c05_c08_01.csv	2.3891e-06	M-H	1084.83
1848	5.5932	1104.31	94.3358	75.8685	151.022	145.503	95.9913	62.4642	86.3535	0	0	0	0	0	0	94.3358	75.8685	151.022	145.503	0	0	0	0	0	0	94.3358	75.8685	151.022	145.503	0	0	0	0	0	0	2	KF104_Tim_GIAVAP_all Samples_p_neg_130909_c01new_c05_c08_01.csv	5.9423e-08	M-H	1103.31
1845	5.5947	1108.34	114.747	129.218	149.025	179.133	85.0611	98.3995	89.2901	186.201	171.325	154.562	118.307	130.908	132.356	114.747	129.218	149.025	179.133	70.9081	0	0	0	0	0	114.747	129.218	149.025	179.133	0	19.5564	0	0	31.8438	42.826	2	KF104_Tim_GIAVAP_all Samples_p_neg_130909_c01new_c05_c08_01.csv	4.1591e-09	M-H	1107.34
1539	7.3504	1120.09	243.683	311.068	435.888	516.089	224.247	263.979	211.932	461.173	404.526	396.271	0	250.172	315.871	243.683	311.068	435.888	516.089	0	0	0	0	20.8857	0	243.683	311.068	435.888	516.089	0	24.3208	28.3359	0	11.7244	7.2683	2	KF104_Tim_GIAVAP_all Samples_p_pos_130909_c01new_c05_c08_01.csv	2.3356e-06	M+H	1121.1			Mallotusinic acid (1120.0877; 0.0032435; 0)			Mallotusinic acid (1120.0877; 0.0032435; 0)
1859	5.6136	1152.38	135.322	132.18	168.913	147.402	119.727	105.806	103.557	132.527	151.572	109.386	100.496	90.8168	105.995	135.322	132.18	168.913	147.402	122.24	126.224	0	0	0	0	135.322	132.18	168.913	147.402	0	0	0	0	0	0	2	KF104_Tim_GIAVAP_all Samples_p_neg_130909_c01new_c05_c08_01.csv	2.818e-08	M-H	1151.37	chrysolaminarin				maltoheptaose (1152.3803; -0.0029635; 0)	Celloheptaose (1152.3803; -0.0029635; 0)
1881	5.5883	1180.37	237.744	253.757	247.379	275.938	0	153.725	145.748	140.59	145.128	101.695	0	0	91.5841	237.744	253.757	247.379	275.938	45.4257	0	0	0	0	0	237.744	253.757	247.379	275.938	34.3958	0	0	34.7112	29.5931	0	2	KF104_Tim_GIAVAP_all Samples_p_neg_130909_c01new_c05_c08_01.csv	2.8153e-10	M-H	1179.36
21	0.5349	103.1	322.596	345.318	159.666	187.098	622.611	364.213	474.651	1028.96	1151.78	1178.91	1854.77	2067.19	1907.32	322.596	345.318	159.666	187.098	143.766	128.913	127.404	152.168	93.7552	138.311	322.596	345.318	159.666	187.098	262.595	213.69	164.831	214.022	232.394	218.736	3	KF104_Tim_GIAVAP_all Samples_p_pos_130909_c01new_c05_c08_01.csv	2.0206e-16	M+H	104.108
51	0.6212	117.079	0	0	0	7056.61	5691.54	0	0	36754.2	34293.4	5185.01	50352	45008.1	48158.3	0	0	0	7056.61	9124.99	10347.2	8050.05	7031.16	7814.19	9501.3	0	0	0	7056.61	9927.07	9818.73	12016.1	8428.15	8505.17	8525.24	3	KF104_Tim_GIAVAP_all Samples_p_pos_130909_c01new_c05_c08_01.csv	4.4332e-08	M+H	118.086	Valin (RT 0.58) (117.079; 4.4543e-05; 0)	<i>N;N;N</i>-trimethylglycine; acidin-pepsin; betaine; glycine betaine; lycine; oxyneurine; trimethy	L-Valine (117.079; 4.4543e-05; 0) / Betaine (117.079; 4.4543e-05; 0)	Pentanoic acid; 4-amino-; (R)-; Valeric acid; 4-amino-; (R)-(+)-; (R)-(+)-4-Aminovaleric acid; (R)-4	1-nitropentane (117.079; 4.4543e-05; 0) / &delta;-aminovalerate; 5-aminopentanoate; 5-aminovalerate	2-Amino-2-methylbutanoate (117.079; 4.4543e-05; 0) / L-Valine;2-Amino-3-methylbutyric acid (117.079;
50	12.9948	117.079	1627.22	1026.88	1006.76	828.116	1422.2	1444.82	1435.13	2760.22	2752.82	2590.09	2599.88	1658.11	2640.04	1627.22	1026.88	1006.76	828.116	264.828	430.293	551.795	91.7021	306.12	266.738	1627.22	1026.88	1006.76	828.116	622.428	497.3	536.948	314.077	256.544	231.314	3	KF104_Tim_GIAVAP_all Samples_p_pos_130909_c01new_c05_c08_01.csv	2.9647e-09	M+H	118.086	Valin (RT 0.58) (117.079; 0.00014454; 0)	<i>N;N;N</i>-trimethylglycine; acidin-pepsin; betaine; glycine betaine; lycine; oxyneurine; trimethy	L-Valine (117.079; 0.00014454; 0) / Betaine (117.079; 0.00014454; 0)	Pentanoic acid; 4-amino-; (R)-; Valeric acid; 4-amino-; (R)-(+)-; (R)-(+)-4-Aminovaleric acid; (R)-4	1-nitropentane (117.079; 0.00014454; 0) / &delta;-aminovalerate; 5-aminopentanoate; 5-aminovalerate	2-Amino-2-methylbutanoate (117.079; 0.00014454; 0) / L-Valine;2-Amino-3-methylbutyric acid (117.079;
117	0.6768	131.094	197.643	198.285	231.568	290.177	155.441	166.823	214.914	351.27	489.288	370.221	410.004	681.637	559.683	197.643	198.285	231.568	290.177	247.909	258.899	0	173.255	117.98	156.427	197.643	198.285	231.568	290.177	208.137	0	0	0	0	0	3	KF104_Tim_GIAVAP_all Samples_p_pos_130909_c01new_c05_c08_01.csv	2.9734e-06	M+H	132.102	Leucin (RT 1.00) (131.0946; -0.00020546; 0)	&beta;-alanine betaine; N;N;N-trimethyl-&beta;-alanine (131.0946; -0.00020546; 0) / I; L-isoleucine;	beta-Alaninebetaine (131.0946; -0.00020546; 0) / L-isoleucine (131.0946; -0.00020546; 0) / L-Leucine	6-Aminohexanoic acid; 6-amino-hexanoic acid (131.0946; -0.00020546; 0) / (S)-2-Aminohexanoic acid; 2	(2S)-&alpha;-2-amino-4-methylvaleric acid; (2S)-&alpha;-leucine; 2-amino-4-methylvaleric acid; L; L-	6-Aminohexanoate;6-Aminohexanoic acid;Epsilcapramine;6-Aminocaproic acid (131.0946; -0.00020546; 0)
182	0.5887	147.059	441.875	441.305	408.821	454	322.091	389.917	403.069	841.988	720.804	791.046	1326.68	1256.76	1169.68	441.875	441.305	408.821	454	291.629	315.471	256.05	231.074	232.673	277.389	441.875	441.305	408.821	454	317.914	348.61	342.402	244.476	268.216	266.237	3	KF104_Tim_GIAVAP_all Samples_p_neg_130909_c01new_c05_c08_01.csv	1.2151e-17	M+FA-2H+Na	214.04			L-Albizziine (147.0644; -0.0049399; 0)			L-Albizziine;Albizziin (147.0644; -0.0049399; 0)
82	0.571	153.056	178.983	168.755	265.15	297.128	77.705	97.9464	93.701	303.6	316.264	299.167	376.572	351.557	445.315	178.983	168.755	265.15	297.128	77.4261	64.3417	75.3981	46.7203	51.5364	67.5822	178.983	168.755	265.15	297.128	65.463	49.5289	63.2771	31.3837	37.428	47.0374	3	KF104_Tim_GIAVAP_all Samples_p_neg_130909_c01new_c05_c08_01.csv	6.4142e-09	M-H	152.048					2-isocyano-naphthalene; 2-naphthyl isocyanide (153.0578; -0.0022725; 0)	N-Dimethyl-2-aminoethylphosphonate;2-Dimethylaminoethylphosphonate (153.0555; 9.4457e-05; 0)
96	0.6097	163.085	60.3887	0	0	0	27.7113	42.8911	39.8206	109.907	101.283	53.5355	177.817	141.799	155.627	60.3887	0	0	0	27.5198	26.6676	19.8866	19.8602	0	28.7257	60.3887	0	0	0	26.5657	26.8228	27.3943	29.084	0	20.1646	3	KF104_Tim_GIAVAP_all Samples_p_neg_130909_c01new_c05_c08_01.csv	1.8306e-06	M-H	162.077		1-deoxygalactonojirimycin (163.0845; 0.00011746; 0)	Deoxymannojirimycin (163.0845; 0.00011746; 0) / 2;5-Dihydroxymethyl-3;4-dihydroxypyrrolidine;DMDP (1		1;5-dideoxy-1;5-imino-D-galactitol; 1-deoxygalactonojirimycin (163.0845; 0.00011746; 0) / (2R;3R;4R;	DMDP;2;5-Dihydroxymethyl-3;4-dihydroxypyrrolidine (163.0845; 0.00011746; 0) / D-Fucosamine;2-Amino-2
305	0.9661	168.537	99.362	107.2	155.258	139.671	55.1146	65.4952	38.6989	231.679	244.897	192.192	229.302	266.097	259.409	99.362	107.2	155.258	139.671	97.5012	0	0	115.441	159.135	156.364	99.362	107.2	155.258	139.671	135.679	119.521	123.865	143.375	120.624	114.996	3	KF104_Tim_GIAVAP_all Samples_p_pos_130909_c01new_c05_c08_01.csv	1.3339e-07	M+H	169.544
360	13.0105	176.127	1174.18	706.104	288.444	203.19	851.083	989.648	947.455	2140.32	2425.54	2423.87	1556.36	1112.53	1755.83	1174.18	706.104	288.444	203.19	14.1143	86.2592	136.261	0	52.3546	60.3423	1174.18	706.104	288.444	203.19	208.525	136.139	140.049	92.0821	41.7517	43.3201	3	KF104_Tim_GIAVAP_all Samples_p_pos_130909_c01new_c05_c08_01.csv	1.1172e-07	M+H	177.134
359	1.1599	176.127	0	0	32.2325	0	0	0	0	279.007	298.585	227.456	247.197	245.025	276.837	0	0	32.2325	0	0	0	0	0	0	0	0	0	32.2325	0	0	0	0	0	0	0	3	KF104_Tim_GIAVAP_all Samples_p_pos_130909_c01new_c05_c08_01.csv	2.6967e-16	M+H	177.134
483	0.9702	192.027	599.322	645.628	941.777	972.454	309.827	344.395	244.081	1928.58	1875.96	1694.75	2232.71	3029.48	2688.78	599.322	645.628	941.777	972.454	671.193	578.879	462.202	755.926	1358.31	1230.96	599.322	645.628	941.777	972.454	860.855	769.614	899.716	945.734	797.187	906.253	3	KF104_Tim_GIAVAP_all Samples_p_pos_130909_c01new_c05_c08_01.csv	2.6062e-10	M+Na	215.016		2-hydroxy-1;2;3-propanetricarboxylic acid; cit; citr; citrate; citric acid (192.027; -0.00022642; 0)	Isocitric acid (192.027; -0.00022642; 0) / Citric acid (192.027; -0.00022642; 0)	diketo-gulonic acid; 2;3-dioxo-4R;5S;6-trihydroxy-hexanoic acid (192.027; -0.00022642; 0)	2;5-didehydro-D-gluconate; 2;5-diketo-D-gluconate; 2;5-diketogluconic acid; 2-dehydro-L-idonate (192	2-Dehydro-3-deoxy-D-glucarate (192.027; -0.00022642; 0) / 2;5-Didehydro-D-gluconate;2;5-Diketoglucon
422	0.9559	192.027	218.658	280.36	356.416	433.232	91.6744	118.478	84.6458	937.376	961.185	861.965	1186.33	1761.45	1493.17	218.658	280.36	356.416	433.232	303.03	246.618	175.293	339.577	604.761	620.379	218.658	280.36	356.416	433.232	376.856	321.149	395.368	388.638	341.892	352.908	3	KF104_Tim_GIAVAP_all Samples_p_pos_130909_c01new_c05_c08_01.csv	1.4004e-10	M+H	193.034		2-hydroxy-1;2;3-propanetricarboxylic acid; cit; citr; citrate; citric acid (192.027; -8.1457e-05; 0)	Isocitric acid (192.027; -8.1457e-05; 0) / Citric acid (192.027; -8.1457e-05; 0)	diketo-gulonic acid; 2;3-dioxo-4R;5S;6-trihydroxy-hexanoic acid (192.027; -8.1457e-05; 0)	2;5-didehydro-D-gluconate; 2;5-diketo-D-gluconate; 2;5-diketogluconic acid; 2-dehydro-L-idonate (192	2-Dehydro-3-deoxy-D-glucarate (192.027; -8.1457e-05; 0) / 2;5-Didehydro-D-gluconate;2;5-Diketoglucon
147	0.9025	192.027	1037.4	1131.17	1481.64	1423.53	574.296	587.099	470.685	4214.48	2234.47	3217.04	9132.91	11293.2	10766.1	1037.4	1131.17	1481.64	1423.53	1556.02	1075.47	759.122	1300.14	2495.05	2843.34	1037.4	1131.17	1481.64	1423.53	1647.18	1647.35	1839.61	1838.64	1510.23	1430.66	3	KF104_Tim_GIAVAP_all Samples_p_neg_130909_c01new_c05_c08_01.csv	7.407e-14	M-H	191.02	Citric acid	2-hydroxy-1;2;3-propanetricarboxylic acid; cit; citr; citrate; citric acid (192.027; 0.00037146; 0)	Isocitric acid (192.027; 0.00037146; 0) / Citric acid (192.027; 0.00037146; 0)	diketo-gulonic acid; 2;3-dioxo-4R;5S;6-trihydroxy-hexanoic acid (192.027; 0.00037146; 0)	2;5-didehydro-D-gluconate; 2;5-diketo-D-gluconate; 2;5-diketogluconic acid; 2-dehydro-L-idonate (192	2-Dehydro-3-deoxy-D-glucarate (192.027; 0.00037146; 0) / 2;5-Didehydro-D-gluconate;2;5-Diketogluconi
514	0.5495	220.179	621.727	557.252	612.565	625.485	630.96	489.95	394.34	2141.14	1615.49	2711.55	3697.72	2152.5	2857.92	621.727	557.252	612.565	625.485	104.21	131.617	167.325	46.9072	0	0	621.727	557.252	612.565	625.485	72.7985	49.367	0	0	6.018	11.8213	3	KF104_Tim_GIAVAP_all Samples_p_pos_130909_c01new_c05_c08_01.csv	1.8899e-10	M+H	221.186			(+)-Spathulenol (220.1827; -0.0041915; 0) / alpha-Santalol (220.1827; -0.0041915; 0) / beta-Santalol	2E;6Z-farnesal; 3;7;11-trimethyldodeca-2Z;6E;10-trienal (220.1827; -0.0041915; 0) / (2-trans;6-trans	8-hydroxy-&alpha;-humulene (220.1827; -0.0041915; 0) / (2-trans;6-trans)-3;7;11-trimethyldodeca-2;6;	beta-Santalol (220.1827; -0.0041915; 0) / 4-n-Nonylphenol;4-Nonylphenol;p-Nonylphenol (220.1827; -0.
545	0.9056	229.984	0	264.032	448.296	445.81	109.244	112.227	76.5491	936.536	849.29	770.328	915.552	1403.31	1359.93	0	264.032	448.296	445.81	263.55	227.195	165.406	225.724	696.359	514.61	0	264.032	448.296	445.81	266.215	220.428	571.488	273.108	236.255	211.684	3	KF104_Tim_GIAVAP_all Samples_p_pos_130909_c01new_c05_c08_01.csv	6.2641e-06	M+H	230.991
625	0.9658	233.054	612.377	649.273	1002.04	1017.64	352.653	307.182	276.805	1997.98	2021.76	1719.86	2382.61	3068.65	2854.84	612.377	649.273	1002.04	1017.64	760.216	626.129	516.713	768.365	1445.98	1423.32	612.377	649.273	1002.04	1017.64	882.686	831.07	920.973	1010.17	906.883	821.568	3	KF104_Tim_GIAVAP_all Samples_p_pos_130909_c01new_c05_c08_01.csv	4.4395e-10	M+Na	256.043
565	0.9609	233.054	289.828	308.36	408.698	420.967	146.222	153.355	94.1522	923.573	883.773	732.32	1226.14	1761.78	1490.27	289.828	308.36	408.698	420.967	240.389	231.198	187.258	358.644	613.302	581.583	289.828	308.36	408.698	420.967	350.701	325.454	382.366	421.585	351.607	350.605	3	KF104_Tim_GIAVAP_all Samples_p_pos_130909_c01new_c05_c08_01.csv	3.1345e-11	M+H	234.061
591	0.5634	234.158	4309.11	4433.97	4917.44	4921.42	3761.71	4130.49	3626.05	9876.83	9250.2	8257.73	13957.5	9854.63	12270.7	4309.11	4433.97	4917.44	4921.42	1909.27	2443.38	2995.97	849.537	559.753	945.488	4309.11	4433.97	4917.44	4921.42	876.805	980.464	1013.77	133.293	247.06	244.927	3	KF104_Tim_GIAVAP_all Samples_p_pos_130909_c01new_c05_c08_01.csv	6.5032e-14	M+H	235.165			(3E)-Laurediol (234.162; -0.0042565; 0) / (3E;12Z)-Laurediol (234.162; -0.0042565; 0) / (3Z)-Lauredi	1;13-Dihydroxy-herbertene (234.162; -0.0042565; 0) / 12-Hydroxy-chiloscyphone (234.162; -0.0042565;	15-hydroxysolavetivone (234.162; -0.0042565; 0) / 2-dehydrolubimin (234.162; -0.0042565; 0) / germac	Curcumenone (234.162; -0.0042565; 0) / Chrysantherol (234.162; -0.0042565; 0) / Eremophilenolide (23
619	0.9619	246.157	194.027	216.849	357.319	419.317	0	133.754	133.046	483.379	525.597	464.74	451.03	557.727	565.371	194.027	216.849	357.319	419.317	0	0	0	0	0	0	194.027	216.849	357.319	419.317	0	17.06	0	0	0	0	3	KF104_Tim_GIAVAP_all Samples_p_pos_130909_c01new_c05_c08_01.csv	9.4504e-09	M+H	247.164
626	0.6013	254.124	313.639	294.889	228.489	251.071	151.899	233.991	195.087	437.799	399.075	414.804	598.742	526.53	535.582	313.639	294.889	228.489	251.071	158.652	123.238	0	84.9695	103.819	117.017	313.639	294.889	228.489	251.071	75.1821	90.9957	78.0281	48.5396	49.7168	44.0149	3	KF104_Tim_GIAVAP_all Samples_p_pos_130909_c01new_c05_c08_01.csv	6.9616e-12	M+H	255.132						Midodrine (254.1267; -0.0023345; 0)
653	13.0102	256.14	302.862	246.573	311.22	191.982	229.122	299.332	304.184	687.92	611.063	657.095	1085.8	625.747	963.163	302.862	246.573	311.22	191.982	19.3528	27.836	36.0235	0	11.1423	24.6206	302.862	246.573	311.22	191.982	83.2034	79.8385	71.9017	0	34.8812	27.0496	3	KF104_Tim_GIAVAP_all Samples_p_pos_130909_c01new_c05_c08_01.csv	9.7196e-11	M+H	257.147
275	0.4398	257.962	0	0	0	0	0	12.9657	0	14.6948	0	0	24.3038	25.5602	29.3671	0	0	0	0	0	0	0	0	0	0	0	0	0	0	0	0	15.1899	0	0	0	3	KF104_Tim_GIAVAP_all Samples_p_neg_130909_c01new_c05_c08_01.csv	7.6489e-06	M-H	256.955
300	0.7019	260.022	0	0	113.621	0	0	0	0	169.949	180.898	148.912	211.352	236.517	238.051	0	0	113.621	0	156.604	148.863	140.171	135.903	154.38	149.999	0	0	113.621	0	112.035	114.993	116.688	115.439	115.198	0	3	KF104_Tim_GIAVAP_all Samples_p_neg_130909_c01new_c05_c08_01.csv	9.04e-06	M-H	259.015					D-glucose 6-sulfate (260.0202; 0.0022695; 0)	D-Glucose 6-sulfate (260.0202; 0.0022695; 0) / D-Galactose 6-sulfate (260.0202; 0.0022695; 0) / Ifos
406	0.5866	267.01	238.268	233.383	234.558	218.822	198.626	168.548	224.679	426.133	395.362	357.462	539.834	601.255	515.533	238.268	233.383	234.558	218.822	103.998	90.7322	0	99.2281	94.0998	108.21	238.268	233.383	234.558	218.822	124.978	141.699	156.594	174.306	131.383	169.118	3	KF104_Tim_GIAVAP_all Samples_p_neg_130909_c01new_c05_c08_01.csv	7.407e-14	M+FA-H	312.008
469	0.5923	267.011	48.2143	53.357	57.1579	71.9119	39.5286	36.7631	0	91.7808	79.9473	76.9021	117.04	128.083	116.465	48.2143	53.357	57.1579	71.9119	21.2877	35.7896	23.5721	23.5921	22.16	34.1649	48.2143	53.357	57.1579	71.9119	43.9749	37.311	47.3492	25.368	29.987	42.7262	3	KF104_Tim_GIAVAP_all Samples_p_neg_130909_c01new_c05_c08_01.csv	8.096e-09	M+FA-2H+Na	333.991
749	1.3449	285.177	147.17	156.384	118.238	141.159	166.993	237.529	176.387	301.244	232.165	185.087	439.58	378.413	473.637	147.17	156.384	118.238	141.159	0	0	0	0	0	0	147.17	156.384	118.238	141.159	0	0	0	0	0	0	3	KF104_Tim_GIAVAP_all Samples_p_pos_130909_c01new_c05_c08_01.csv	1.0707e-13	M+H	286.185			Isococculidine (285.1729; 0.0044445; 0) / Dienomycin B (285.1729; 0.0044445; 0) / Cocculidine (285.1			Isococculidine;Erythrinan; 1;2-didehydro-3;15-dimethoxy-; (3-beta)- (285.1729; 0.0044445; 0)
758	7.098	295.151	0	0	0	0	66.6488	53.2113	0	183.023	206.452	224.349	0	23.5792	0	0	0	0	0	0	0	0	0	4.6851	0	0	0	0	0	0	0	0	0	0	0	3	KF104_Tim_GIAVAP_all Samples_p_pos_130909_c01new_c05_c08_01.csv	1.4289e-13	M+H	296.159						Butralin (295.1532; -0.0017835; 0)
560	0.5983	303.069	51.2319	51.4515	58.6198	58.2889	16.9517	33.0859	26.5398	105.741	124.459	104.923	167.908	260.788	204.759	51.2319	51.4515	58.6198	58.2889	87.2383	72.6044	57.3382	76.1791	66.5328	79.7299	51.2319	51.4515	58.6198	58.2889	108.627	107.44	121.988	110.419	126.61	135.114	3	KF104_Tim_GIAVAP_all Samples_p_neg_130909_c01new_c05_c08_01.csv	4.47e-10	M+FA-2H+Na	370.049
786	0.5969	307.126	49.5719	74.19	53.858	72.3745	42.4359	14.1375	54.1111	201.31	279.902	289.742	674.945	607.464	492.807	49.5719	74.19	53.858	72.3745	131.352	113.575	128.938	108.442	9.4328	0	49.5719	74.19	53.858	72.3745	226.339	272.844	165.876	213.524	0	282.91	3	KF104_Tim_GIAVAP_all Samples_p_pos_130909_c01new_c05_c08_01.csv	4.6977e-09	M+H	308.133			Cusparine (307.1208; 0.0047795; 0) / Rutacridone (307.1208; 0.0047795; 0) / Noracronycine (307.1208;			LY 294002;2-(4-Morpholinyl)-8-phenyl-4H-1-benzopyran-4-one (307.1208; 0.0047795; 0) / Rutacridone (3
851	0.6084	307.127	81.1773	97.1487	71.7714	70.1878	92.4803	85.988	69.9821	131.726	104.32	88.4838	195.354	164.522	147.507	81.1773	97.1487	71.7714	70.1878	0	0	10.9324	5.7508	0	0	81.1773	97.1487	71.7714	70.1878	0	17.5305	0	0	6.2471	9.9564	3	KF104_Tim_GIAVAP_all Samples_p_pos_130909_c01new_c05_c08_01.csv	5.1515e-12	M+Na	330.117
411	0.9654	311.976	142.649	161.625	199.134	213.42	61.6296	68.5913	63.7698	366.284	348.048	338.881	404.758	544.416	481.187	142.649	161.625	199.134	213.42	229.461	161.257	131.933	218.226	334.313	320.105	142.649	161.625	199.134	213.42	204.049	196.525	204.717	237.245	229.987	199.104	3	KF104_Tim_GIAVAP_all Samples_p_neg_130909_c01new_c05_c08_01.csv	3.1895e-09	M-H	310.969
592	0.9996	338.048	0	0	33.1424	0	0	0	0	112.922	100.071	57.7272	274.088	577.47	517.685	0	0	33.1424	0	27.5473	0	5.4009	19.4315	59.0288	0	0	0	33.1424	0	26.6972	0	22.7653	0	0	0	3	KF104_Tim_GIAVAP_all Samples_p_neg_130909_c01new_c05_c08_01.csv	1.1468e-08	M+FA-H	383.046					1-(5-phosphoribosyl)imidazole-4-acetate (338.0515; -0.0032239; 0)	1-(5-Phosphoribosyl)imidazole-4-acetate (338.0515; -0.0032239; 0) / UK-47265 (338.045; 0.0033321; 0)
887	0.8907	339.079	0	0	0	0	0	0	0	100.389	85.7299	85.7253	237.554	232.355	216.144	0	0	0	0	0	86.6811	0	0	0	143.078	0	0	0	0	0	85.8392	124.823	105.578	59.8513	95.9019	3	KF104_Tim_GIAVAP_all Samples_p_pos_130909_c01new_c05_c08_01.csv	1.7146e-06	M+H	340.087
885	0.6944	339.152	761.302	985.377	580.782	662.799	340.191	414.984	504.779	1153.92	621.057	775.733	2809.35	2048.75	2397.02	761.302	985.377	580.782	662.799	21.461	10.5813	10.0265	0	14.6835	0	761.302	985.377	580.782	662.799	15.5987	0	54.2745	0	0	12.4471	3	KF104_Tim_GIAVAP_all Samples_p_pos_130909_c01new_c05_c08_01.csv	7.327e-12	M+H	340.159			Canadine (339.1471; 0.0049645; 0) / Eschscholtzidine (339.1471; 0.0049645; 0) / Papaverine (339.1471		(R)-canadine (339.1471; 0.0049645; 0) / (13aS)-5; 8; 13; 13a-tetrahydro-9; 10-dimethoxy-6H-benzo[g]	Evoprenine (339.1471; 0.0049645; 0) / Eschscholtzidine;(5S)-5;6;11;12-Tetrahydro-8;9-dimethoxy-14-me
483	0.5961	341.046	117.987	152.242	154.935	180.411	129.113	116.29	130.696	272.42	303.568	273.958	220.62	328.871	299.01	117.987	152.242	154.935	180.411	130.836	144.439	122.523	92.1249	86.5466	125.977	117.987	152.242	154.935	180.411	120.49	127.721	120.431	86.0006	84.0374	90.0936	3	KF104_Tim_GIAVAP_all Samples_p_neg_130909_c01new_c05_c08_01.csv	1.4555e-08	M-H	340.039
881	0.7113	341.169	866.95	1319.13	1139.66	1253.21	699.615	546.069	659.047	1502.76	803.577	1104.97	4092	2450.39	3120.97	866.95	1319.13	1139.66	1253.21	1306.7	1438.08	731.698	722.553	1524.31	1704.77	866.95	1319.13	1139.66	1253.21	785.814	643.799	1078.16	821.04	733.935	896.959	3	KF104_Tim_GIAVAP_all Samples_p_pos_130909_c01new_c05_c08_01.csv	2.729e-06	M+H	342.176
704	0.9834	360.03	0	0	0	33.4662	0	0	0	76.1921	77.9077	50.2108	99.7962	130.623	106.487	0	0	0	33.4662	0	0	0	0	48.2758	0	0	0	0	33.4662	0	0	0	0	0	0	3	KF104_Tim_GIAVAP_all Samples_p_neg_130909_c01new_c05_c08_01.csv	6.3482e-08	M+FA-2H+Na	427.011
658	0.9808	360.031	0	0	102.766	93.543	0	0	0	306.534	315.525	210.327	531.915	748.763	701.794	0	0	102.766	93.543	0	0	104.45	136.734	198.904	191.349	0	0	102.766	93.543	0	73.6906	86.863	104.616	116.88	103.644	3	KF104_Tim_GIAVAP_all Samples_p_neg_130909_c01new_c05_c08_01.csv	2.4679e-10	M+FA-H	405.03
675	0.6028	364.975	90.1784	77.5498	51.9976	69.8915	100.143	64.1874	86.5687	105.528	107.03	106.055	128.185	142.365	130.39	90.1784	77.5498	51.9976	69.8915	0	11.2527	11.511	18.5744	18.6812	0	90.1784	77.5498	51.9976	69.8915	28.6166	27.8963	0	12.6948	18.6023	21.6983	3	KF104_Tim_GIAVAP_all Samples_p_neg_130909_c01new_c05_c08_01.csv	5.9261e-10	M+FA-H	409.973
562	0.6795	370.112	162.33	189.012	0	0	0	0	0	164.961	186.435	0	501.134	891.428	701.064	162.33	189.012	0	0	255.981	211.89	132.388	0	174.334	106.387	162.33	189.012	0	0	230.331	152.82	353.144	0	0	0	3	KF104_Tim_GIAVAP_all Samples_p_neg_130909_c01new_c05_c08_01.csv	3.3627e-06	M-H	369.105			Antibiotic DOB 41;DOB 41 (370.1165; -0.0042115; 0)
944	0.717	371.143	342.834	476.269	284.059	334.964	252.264	195.51	354.103	704.403	452.168	513.465	1337.06	939.324	1221.1	342.834	476.269	284.059	334.964	158.238	202.294	133.882	97.3172	267.08	193.915	342.834	476.269	284.059	334.964	225.354	170.544	358.882	145.53	134.305	130.355	3	KF104_Tim_GIAVAP_all Samples_p_pos_130909_c01new_c05_c08_01.csv	2.2442e-09	M+H	372.15
743	0.7039	371.144	0	0	0	0	0	0	0	39.7364	0	37.3279	133.892	97.309	111.803	0	0	0	0	0	0	25.0904	19.6696	0	0	0	0	0	0	0	0	31.8224	30.4126	0	24.6806	3	KF104_Tim_GIAVAP_all Samples_p_neg_130909_c01new_c05_c08_01.csv	9.6466e-09	M+FA-2H+Na	438.124
591	0.7115	371.145	100.287	114.848	84.1483	120.217	109.88	123.932	147.089	133.036	135.181	106.576	324.452	311.249	315.306	100.287	114.848	84.1483	120.217	110.068	91.0049	38.528	42.2641	57.2162	63.7184	100.287	114.848	84.1483	120.217	85.4159	73.0007	105.993	65.961	65.014	45.6982	3	KF104_Tim_GIAVAP_all Samples_p_neg_130909_c01new_c05_c08_01.csv	1.1356e-11	M-H	370.138
989	0.9623	384.079	13.7555	13.44	24.8963	21.6794	8.3401	0	6.7349	110.692	73.9352	0	269.134	507.354	308.798	13.7555	13.44	24.8963	21.6794	0	0	10.2382	19.304	41.2313	34.8633	13.7555	13.44	24.8963	21.6794	36.0322	0	0	0	32.2398	0	3	KF104_Tim_GIAVAP_all Samples_p_pos_130909_c01new_c05_c08_01.csv	3.7537e-08	M+H	385.086
620	0.5959	385.073	61.302	69.9945	92.3409	82.0656	49.348	40.0374	40.8584	132.668	197.749	164.519	170.793	254.279	194.352	61.302	69.9945	92.3409	82.0656	94.7045	93.881	65.4068	82.9217	60.1877	83.0904	61.302	69.9945	92.3409	82.0656	99.2852	94.3631	108.667	66.4711	80.2132	78.6074	3	KF104_Tim_GIAVAP_all Samples_p_neg_130909_c01new_c05_c08_01.csv	6.0177e-08	M-H	384.065
1018	1.6609	404.275	578.826	612.789	619.776	570.675	545.083	519.823	589.571	755.159	742.66	654.277	1361.35	1036.06	1206.87	578.826	612.789	619.776	570.675	0	0	0	0	0	0	578.826	612.789	619.776	570.675	0	17.2152	18.2278	0	7.0886	0	3	KF104_Tim_GIAVAP_all Samples_p_pos_130909_c01new_c05_c08_01.csv	6.8638e-17	M+H	405.282
1017	0.9618	406.035	118.018	137.946	254.69	335.592	33.921	47.9586	28.6689	1395.47	1274.45	935.583	2255.65	4128.56	3237.92	118.018	137.946	254.69	335.592	154.77	125.504	65.5246	217.936	598.758	558.456	118.018	137.946	254.69	335.592	256.284	195.865	260.867	262.888	238.336	204.049	3	KF104_Tim_GIAVAP_all Samples_p_pos_130909_c01new_c05_c08_01.csv	6.0024e-10	M+H	407.042
679	0.792	409.942	0	44.4431	0	63.5984	0	0	0	98.4808	88.8713	93.8716	120.899	165.386	153.373	0	44.4431	0	63.5984	0	0	0	0	0	0	0	44.4431	0	63.5984	50.7914	42.999	60.8569	68.1041	0	0	3	KF104_Tim_GIAVAP_all Samples_p_neg_130909_c01new_c05_c08_01.csv	6.8471e-06	M-H	408.935						DuP 697 (409.9446; -0.0025365; 0)
1031	0.9689	422.007	15.2228	0	46.5095	52.5331	0	0	0	165.75	155.227	115.174	192.516	338.979	256.41	15.2228	0	46.5095	52.5331	13.7296	18.0464	0	21.9155	59.93	43.4324	15.2228	0	46.5095	52.5331	21.7593	0	17.4854	20.9588	24.2025	19.777	3	KF104_Tim_GIAVAP_all Samples_p_pos_130909_c01new_c05_c08_01.csv	5.6589e-09	M+H	423.015
1050	0.7003	427.204	0	0	13.3392	12.9686	46.5103	0	0	82.8694	66.8408	96.9376	816.667	754.333	762.513	0	0	13.3392	12.9686	0	0	0	0	0	4.3959	0	0	13.3392	12.9686	0	4.6405	0	3.6573	0	5.2567	3	KF104_Tim_GIAVAP_all Samples_p_pos_130909_c01new_c05_c08_01.csv	6.6462e-24	M+H	428.212
1047	7.1384	428.173	0	0	0	0	87.7938	0	0	139.461	272.574	420.34	19.9422	0	0	0	0	0	0	0	0	0	0	0	0	0	0	0	0	0	0	0	0	0	0	3	KF104_Tim_GIAVAP_all Samples_p_pos_130909_c01new_c05_c08_01.csv	3.8286e-06	M+H	429.18			Furcatin (428.1683; 0.0046735; 0) / trans-p-Ferulyl alcohol 4-O-[6-(2-methyl-3-hydroxypropionyl)] gl			Furcatin (428.1683; 0.0046735; 0)
1059	0.869	438.098	0	0	0	0	262.535	297.781	255.055	0	351.734	348.817	1849.78	2247.33	2005.38	0	0	0	0	485	532.553	275.561	413.073	757.301	1125.79	0	0	0	0	561.441	468.469	645.208	513.531	475.878	565.546	3	KF104_Tim_GIAVAP_all Samples_p_pos_130909_c01new_c05_c08_01.csv	2.6206e-12	M+H	439.105			Hypnum acid methyl ester;3;5;7;4'-Tetrahydroxyflavanone 3'-(4-hydroxybenzoic acid methyl ester) (438			Riboflavin cyclic-4';5'-phosphate (438.0941; 0.0039695; 0)
1100	0.876	454.067	0	32.1631	41.313	42.7374	0	0	0	131.421	71.8625	81.4611	196.671	278.736	256.806	0	32.1631	41.313	42.7374	85.8157	85.2427	53.9945	73.488	103.886	133.21	0	32.1631	41.313	42.7374	0	58.957	88.0269	59.1582	66.7924	76.8499	3	KF104_Tim_GIAVAP_all Samples_p_pos_130909_c01new_c05_c08_01.csv	2.3951e-08	M+H	455.074
921	0.9765	457.995	0	0	35.8718	0	0	0	0	91.2411	94.2495	63.1138	120.095	206.59	195.171	0	0	35.8718	0	39.2016	24.2227	0	26.3096	62.2543	57.1848	0	0	35.8718	0	39.832	0	0	0	31.3586	22.7482	3	KF104_Tim_GIAVAP_all Samples_p_neg_130909_c01new_c05_c08_01.csv	1.0297e-07	M+FA-H	502.994
990	0.9769	457.997	0	0	0	35.9849	0	6.1275	0	103.001	104.242	68.8023	140.218	210.257	168.868	0	0	0	35.9849	0	0	0	44.7449	65.4753	63.9084	0	0	0	35.9849	0	24.7132	0	40.3796	0	0	3	KF104_Tim_GIAVAP_all Samples_p_neg_130909_c01new_c05_c08_01.csv	2.7895e-09	M+FA-2H+Na	524.977
1169	7.0893	505.252	0	0	0	0	0	0	12.8432	151.84	226.701	268.38	0	6.3523	0	0	0	0	0	0	0	0	0	0	0	0	0	0	0	0	0	0	0	0	0	3	KF104_Tim_GIAVAP_all Samples_p_pos_130909_c01new_c05_c08_01.csv	2.2321e-11	M+H	506.259
1000	7.3365	534.302	0	358.741	0	0	722.448	446.787	0	1205.51	2026.21	1986.55	250.407	345.133	426.491	0	358.741	0	0	0	0	0	0	0	0	0	358.741	0	0	20.7636	0	26.8052	34.9054	21.3722	0	3	KF104_Tim_GIAVAP_all Samples_p_neg_130909_c01new_c05_c08_01.csv	5.8455e-08	M-H	533.295			Vitixanthin (534.2981; 0.0042365; 0)
1247	8.1859	535.362	0	0	0	0	56.2008	51.3722	36.2111	126.284	278.604	413.559	0	0	0	0	0	0	0	0	0	0	0	0	0	0	0	0	0	23.115	19.5245	0	10.0957	0	13.1616	3	KF104_Tim_GIAVAP_all Samples_p_pos_130909_c01new_c05_c08_01.csv	3.1172e-06	M+H	536.369				PC(O-16:0/3:1(2E)); 3;5;9-Trioxa-4-phosphapentacosan-1-aminium; 4-hydroxy-N;N;N-trimethyl-7-[(1-oxo-
1022	0.9988	539.091	75.8821	102.635	140.744	138.908	18.2425	35.7213	25.9201	243.132	215.19	122.615	323.01	391.148	363.875	75.8821	102.635	140.744	138.908	80.7944	45.6205	29.8731	51.3066	79.6533	82.3684	75.8821	102.635	140.744	138.908	71.9163	52.2892	66.6028	62.2277	79.6381	68.952	3	KF104_Tim_GIAVAP_all Samples_p_neg_130909_c01new_c05_c08_01.csv	1.4487e-09	M-H	538.084
1048	0.5844	550.043	33.3667	31.0857	31.1463	43.6145	23.047	0	24.4946	84.6496	88.7776	44.5739	105.167	122.572	124.434	33.3667	31.0857	31.1463	43.6145	20.1741	26.3205	34.2108	0	0	0	33.3667	31.0857	31.1463	43.6145	0	21.2249	19.9274	0	24.1135	37.2894	3	KF104_Tim_GIAVAP_all Samples_p_neg_130909_c01new_c05_c08_01.csv	7.3253e-09	M-H	549.035
1239	0.9721	552.057	0	0	0	0	0	0	0	0	31.4942	0	101.373	180.389	163.656	0	0	0	0	0	0	0	0	110.261	0	0	0	0	0	0	0	0	0	0	0	3	KF104_Tim_GIAVAP_all Samples_p_neg_130909_c01new_c05_c08_01.csv	2.8948e-06	M+FA-2H+Na	619.037
1168	0.9822	552.06	0	0	0	9.3255	0	0	0	32.5345	28.7822	0	65.246	136.952	133.456	0	0	0	9.3255	6.3708	0	0	0	0	0	0	0	0	9.3255	0	0	0	0	0	0	3	KF104_Tim_GIAVAP_all Samples_p_neg_130909_c01new_c05_c08_01.csv	4.0152e-08	M+FA-H	597.058
1082	7.5806	560.318	0	2.9293	0	0	0	0	0	82.5726	150.554	263.327	0	32.0203	35.1418	0	2.9293	0	0	0	0	0	0	0	0	0	2.9293	0	0	0	0	0	0	0	0	3	KF104_Tim_GIAVAP_all Samples_p_neg_130909_c01new_c05_c08_01.csv	9.6868e-06	M-H	559.31
1077	7.8711	562.334	4.9124	0	0	0	0	0	0	45.3878	113.107	105.793	0	14.3954	6.3339	4.9124	0	0	0	2.4719	0	3.6817	0	0	0	4.9124	0	0	0	0	7.0964	3.3014	0	13.8587	9.4825	3	KF104_Tim_GIAVAP_all Samples_p_neg_130909_c01new_c05_c08_01.csv	2.3075e-07	M-H	561.327
1111	0.7102	571.155	165.288	214.224	194.334	186.589	46.9977	55.516	108.97	315.342	236.888	143.929	828.627	696.442	859.71	165.288	214.224	194.334	186.589	481.004	449.646	241.178	260.335	293.677	397.581	165.288	214.224	194.334	186.589	419.977	315.742	488.013	318.297	329.563	414.659	3	KF104_Tim_GIAVAP_all Samples_p_neg_130909_c01new_c05_c08_01.csv	2.2787e-09	M-H	570.148
1281	9.0505	588.234	248.137	218.334	272.062	331.517	272.985	0	121.258	412.011	235.658	260.559	329.519	529.803	511.22	248.137	218.334	272.062	331.517	0	0	0	19.1788	13.8912	61.5652	248.137	218.334	272.062	331.517	127.089	115.919	184.749	227.71	153.048	209.235	3	KF104_Tim_GIAVAP_all Samples_p_pos_130909_c01new_c05_c08_01.csv	3.2837e-06	M+H	589.242
1310	1.9075	589.258	0	0	0	0	0	0	0	15.1899	44.557	0	663.305	473.897	474.003	0	0	0	0	0	0	0	0	0	0	0	0	0	0	0	0	0	0	3.038	0	3	KF104_Tim_GIAVAP_all Samples_p_pos_130909_c01new_c05_c08_01.csv	1.0224e-13	M+H	590.265
1213	7.1934	605.261	0	0	0	30.0937	0	0	0	156.492	170.232	192.579	0	0	0	0	0	0	30.0937	0	0	0	5.463	0	0	0	0	0	30.0937	7.0795	0	0	13.7389	0	7.7559	3	KF104_Tim_GIAVAP_all Samples_p_neg_130909_c01new_c05_c08_01.csv	5.7265e-13	M-H	604.253			Berbacolorflammine (605.2652; -0.0044865; 0) / Colorflammine (605.2652; -0.0044865; 0) / Fenfangjine
1318	0.9632	614.026	0	5.9653	18.3571	18.9117	0	0	0	117.843	94.8488	64.252	144.415	297.544	219.571	0	5.9653	18.3571	18.9117	8.3947	0	0	2.7651	11.3673	15.7905	0	5.9653	18.3571	18.9117	14.1409	0	7.679	7.7966	0	6.6408	3	KF104_Tim_GIAVAP_all Samples_p_pos_130909_c01new_c05_c08_01.csv	8.094e-09	M+H	615.034
1353	9.4184	646.326	188.841	146.481	47.8803	78.9046	21.2893	16.2025	16.2025	146.376	50.2485	21.453	416.8	382.922	305.169	188.841	146.481	47.8803	78.9046	0	0	0	0	0	0	188.841	146.481	47.8803	78.9046	247.83	145.147	174.104	254.35	98.1846	138.444	3	KF104_Tim_GIAVAP_all Samples_p_pos_130909_c01new_c05_c08_01.csv	3.5642e-06	M+H	647.333
1372	7.7712	656.405	0	0	0	0	0	27.4599	0	0	0	0	476.305	292.418	204.527	0	0	0	0	0	0	0	0	0	0	0	0	0	0	29.3533	0	142.294	0	0	0	3	KF104_Tim_GIAVAP_all Samples_p_pos_130909_c01new_c05_c08_01.csv	7.2435e-07	M+H	657.413
1366	0.8863	662.172	4.0506	0	0	0	0	0	0	17.2987	9.1139	2.8998	132.559	133.33	176.751	4.0506	0	0	0	32.9114	42.006	0	0	32.3142	73.738	4.0506	0	0	0	29.6535	22.0584	59.0037	31.1949	20.0602	33.8075	3	KF104_Tim_GIAVAP_all Samples_p_pos_130909_c01new_c05_c08_01.csv	9.5586e-09	M+H	663.18
1362	10.0676	664.378	0	4.0506	0	0	0	0	0	0	0	0	100.996	117.843	63.8964	0	4.0506	0	0	0	0	0	0	0	0	0	4.0506	0	0	8.2073	0	0	0	17.4166	0	3	KF104_Tim_GIAVAP_all Samples_p_pos_130909_c01new_c05_c08_01.csv	3.9743e-10	M+H	665.385		3-O-&beta;-D-xylopiranosyl-phytolaccagenin; esculentoside B; phytolaccasaponin G; phytolaccoside B (	Phytolaccoside B (664.3823; -0.0044415; 0)	Caloxanthin sulfate (664.3798; -0.0019385; 0)	16-alpha--hydroxygypsogenic acid-28-beta-D-glucoside; 16-alpha-hydroxygypsogenate-28-beta-D-glucosid	Phytolaccoside B (664.3823; -0.0044415; 0)
1378	0.8752	678.148	5.0633	0	0	7.0886	0	0	0	32.4309	14.856	17.5894	250.656	272.523	291.057	5.0633	0	0	7.0886	67.4406	84.8974	23.8941	48.2616	77.7133	176.8	5.0633	0	0	7.0886	63.7404	44.6527	96.8597	64.2657	52.6083	92.7704	3	KF104_Tim_GIAVAP_all Samples_p_pos_130909_c01new_c05_c08_01.csv	3.2763e-10	M+H	679.156		xylogalacturonan (678.1491; -0.00057146; 0)
1376	9.4139	681.55	35.9494	32.1197	0	0	18.9813	23.733	14.1772	72.6837	0	19.2405	474.963	451.097	328.326	35.9494	32.1197	0	0	0	0	0	0	0	0	35.9494	32.1197	0	0	38.3335	41.9451	53.9013	80.7858	67.0579	95.0023	3	KF104_Tim_GIAVAP_all Samples_p_pos_130909_c01new_c05_c08_01.csv	2.1316e-12	M+H	682.558
1402	9.4175	686.357	182.749	125.768	36.0609	70.7958	12.1519	19.2994	3.8869	113.188	47.2177	12.7038	377.847	341.304	283.713	182.749	125.768	36.0609	70.7958	0	0	0	0	0	7.6204	182.749	125.768	36.0609	70.7958	167.132	109.457	158.591	232.413	94.728	140.133	3	KF104_Tim_GIAVAP_all Samples_p_pos_130909_c01new_c05_c08_01.csv	4.2657e-06	M+H	687.364
1418	9.5104	707.567	0	35.7135	0	0	0	19.8391	0	104.341	39.7376	0	379.74	405.684	252.89	0	35.7135	0	0	0	39.1251	0	0	0	51.2301	0	35.7135	0	0	78.9874	108.159	0	0	126.047	184.986	3	KF104_Tim_GIAVAP_all Samples_p_pos_130909_c01new_c05_c08_01.csv	3.2705e-07	M+H	708.574
1434	9.7178	744.474	164.932	86.921	97.0551	100.86	36.4557	39.3434	22.2785	219.105	0	35.6066	788.842	538.915	519.057	164.932	86.921	97.0551	100.86	21.1478	0	0	22.1408	0	0	164.932	86.921	97.0551	100.86	114.937	106.576	129.124	298.3	182.976	264.303	3	KF104_Tim_GIAVAP_all Samples_p_pos_130909_c01new_c05_c08_01.csv	7.5942e-09	M+H	745.481
1433	10.0564	746.491	44.557	19.2405	0	0	0	0	13.1646	86.6862	21.2658	0	453.723	565.971	321.954	44.557	19.2405	0	0	7.3613	0	4.4756	0	0	0	44.557	19.2405	0	0	0	35.7721	24.9217	84.4401	48.2318	0	3	KF104_Tim_GIAVAP_all Samples_p_pos_130909_c01new_c05_c08_01.csv	8.5535e-10	M+H	747.498
1430	5.5641	751.306	7.9107	0	0	0	11.4134	0	0	27.423	0	24.8488	242.025	247.612	258.638	7.9107	0	0	0	0	0	0	0	0	0	7.9107	0	0	0	8.5367	0	0	6.67	0	0	3	KF104_Tim_GIAVAP_all Samples_p_pos_130909_c01new_c05_c08_01.csv	2.1242e-21	M+H	752.314
1454	9.4186	766.423	140.479	124.86	30.1466	61.7744	9.8898	20.5814	4.0506	124.364	31.7604	16.8136	287.272	288.129	209.958	140.479	124.86	30.1466	61.7744	12.4072	0	0	0	0	0	140.479	124.86	30.1466	61.7744	163.633	110.888	143.389	177.684	107.967	111.034	3	KF104_Tim_GIAVAP_all Samples_p_pos_130909_c01new_c05_c08_01.csv	7.5155e-06	M+H	767.431
1520	9.7214	768.499	0	118.685	0	133.202	0	0	0	0	0	53.9121	768.539	691.892	556.106	0	118.685	0	133.202	0	0	0	0	0	0	0	118.685	0	133.202	0	0	0	444.929	0	317.649	3	KF104_Tim_GIAVAP_all Samples_p_neg_130909_c01new_c05_c08_01.csv	1.833e-07	M-H	767.492
1634	10.0435	770.514	16.3881	0	14.6678	0	0	0	0	0	0	0	132.051	150.457	116.028	16.3881	0	14.6678	0	0	0	13.6286	12.7845	0	0	16.3881	0	14.6678	0	0	0	0	0	0	0	3	KF104_Tim_GIAVAP_all Samples_p_neg_130909_c01new_c05_c08_01.csv	3.1222e-13	M+FA-2H+Na	837.494				PG(18:2(9Z;12Z)/18:2(9Z;12Z))[U]; 9;12-Octadecadienoic acid (Z;Z)-; 1-[[[(2;3-dihydroxypropoxy)hydro
1548	10.0424	770.517	53.5911	39.7711	33.5838	0	0	23.9361	18.5873	0	13.4677	0	587.213	555.355	388.465	53.5911	39.7711	33.5838	0	0	0	0	0	0	0	53.5911	39.7711	33.5838	0	39.9884	42.776	0	0	68.3257	0	3	KF104_Tim_GIAVAP_all Samples_p_neg_130909_c01new_c05_c08_01.csv	9.4222e-12	M-H	769.51
1470	9.4091	792.476	828.618	601.921	303.895	407.498	76.7189	98.6987	62.6517	686.39	180.736	0	2267.1	1979.73	1480.07	828.618	601.921	303.895	407.498	0	0	0	13.8965	0	88.9782	828.618	601.921	303.895	407.498	907.562	633.856	966.64	1529.47	717.385	1065.35	3	KF104_Tim_GIAVAP_all Samples_p_pos_130909_c01new_c05_c08_01.csv	2.5812e-07	M+H	793.483
1468	9.6551	794.491	0	0	0	0	0	0	0	0	0	0	545.331	400.585	274.533	0	0	0	0	0	0	0	0	16.5727	19.1225	0	0	0	0	0	88.6158	140.406	217.576	66.9896	131.985	3	KF104_Tim_GIAVAP_all Samples_p_pos_130909_c01new_c05_c08_01.csv	3.7882e-08	M+H	795.498
1603	9.4228	816.498	572.281	390.609	297.954	390.337	37.3022	46.9894	4.557	399.769	126.229	47.2883	1579.54	1465.15	1158.17	572.281	390.609	297.954	390.337	103.594	102.9	69.4114	0	0	0	572.281	390.609	297.954	390.337	543.615	500.999	746.15	1136.15	581.099	926.047	3	KF104_Tim_GIAVAP_all Samples_p_neg_130909_c01new_c05_c08_01.csv	3.4148e-09	M-H	815.491
1710	9.4149	816.499	121.621	92.5122	92.235	98.1041	0	15.9285	0	109.618	0	18.9378	277.402	296.61	222.028	121.621	92.5122	92.235	98.1041	0	13.0201	0	0	7.7381	0	121.621	92.5122	92.235	98.1041	143.384	117.102	156.192	240.093	147.939	185.814	3	KF104_Tim_GIAVAP_all Samples_p_neg_130909_c01new_c05_c08_01.csv	1.2141e-09	M+FA-2H+Na	883.479
1631	9.6718	818.514	0	59.7964	0	48.693	0	0	0	0	0	7.9756	527.956	408.034	283.393	0	59.7964	0	48.693	0	0	0	0	0	0	0	59.7964	0	48.693	110.651	94.1675	149.648	200.443	108	150.56	3	KF104_Tim_GIAVAP_all Samples_p_neg_130909_c01new_c05_c08_01.csv	6.3966e-09	M-H	817.506
1636	9.7141	836.479	60.7881	0	0	30.7	0	0	0	0	0	9.7951	150.48	181.987	134.203	60.7881	0	0	30.7	0	0	0	0	0	0	60.7881	0	0	30.7	0	0	0	101.398	69.9551	81.8979	3	KF104_Tim_GIAVAP_all Samples_p_neg_130909_c01new_c05_c08_01.csv	8.4693e-08	M-H	835.472
1677	9.4006	855.508	61.0899	35.3313	39.9927	0	0	0	0	0	0	0	133.451	112.244	115.642	61.0899	35.3313	39.9927	0	0	0	0	0	0	0	61.0899	35.3313	39.9927	0	0	0	0	0	0	0	3	KF104_Tim_GIAVAP_all Samples_p_neg_130909_c01new_c05_c08_01.csv	2.5329e-07	M-H	854.5
1708	0.7102	887.203	66.8695	76.538	43.8759	59.2747	15.2611	26.0139	46.5621	94.8549	55.1892	73.7301	271.712	221.063	307.701	66.8695	76.538	43.8759	59.2747	0	154.223	102.869	106.72	141.691	168.018	66.8695	76.538	43.8759	59.2747	142.043	135.046	187.501	165.976	132.686	158.31	3	KF104_Tim_GIAVAP_all Samples_p_neg_130909_c01new_c05_c08_01.csv	5.2439e-07	M-H	886.196
1525	9.6322	932.51	13.1646	10.1266	0	0	0	7.0886	0	21.1067	0	0	78.168	82.6485	65.6049	13.1646	10.1266	0	0	0	16.0394	0	0	0	22.9169	13.1646	10.1266	0	0	38.4299	27.757	29.9231	50.5638	37.7293	51.6595	3	KF104_Tim_GIAVAP_all Samples_p_pos_130909_c01new_c05_c08_01.csv	3.5113e-09	M+H	933.517
1520	9.6397	936.578	12.8667	6.076	7.9392	8.4148	6.076	0	0	18.7436	2.6659	0	85.2438	82.5128	60.4891	12.8667	6.076	7.9392	8.4148	3.8966	0	0	0	9.6799	0	12.8667	6.076	7.9392	8.4148	28.8649	22.4989	37.4504	67.1485	27.2685	77.5708	3	KF104_Tim_GIAVAP_all Samples_p_pos_130909_c01new_c05_c08_01.csv	2.6222e-08	M+NH4	954.612		1;2-(9Z;12Z;15Z-octadecatrienoyl)-3-O-[alpha-D-galactosyl-(1>6)-O-beta-D-galactosyl]-sn-glycerol; 1-			1;2-(9Z;12Z;15Z-octadecatrienoyl)-3-O-[alpha-D-galactosyl-(1>6)-O-beta-D-galactosyl]-sn-glycerol; 1-
1550	9.6316	936.579	106.894	0	0	118.754	43.5443	0	0	181.478	0	0	971.853	886.549	668.359	106.894	0	0	118.754	0	209.688	0	0	0	164.823	106.894	0	0	118.754	327.244	259.843	446.851	715.543	436.048	713.702	3	KF104_Tim_GIAVAP_all Samples_p_pos_130909_c01new_c05_c08_01.csv	3.4237e-09	M+Na	959.568		1;2-(9Z;12Z;15Z-octadecatrienoyl)-3-O-[alpha-D-galactosyl-(1>6)-O-beta-D-galactosyl]-sn-glycerol; 1-			1;2-(9Z;12Z;15Z-octadecatrienoyl)-3-O-[alpha-D-galactosyl-(1>6)-O-beta-D-galactosyl]-sn-glycerol; 1-
1774	9.6312	982.581	212.388	163.855	169.925	219.681	0	0	0	360.278	179.694	87.4334	1482.46	1353.93	974.724	212.388	163.855	169.925	219.681	226.456	306.008	194.389	107.457	305.904	230.902	212.388	163.855	169.925	219.681	715.007	525.799	829.796	986.534	718.77	944.461	3	KF104_Tim_GIAVAP_all Samples_p_neg_130909_c01new_c05_c08_01.csv	1.7693e-10	M-H	981.573
1814	9.6299	982.581	84.2626	64.0084	78.0035	0	27.7467	17.1308	0	125.125	0	33.0789	365.611	363.373	265.487	84.2626	64.0084	78.0035	0	90.0755	0	0	0	122.276	0	84.2626	64.0084	78.0035	0	232.884	146.322	273.002	271.736	214.977	227.996	3	KF104_Tim_GIAVAP_all Samples_p_neg_130909_c01new_c05_c08_01.csv	4.1556e-07	M+FA-2H+Na	1049.56
1542	9.6488	1026.55	17.2152	12.1519	15.1225	0	0	7.0886	0	37.3307	20.2532	10.1266	143.364	128.561	95.4227	17.2152	12.1519	15.1225	0	17.2152	0	0	12.1519	0	0	17.2152	12.1519	15.1225	0	49.6202	36.4557	63.9574	111.567	70.8937	101.906	3	KF104_Tim_GIAVAP_all Samples_p_pos_130909_c01new_c05_c08_01.csv	3.2785e-10	M+H	1027.56
1841	9.6231	1050.56	39.1016	31.3404	29.8534	33.1193	0	15.5352	6.2321	0	0	16.0543	108.132	107.301	111.994	39.1016	31.3404	29.8534	33.1193	24.3627	0	0	0	0	0	39.1016	31.3404	29.8534	33.1193	0	76.8709	105.408	91.5218	64.5319	84.1545	3	KF104_Tim_GIAVAP_all Samples_p_neg_130909_c01new_c05_c08_01.csv	2.8935e-06	M+FA-2H+Na	1117.54
8	0.5148	95.9165	192.831	228.057	239.755	268.578	109.69	135.702	121.229	173.571	170.262	200.069	122.692	183.338	153.355	192.831	228.057	239.755	268.578	161.584	158.525	148.736	113.738	119.59	124.761	192.831	228.057	239.755	268.578	114.172	106.781	103.291	92.1519	93.8234	104.963	4	KF104_Tim_GIAVAP_all Samples_p_pos_130909_c01new_c05_c08_01.csv	5.394e-08	M+H	96.9238
24	0.5213	97.9664	2920.49	3300.3	3013.34	3203.88	2237.27	2255.13	2389.82	2460.14	2617.44	2657.05	2724.49	2977.78	3088.88	2920.49	3300.3	3013.34	3203.88	4261.84	4081.41	3872.48	4123.83	4183.06	4550.79	2920.49	3300.3	3013.34	3203.88	3481.74	3581.68	3695.14	4706.91	4072.35	4630.04	4	KF104_Tim_GIAVAP_all Samples_p_neg_130909_c01new_c05_c08_01.csv	4.1446e-11	M-H	96.9591		H2SO4; sulfuric acid (97.9674; -0.0010055; 0) / H2SO4; SO<SUB>4</SUB><SUP>--</SUP>; SO<SUB>4</SUB><S	Sulfate (97.9674; -0.0010055; 0)		HSO<sub>4</sub><sup>-</sup>; bisulfate; hydrogen sulfate (97.9674; -0.0010055; 0) / H2SO4; SO<SUB>4<	Sulfate;Sulfuric acid (97.9674; -0.0010055; 0) / 1;2-Dichloroethane;Ethylene dichloride;Glycol dichl
38	13.0532	109.013	326.068	285.973	195.961	222.539	535.088	477.891	445.181	475.994	374.511	354.454	410.214	405.498	356.376	326.068	285.973	195.961	222.539	203.825	162.133	0	171.289	153.447	143.142	326.068	285.973	195.961	222.539	266.18	333.003	319.119	296.167	273.418	284.993	4	KF104_Tim_GIAVAP_all Samples_p_pos_130909_c01new_c05_c08_01.csv	3.7165e-06	M+H	110.02
38	8.8311	117.935	566.783	696.591	709.187	785.528	452.113	445.142	475.904	529.412	545.098	553.673	532.387	563.344	622.77	566.783	696.591	709.187	785.528	786.296	837.543	911.827	859.762	853.004	896.68	566.783	696.591	709.187	785.528	698.191	726.568	718.003	727.205	705.49	783.888	4	KF104_Tim_GIAVAP_all Samples_p_neg_130909_c01new_c05_c08_01.csv	3.307e-06	M-H	116.928
99	0.8774	129.079	2799.18	2734.7	2374.75	3025.77	2190.72	1824.11	2974.55	2422.29	3105.46	2181.71	2937.33	4806.91	4262.13	2799.18	2734.7	2374.75	3025.77	1295.13	1109.7	891.437	1309.49	1819.75	1417.52	2799.18	2734.7	2374.75	3025.77	1442.62	1522.06	2094.99	2854.52	2537.1	2741.88	4	KF104_Tim_GIAVAP_all Samples_p_pos_130909_c01new_c05_c08_01.csv	5.724e-06	M+H	130.086			L-Pepecolic acid (129.079; -0.00015546; 0) / L-Pipecolic acid (129.079; -0.00015546; 0) / (-)-(1R;2S		(<i>S</i>)-pipecolate; (<i>S</i>)-piperidine-2-carboxylate; L-pipecolate; piperidine-2-carboxylate (	N4-Acetylaminobutanal;4-Acetamidobutanal (129.079; -0.00015546; 0) / (+)-TACP;(+)-trans-(1S;3S)-3-Am
126	13.0511	129.525	5850.18	5216.36	3739.98	3673.21	8787.39	7432.32	7482.55	7437.7	6859.71	6219.94	7061.13	6015.32	5923.34	5850.18	5216.36	3739.98	3673.21	3434.08	3565.12	3387.77	3233.79	2555.87	3327.42	5850.18	5216.36	3739.98	3673.21	4673.17	5134.29	4948.53	4926.86	4726.78	4632.12	4	KF104_Tim_GIAVAP_all Samples_p_pos_130909_c01new_c05_c08_01.csv	5.4191e-06	M+H	130.532
59	8.987	133.93	206.873	280.449	272.263	221.259	177.195	195.451	167.844	237.01	171.463	194.97	206.157	220.034	261.347	206.873	280.449	272.263	221.259	349.79	379.698	403.875	432.809	370.432	397.899	206.873	280.449	272.263	221.259	315.022	303.721	314.654	302.117	300.929	299.027	4	KF104_Tim_GIAVAP_all Samples_p_neg_130909_c01new_c05_c08_01.csv	9.9071e-08	M-H	132.923
128	0.5184	136.942	434.384	391.847	553.713	606.913	257.745	336.101	246.251	391.968	345.084	366.779	270.689	291.396	308.686	434.384	391.847	553.713	606.913	332.231	279.073	409.522	267.356	255.589	266.007	434.384	391.847	553.713	606.913	238.897	222.008	216.537	158.248	182.428	179.151	4	KF104_Tim_GIAVAP_all Samples_p_pos_130909_c01new_c05_c08_01.csv	8.1733e-06	M+H	137.949
156	0.5293	139.006	225.968	182.599	158.809	141.264	483.193	332.195	386.801	177.195	172.108	186.98	113.015	164.312	136.22	225.968	182.599	158.809	141.264	297.36	282.321	254.399	357.025	440.311	325.085	225.968	182.599	158.809	141.264	380.159	336.672	300.765	289.802	307.453	291.996	4	KF104_Tim_GIAVAP_all Samples_p_pos_130909_c01new_c05_c08_01.csv	9.1515e-08	M+H	140.013
181	0.5071	143.056	722.441	730.227	891.427	939.869	319.971	297.749	304.145	435.223	457.106	479.577	491.545	431.126	510.435	722.441	730.227	891.427	939.869	857.955	551.041	703.771	609.946	487.401	685.046	722.441	730.227	891.427	939.869	730.91	674.631	577.076	602.822	754.475	639.528	4	KF104_Tim_GIAVAP_all Samples_p_pos_130909_c01new_c05_c08_01.csv	5.0576e-06	M+H	144.064			(+)-SQ 26517;SQ 26517 (143.0582; -0.0018205; 0)			2-Hydroxymethylclavam (143.0582; -0.0018205; 0)
233	13.0323	150.037	738.602	950	783.31	713.336	1316.24	1163.22	1149.55	1036.37	1048.58	1018.75	1034	938.36	948.388	738.602	950	783.31	713.336	750.82	793.246	613.779	801.503	703.017	744.503	738.602	950	783.31	713.336	914.003	899.823	862.43	896.086	802.462	851.511	4	KF104_Tim_GIAVAP_all Samples_p_pos_130909_c01new_c05_c08_01.csv	8.4468e-06	M+H	151.044					2-hydroxy-4-methylthiobutanoate; 2-hydroxy-4-methylthiobutyrate; 4-methylthio-2-hydroxybutanoate; 4-
243	0.5091	157.907	516.446	517.55	444.062	475.262	596.85	503.794	491.398	567.947	561.729	559.232	672.281	705.48	638.957	516.446	517.55	444.062	475.262	783.354	825.209	708.189	725.117	829.191	768.062	516.446	517.55	444.062	475.262	747.398	803.839	792.956	805.681	710.713	851.66	4	KF104_Tim_GIAVAP_all Samples_p_pos_130909_c01new_c05_c08_01.csv	6.6269e-10	M+H	158.914
271	0.4987	159.03	1334.12	1441.48	1560.88	1608.02	865.717	698.135	834.748	812.539	976.971	1090.11	811.352	739.598	949.476	1334.12	1441.48	1560.88	1608.02	1909.23	1211.47	1230.18	1252.42	884.421	1277.61	1334.12	1441.48	1560.88	1608.02	993.81	977.753	727.72	644.351	873.923	814.598	4	KF104_Tim_GIAVAP_all Samples_p_pos_130909_c01new_c05_c08_01.csv	6.7047e-06	M+H	160.037					dihydrooxonate (159.028; 0.0018165; 0)
264	0.7251	161.068	11468.2	11512.4	14953.2	17696.9	12246.6	9478.15	19855	16886.6	27796.1	18265.4	19671.4	42790.7	32143.7	11468.2	11512.4	14953.2	17696.9	36044.7	43321	32816.7	26360.5	9900.38	24943.7	11468.2	11512.4	14953.2	17696.9	42414.1	43036.1	41312.7	25308.5	24514.2	28045.3	4	KF104_Tim_GIAVAP_all Samples_p_pos_130909_c01new_c05_c08_01.csv	4.0849e-06	M+H	162.076		&alpha;-aminoadipate; 2-aminoadipate; 2-aminoadipic acid; L-&alpha;-aminoadipate; L-&alpha;-aminoadi	L-2-Aminoadipate;alpha-Aminoadipic acid (161.0688; -0.00058546; 0) / O-Acetyl-L-homoserine (161.0688	Aminoadipic acid; 2-amino-hexanedioic acid (161.0688; -0.00058546; 0)	&alpha;-methyl-glutamate (161.0688; -0.00058546; 0) / D-alanyl-D-lactate (161.0688; -0.00058546; 0)	L-2-Aminoadipate;L-alpha-Aminoadipate;L-alpha-Aminoadipic acid;L-2-Aminoadipic acid;L-2-Aminohexaned
262	0.5722	161.105	544.932	603.961	850.865	818.28	372.38	416.547	351.933	864.412	802.093	815.723	1098.13	965.05	1062.14	544.932	603.961	850.865	818.28	996.202	983.84	802.833	966.95	1164.16	1237.89	544.932	603.961	850.865	818.28	1082.79	1071.3	1258.93	1193.15	1205.69	1297.48	4	KF104_Tim_GIAVAP_all Samples_p_pos_130909_c01new_c05_c08_01.csv	3.2807e-07	M+H	162.113		&gamma;-Trimethyl-hydroxybutyrobetaine; (S)-carnitine; 3-carboxy-2-hydroxy-N;N;N-trimethyl-1-propana	Deoxyvalidamine (161.1052; 2.9543e-05; 0)		&gamma;-Trimethyl-hydroxybutyrobetaine; (S)-carnitine; 3-carboxy-2-hydroxy-N;N;N-trimethyl-1-propana	L-Carnitine;L-gamma-Trimethyl-beta-hydroxybutyrobetaine;Vitamin BT;3-Carboxy-2-hydroxy-N;N;N-trimeth
233	0.4994	165.952	340.069	304.468	331.319	336.836	207.935	246.393	228.899	300.126	301.087	300.618	314.245	363.864	349.414	340.069	304.468	331.319	336.836	373.655	395.243	369.95	289.241	306.433	361.41	340.069	304.468	331.319	336.836	410.633	424.926	396.95	376.677	403.517	391.294	4	KF104_Tim_GIAVAP_all Samples_p_neg_130909_c01new_c05_c08_01.csv	2.2554e-08	M+FA-2H+Na	232.932
121	0.5029	165.955	1523.62	1652.03	1618.75	1601.9	1327.13	1267.5	1385.85	1509.56	1529.77	1495.71	1664.21	1756.88	1725.9	1523.62	1652.03	1618.75	1601.9	1848.77	1978.74	1912.55	1811.92	1950.46	2050.83	1523.62	1652.03	1618.75	1601.9	2001.66	2033.63	2109.47	2107.08	2041.38	2094.54	4	KF104_Tim_GIAVAP_all Samples_p_neg_130909_c01new_c05_c08_01.csv	9.4222e-12	M-H	164.948
323	0.8402	170.105	303.375	286.814	205.313	331.592	258.871	140.861	328.977	308.471	348.874	265.256	330.506	511.599	454.102	303.375	286.814	205.313	331.592	0	0	80.9067	248.994	299.297	220.165	303.375	286.814	205.313	331.592	0	0	98.4417	385.628	342.518	409.503	4	KF104_Tim_GIAVAP_all Samples_p_pos_130909_c01new_c05_c08_01.csv	7.1206e-07	M+H	171.113			Aethusin (170.1096; -0.0042265; 0)			Levetiracetam (170.1055; -0.00020446; 0) / Aethusin (170.1096; -0.0042265; 0)
357	0.9665	176.526	331.912	374.075	459.422	470.997	222.745	195.461	196.847	838.378	864.367	773.37	857.992	994.54	915.885	331.912	374.075	459.422	470.997	370.127	364.178	331.615	571.931	661.031	638.047	331.912	374.075	459.422	470.997	535.654	454.806	464.042	589.498	546.528	510.394	4	KF104_Tim_GIAVAP_all Samples_p_pos_130909_c01new_c05_c08_01.csv	7.7497e-12	M+H	177.533
138	1.4193	181.071	113.098	121.658	54.6835	60.7595	246.014	270.194	236.182	23.422	19.2405	13.2954	39.4602	33.5486	38.4476	113.098	121.658	54.6835	60.7595	152.816	149.477	102.409	187.976	193.013	214.708	113.098	121.658	54.6835	60.7595	77.7891	74.9367	58.5486	88.1013	96.5176	80	4	KF104_Tim_GIAVAP_all Samples_p_neg_130909_c01new_c05_c08_01.csv	6.7791e-09	M-H	180.063		L-tyrosine; Y; tyr; tyrosine (181.0739; -0.0033175; 0)	L-Tyrosine (181.0739; -0.0033175; 0)		L-threo-phenylserine (181.0739; -0.0033175; 0) / &gamma;-(3-pyridyl)-&gamma;-hydroxybutyric acid; 4-	DL-Tyrosine;3-(p-Hydroxyphenyl)alanine;2-Amino-3-(p-hydroxyphenyl)propionic acid;Tyrosine (181.0739;
271	1.4182	181.071	213.486	199.661	123.055	112.543	276.365	246.759	258.844	51.149	43.6197	30.5466	86.72	57.2128	78.8398	213.486	199.661	123.055	112.543	283.557	267.788	253.401	373.545	353.81	359.382	213.486	199.661	123.055	112.543	157.853	167.949	148.779	197.044	221.104	193.266	4	KF104_Tim_GIAVAP_all Samples_p_neg_130909_c01new_c05_c08_01.csv	1.4819e-08	M+FA-2H+Na	248.052		L-tyrosine; Y; tyr; tyrosine (181.0739; -0.0025419; 0)	L-Tyrosine (181.0739; -0.0025419; 0)		L-threo-phenylserine (181.0739; -0.0025419; 0) / &gamma;-(3-pyridyl)-&gamma;-hydroxybutyric acid; 4-	DL-Tyrosine;3-(p-Hydroxyphenyl)alanine;2-Amino-3-(p-hydroxyphenyl)propionic acid;Tyrosine (181.0739;
196	1.4166	181.074	368.99	361.494	298.798	312.768	689.064	697.326	641.9	128.915	105.548	120.921	220.494	182.706	194.581	368.99	361.494	298.798	312.768	471.953	406.56	287.513	460.862	542.763	633.583	368.99	361.494	298.798	312.768	241.923	230.551	197.243	274.793	307.494	257.978	4	KF104_Tim_GIAVAP_all Samples_p_neg_130909_c01new_c05_c08_01.csv	1.7424e-10	M+FA-H	226.073		L-tyrosine; Y; tyr; tyrosine (181.0739; 0.0005031; 0)	L-Tyrosine (181.0739; 0.0005031; 0)		L-threo-phenylserine (181.0739; 0.0005031; 0) / &gamma;-(3-pyridyl)-&gamma;-hydroxybutyric acid; 4-(	DL-Tyrosine;3-(p-Hydroxyphenyl)alanine;2-Amino-3-(p-hydroxyphenyl)propionic acid;Tyrosine (181.0739;
136	0.5057	181.929	980.619	1055.12	863.574	874.347	1077.53	1107.8	1182.85	1011.49	954.342	1010.24	930.238	1135.87	1059.95	980.619	1055.12	863.574	874.347	1563.94	1405.65	1168.38	1558.04	1411.21	1463.49	980.619	1055.12	863.574	874.347	1075.52	1075.55	1108.46	1108.48	1133.13	1123.72	4	KF104_Tim_GIAVAP_all Samples_p_neg_130909_c01new_c05_c08_01.csv	2.1147e-06	M-H	180.921
399	13.0286	181.979	734.756	729.943	578.885	497.178	1136.6	1057.72	996.23	975.897	947.816	850.852	911.08	871.805	760.199	734.756	729.943	578.885	497.178	352.121	423.727	425.574	473.016	375.521	358.946	734.756	729.943	578.885	497.178	633.795	730.5	736.603	606.356	614.691	635.64	4	KF104_Tim_GIAVAP_all Samples_p_pos_130909_c01new_c05_c08_01.csv	1.1439e-07	M+H	182.986
451	0.5015	182.958	279.755	260.561	288.548	274.955	175.988	175.377	167.355	281.02	237.956	255.52	289.969	273.318	225.692	279.755	260.561	288.548	274.955	238.618	278.565	296.464	198.933	226.755	275.706	279.755	260.561	288.548	274.955	350.792	338.167	396.823	340.613	366.46	368.859	4	KF104_Tim_GIAVAP_all Samples_p_pos_130909_c01new_c05_c08_01.csv	1.1444e-07	M+Na	205.948
397	0.5233	182.961	414.89	478.388	418.542	484.443	435.807	394.896	408.551	507.436	502.116	538.331	652.692	570.837	579.033	414.89	478.388	418.542	484.443	553.081	620.892	695.388	519.185	622.302	665.315	414.89	478.388	418.542	484.443	955.123	863.609	926.086	856.614	880.692	912.399	4	KF104_Tim_GIAVAP_all Samples_p_pos_130909_c01new_c05_c08_01.csv	6.7645e-12	M+H	183.968
417	13.048	195.007	333.496	286.007	235.61	229.258	556.104	447.672	466.287	539.043	432.717	387.798	410.338	363.994	344.72	333.496	286.007	235.61	229.258	225.052	248.088	208.102	209.622	207.013	210.416	333.496	286.007	235.61	229.258	304.727	305.917	301.895	313.588	301.141	300.042	4	KF104_Tim_GIAVAP_all Samples_p_pos_130909_c01new_c05_c08_01.csv	8.7306e-07	M+H	196.014
174	0.6826	198.817	238.009	248.253	426.989	464.314	114.625	27.6151	47.8451	346.073	383.735	349.787	65.9512	154.429	116.412	238.009	248.253	426.989	464.314	623.288	660.809	766.415	565.85	673.794	514.869	238.009	248.253	426.989	464.314	537.954	571.083	514.725	442.664	503.69	454.667	4	KF104_Tim_GIAVAP_all Samples_p_neg_130909_c01new_c05_c08_01.csv	3.0913e-07	M-H	197.81
435	0.5202	198.932	1342.56	1349.08	1133	1193.16	1633.57	1522.3	1554.65	1513.08	1462.9	1475.3	1566.16	1932.08	1657.26	1342.56	1349.08	1133	1193.16	1794.64	2049.61	1828.68	2093.69	2177.11	2075.82	1342.56	1349.08	1133	1193.16	1911.56	1941.78	2004.99	2043.04	2032.76	2247.09	4	KF104_Tim_GIAVAP_all Samples_p_pos_130909_c01new_c05_c08_01.csv	2.2122e-10	M+H	199.94
513	0.4956	198.934	568.027	551.334	541.498	576.584	574.023	566.41	515.333	605.586	525.951	606.744	622.234	653.547	595.198	568.027	551.334	541.498	576.584	650.415	698.457	660.175	623.992	668.994	816.481	568.027	551.334	541.498	576.584	732.223	726.333	747.383	738.297	784.961	750.044	4	KF104_Tim_GIAVAP_all Samples_p_pos_130909_c01new_c05_c08_01.csv	7.4099e-07	M+Na	221.923
485	13.0417	212.976	1682.8	1567.89	1204.29	1278.5	1732.25	1753.81	1621.8	1749.22	1788.03	1865.12	1557.48	1558.44	1462.96	1682.8	1567.89	1204.29	1278.5	951.948	918.402	909.541	810.053	909.367	911.703	1682.8	1567.89	1204.29	1278.5	1173.42	1145.33	1043.37	1036.65	1009.66	996.959	4	KF104_Tim_GIAVAP_all Samples_p_pos_130909_c01new_c05_c08_01.csv	7.9681e-07	M+H	213.983
184	0.5763	213.97	54.7452	52.5304	87.5599	89.2152	0	0	0	61.2305	0	58.9088	74.0766	78.8659	68.7938	54.7452	52.5304	87.5599	89.2152	171.311	140.382	134.047	142.747	119.39	147.065	54.7452	52.5304	87.5599	89.2152	117.576	127.749	142.913	115.079	138.237	152.316	4	KF104_Tim_GIAVAP_all Samples_p_neg_130909_c01new_c05_c08_01.csv	6.4784e-08	M-H	212.962
596	1.3861	222.098	287.077	312.107	221.593	226.308	508.126	401.19	401.643	0	0	0	0	0	111.987	287.077	312.107	221.593	226.308	224.888	240.231	183.356	281.115	282.25	351.646	287.077	312.107	221.593	226.308	0	0	154.59	186.514	0	186.528	4	KF104_Tim_GIAVAP_all Samples_p_pos_130909_c01new_c05_c08_01.csv	1.4693e-07	M+Na	245.088						6-(Pentylthio)purine;6-Amylmercaptopurine (222.0939; 0.0045606; 0)
531	0.5235	223.985	455.936	472.849	457.538	438.765	509.526	446.277	444.085	504.391	451.548	498.483	664.75	625.9	571.794	455.936	472.849	457.538	438.765	493.142	645.293	733.8	651.784	655.753	718.086	455.936	472.849	457.538	438.765	900.411	845.75	902.227	961.039	913.655	950.661	4	KF104_Tim_GIAVAP_all Samples_p_pos_130909_c01new_c05_c08_01.csv	5.8758e-12	M+H	224.992					2-Nitro-5-thiocyanobenzoic acid; 2-nitro-5-thiocyanobenzoate (223.9892; -0.0046565; 0)
555	13.0455	226.997	2820.17	2931.76	2327.11	2116.12	3602.63	3232.25	2681.03	3571.07	2805.24	2727.94	2713.3	3388.35	2973.05	2820.17	2931.76	2327.11	2116.12	443.842	448.497	438.819	373.095	373.108	1955.92	2820.17	2931.76	2327.11	2116.12	2799.08	2981.27	2836.35	2657.08	2774.84	2776.83	4	KF104_Tim_GIAVAP_all Samples_p_pos_130909_c01new_c05_c08_01.csv	6.9481e-07	M+H	228.005			2-(Sulfomethyl)-4-thiazolidinecarboxylic acid (226.9922; 0.0050055; 0)		2-(sulfomethyl)thiazolidine-4-carboxylate; 2-(sulfomethyl)thiazolidine-4-carboxylic acid (226.9922;	3-Amino-4;7-dihydroxy-8-chlorocoumarin (226.9985; -0.0013135; 0)
223	0.6434	228.005	1983.75	2023	2439.69	2886.71	165.446	1094.27	655.655	1557.79	1163.08	740.343	1542.69	1399.4	1554.52	1983.75	2023	2439.69	2886.71	1507.36	1488.05	931.494	1390.08	836.259	1376.54	1983.75	2023	2439.69	2886.71	1067.83	1155.77	877.292	869.197	1243.96	1042.24	4	KF104_Tim_GIAVAP_all Samples_p_neg_130909_c01new_c05_c08_01.csv	9.1302e-06	M-H	226.998			Thiarubrine A (228.0067; -0.0017675; 0) / Thiarubrine B (228.0067; -0.0017675; 0)			Thiarubrine B (228.0067; -0.0017675; 0) / Thiarubrine A (228.0067; -0.0017675; 0) / 3;5-Dinitrosalic
589	13.049	236.013	314.565	337.47	251.203	285.327	473.588	432.077	382.085	387.566	388.827	426.995	437.037	366.463	360.823	314.565	337.47	251.203	285.327	249.834	253.306	228.792	261.311	256.697	251.662	314.565	337.47	251.203	285.327	298.92	338.664	300.987	318.531	318.444	307.03	4	KF104_Tim_GIAVAP_all Samples_p_pos_130909_c01new_c05_c08_01.csv	3.8192e-06	M+H	237.02						Bis(4'-chlorophenyl)methane;DDM (236.016; -0.0031325; 0) / 1-Chloro-2-(chlorophenylmethyl)benzene (2
584	0.5163	237.847	287.022	291.935	337.519	315.481	174.875	180.987	147.596	277.716	222.434	222.181	236.971	210.504	255.549	287.022	291.935	337.519	315.481	190.328	239.132	256.963	116.118	153.195	176.871	287.022	291.935	337.519	315.481	206.779	209.91	218.844	160.807	152.493	142.158	4	KF104_Tim_GIAVAP_all Samples_p_pos_130909_c01new_c05_c08_01.csv	8.6143e-09	M+H	238.854
583	13.0297	238.029	237.14	267.222	302.5	325.208	0	0	0	216.97	226.993	247.771	199.887	195.923	225.734	237.14	267.222	302.5	325.208	260.44	277.906	287.125	234.344	260.75	229.888	237.14	267.222	302.5	325.208	200.339	227.937	223.872	190.099	199.822	199.386	4	KF104_Tim_GIAVAP_all Samples_p_pos_130909_c01new_c05_c08_01.csv	4.9771e-10	M+H	239.036						SQ 26180 (238.026; 0.0032635; 0)
224	0.513	239.889	448.655	463.044	449.585	481.924	308.442	333.536	283.153	409.946	426.574	405.947	366.626	402.495	428.399	448.655	463.044	449.585	481.924	426.364	394.82	424.388	287.29	365.437	346.688	448.655	463.044	449.585	481.924	291.29	301.363	286.022	254.18	268.978	263.615	4	KF104_Tim_GIAVAP_all Samples_p_neg_130909_c01new_c05_c08_01.csv	4.4392e-11	M-H	238.882
347	0.5004	239.896	680.521	721.121	715.568	731.84	528.244	538.897	554.347	641.196	553.217	619.698	723.941	681.88	730.612	680.521	721.121	715.568	731.84	824.764	909.345	863.602	753.818	776.951	840.018	680.521	721.121	715.568	731.84	870.033	842.848	872.8	954.474	941.008	920.638	4	KF104_Tim_GIAVAP_all Samples_p_neg_130909_c01new_c05_c08_01.csv	7.3608e-12	M+FA-H	284.894					1;3;5;2;4;6-trioxatriphosphinane-2;4;6-triol 2;4;6-trioxide; 2;4;6-trihydroxido-2;4;6-trioxido-1;3;5	Trimetaphosphate (239.899; -0.0031019; 0)
251	0.9519	242.02	169.735	162.806	175.14	141.68	0	147.52	68.5216	0	0	33.1473	59.752	32.8774	40.1489	169.735	162.806	175.14	141.68	183.733	185.57	208.535	172.757	158.169	164.095	169.735	162.806	175.14	141.68	152.513	141.54	137.17	186.479	183.279	150.439	4	KF104_Tim_GIAVAP_all Samples_p_neg_130909_c01new_c05_c08_01.csv	1.2813e-07	M-H	241.012		1D-myo-inositol 1;2-cyclic phosphate; D-myo-inositol 1;2-cyclic phosphate (242.0192; 0.00061846; 0)	Aureothricin (242.0184; 0.0014045; 0)		6-deoxy-5-ketofructose-1-phosphate; DKFP (242.0192; 0.00061846; 0) / 1D-myo-inositol 1;2-cyclic phos	D-myo-Inositol 1;2-cyclic phosphate;1D-myo-Inositol 1;2-cyclic phosphate (242.0192; 0.00061846; 0) /
593	5.4541	245.117	870.201	847.804	531.295	613.674	1678.18	1795.25	1523.37	0	0	0	330.679	318.529	308.631	870.201	847.804	531.295	613.674	964.997	1193.88	881.049	863.391	1136.43	1083.27	870.201	847.804	531.295	613.674	574.436	539.99	603.964	643.224	548.42	518.89	4	KF104_Tim_GIAVAP_all Samples_p_pos_130909_c01new_c05_c08_01.csv	3.1018e-10	M+H	246.124					<i>N</i>-acetyl-tryptophanamide (245.1164; 0.00039654; 0)
618	0.4901	246.961	341.112	367.366	383.817	374.994	276.993	311.45	243.556	316.092	314.816	306.373	307.774	312.61	309.468	341.112	367.366	383.817	374.994	282.023	269.443	254.338	226.515	284.407	295.65	341.112	367.366	383.817	374.994	382.229	352.587	381.513	361.213	358.575	362.641	4	KF104_Tim_GIAVAP_all Samples_p_pos_130909_c01new_c05_c08_01.csv	2.9497e-07	M+H	247.968
429	1.4303	249.06	107.591	88.9298	71.0183	54.7585	112.6	79.0495	78.4486	29.5905	32.7358	23.9977	44.8983	44.7733	49.8852	107.591	88.9298	71.0183	54.7585	129.414	138.276	143.559	199.488	173.232	204.363	107.591	88.9298	71.0183	54.7585	121.141	111.942	77.949	110.695	141.085	101.529	4	KF104_Tim_GIAVAP_all Samples_p_neg_130909_c01new_c05_c08_01.csv	1.0436e-07	M+FA-2H+Na	316.04		BA-Glu; N-benzoyl-L-glutamate; N-benzoyl-L-glutamic acid (249.0637; -0.0034719; 0)
630	0.5059	253.82	486.798	491.628	545.886	545.81	393.532	399.266	365.166	515.307	530.724	421.548	390.391	405.561	430.43	486.798	491.628	545.886	545.81	403.393	443.924	416.69	285.143	318.157	352.264	486.798	491.628	545.886	545.81	301.932	285.379	311.214	210.633	247.862	241.47	4	KF104_Tim_GIAVAP_all Samples_p_pos_130909_c01new_c05_c08_01.csv	2.3342e-10	M+H	254.827
655	0.5209	255.818	272.412	284.588	278.108	326.571	227.566	186.791	212.907	277.687	263.3	224.844	246.483	209.854	230.742	272.412	284.588	278.108	326.571	260.905	254.86	235.736	148.639	169.945	196.149	272.412	284.588	278.108	326.571	208.456	163.231	175.014	141.754	122.57	141.898	4	KF104_Tim_GIAVAP_all Samples_p_pos_130909_c01new_c05_c08_01.csv	3.2295e-08	M+H	256.825
436	0.5051	255.872	349.322	375.674	341.148	358.655	267.312	302.545	315.795	361.9	347.864	336.554	362.308	404.805	376.654	349.322	375.674	341.148	358.655	470.891	468.72	429.947	397.566	465.863	483.271	349.322	375.674	341.148	358.655	430.687	423.167	438.703	435.49	464.263	441.207	4	KF104_Tim_GIAVAP_all Samples_p_neg_130909_c01new_c05_c08_01.csv	3.6047e-08	M+FA-2H+Na	322.852
370	0.5076	255.872	629.804	647.86	520.982	563.163	629.016	569.218	681.559	603.135	685.396	629.26	707.699	767.206	747.609	629.804	647.86	520.982	563.163	935.998	1008.57	861.058	1184.92	1082.48	1143.44	629.804	647.86	520.982	563.163	882.113	887.417	884.513	983.174	942.871	972.571	4	KF104_Tim_GIAVAP_all Samples_p_neg_130909_c01new_c05_c08_01.csv	2.1417e-11	M+FA-H	300.87
651	0.5256	256.999	199.22	225.853	208.072	243.079	186.085	171.457	194.535	209.827	174.019	191.941	200.345	207.048	205.38	199.22	225.853	208.072	243.079	445.494	369.227	287.913	545.477	481.571	449.086	199.22	225.853	208.072	243.079	344.937	332.063	354.367	448.822	446.384	386.776	4	KF104_Tim_GIAVAP_all Samples_p_pos_130909_c01new_c05_c08_01.csv	1.7905e-10	M+H	258.006
669	0.6686	260.074	445.494	509.734	449.289	510.681	0	169.433	0	0	174.503	135.41	509.228	394.199	280.562	445.494	509.734	449.289	510.681	285.24	276.49	119.354	272.501	395.927	418.405	445.494	509.734	449.289	510.681	278.21	222.838	253.251	259.644	254.986	245.608	4	KF104_Tim_GIAVAP_all Samples_p_pos_130909_c01new_c05_c08_01.csv	1.2846e-07	M+H	261.081
453	0.529	261.815	80.044	98.8541	98.7956	87.6331	64.972	77.3496	62.3575	85.2458	79.5136	81.9656	58.1508	72.7844	73.6002	80.044	98.8541	98.7956	87.6331	100.243	98.5426	96.7802	100.222	101.981	128.757	80.044	98.8541	98.7956	87.6331	58.9107	77.1385	70.2153	52.5298	55.1012	61.2391	4	KF104_Tim_GIAVAP_all Samples_p_neg_130909_c01new_c05_c08_01.csv	6.9694e-06	M+FA-2H+Na	328.795
388	0.5402	261.817	156.656	116.612	92.9149	114.522	157.555	160.716	152.138	145.961	126.256	160.164	120.242	152.307	145.424	156.656	116.612	92.9149	114.522	281.393	262.936	191.957	259.501	325.08	257.692	156.656	116.612	92.9149	114.522	151.248	158.025	150.897	143.422	146.823	183.168	4	KF104_Tim_GIAVAP_all Samples_p_neg_130909_c01new_c05_c08_01.csv	1.2229e-06	M+FA-H	306.815
699	0.514	269.795	340.485	359.139	326.668	372.743	278.406	301.321	314.447	348.483	298.755	297.587	229.072	260.223	295.713	340.485	359.139	326.668	372.743	350.94	268.816	241.537	222.418	211.804	235.771	340.485	359.139	326.668	372.743	170.126	143.656	175.717	110.199	146.46	105.06	4	KF104_Tim_GIAVAP_all Samples_p_pos_130909_c01new_c05_c08_01.csv	1.3656e-09	M+H	270.802
489	0.5057	271.846	202.808	188.503	170.706	184.083	185.283	204.558	190.923	187.187	175.354	186.88	159.331	209.133	183.164	202.808	188.503	170.706	184.083	266.817	281.962	213.968	293.752	265.621	254.046	202.808	188.503	170.706	184.083	171.971	183.541	179.189	172.937	166.992	163.922	4	KF104_Tim_GIAVAP_all Samples_p_neg_130909_c01new_c05_c08_01.csv	2.9443e-06	M+FA-2H+Na	338.826
428	0.5055	271.847	211.916	184.611	143.92	137.883	275.363	215.757	322.095	200.07	206.42	207.726	198.766	242.254	192.893	211.916	184.611	143.92	137.883	382.189	379.714	243.368	489.019	463.666	422.548	211.916	184.611	143.92	137.883	248.959	249.025	248.095	279.784	245.713	289.54	4	KF104_Tim_GIAVAP_all Samples_p_neg_130909_c01new_c05_c08_01.csv	1.2813e-07	M+FA-H	316.845
333	0.5296	275.872	183.205	196.712	192.237	176.667	170.019	159.787	192.862	191.401	171.415	205.107	247.645	241.902	213.461	183.205	196.712	192.237	176.667	288.351	279.84	293.225	292.217	341.232	340.875	183.205	196.712	192.237	176.667	351.996	350.138	403.206	368.685	408.749	406.925	4	KF104_Tim_GIAVAP_all Samples_p_neg_130909_c01new_c05_c08_01.csv	4.0291e-13	M-H	274.865
330	1.4168	277.061	360.308	345.248	194.03	194.355	706.194	698.524	647.43	63.2165	62.4519	53.667	99.1152	89.0887	115.523	360.308	345.248	194.03	194.355	611.661	481.572	337.242	653.262	647.523	669.849	360.308	345.248	194.03	194.355	254.133	229.295	193.559	341.421	372.435	295.388	4	KF104_Tim_GIAVAP_all Samples_p_neg_130909_c01new_c05_c08_01.csv	6.2873e-09	M-H	276.053			RD 01C1;Salfredin C1 (277.0586; 0.0021375; 0)		2-(1;3-dioxoisoindol-2-yl)glutaric acid; 2-Phthalimidoglutaric acid; 2-phthalimidoglutarate; L-2-Pht
329	0.5307	277.857	89.7305	89.9135	103.03	85.0516	94.1111	79.3789	92.6678	90.5355	96.4182	101.433	113.38	124.14	101.058	89.7305	89.9135	103.03	85.0516	128.122	146.427	164.957	132.133	133.89	164.071	89.7305	89.9135	103.03	85.0516	164.868	197.455	170.522	176.656	172.805	201.207	4	KF104_Tim_GIAVAP_all Samples_p_neg_130909_c01new_c05_c08_01.csv	1.3881e-09	M-H	276.85
778	0.5088	277.857	200.067	164.043	161.121	126.649	178.211	150.2	132.019	174.633	162.134	181.56	227.85	267.416	243.337	200.067	164.043	161.121	126.649	240.834	267.119	287.34	219.288	273.919	313.314	200.067	164.043	161.121	126.649	345.305	345.759	369.95	379.265	406.768	373.999	4	KF104_Tim_GIAVAP_all Samples_p_pos_130909_c01new_c05_c08_01.csv	6.0024e-10	M+Na	300.846
729	0.53	282.047	78.3533	87.7022	60.9424	66.0027	120.218	105.928	106.361	83.572	81.954	97.8632	107.537	88.5908	70.4468	78.3533	87.7022	60.9424	66.0027	136.472	142.113	124.426	187.894	151.2	174.49	78.3533	87.7022	60.9424	66.0027	158.331	145.232	138.957	197.346	213.561	191.499	4	KF104_Tim_GIAVAP_all Samples_p_pos_130909_c01new_c05_c08_01.csv	3.5807e-11	M+H	283.055
744	0.7252	287.098	1091.96	1254.6	1035.45	1142.22	613.836	545.013	769.087	1683.98	1266.67	1320.04	2793.8	2570.58	2836.33	1091.96	1254.6	1035.45	1142.22	2334.33	2644.7	2294.68	2062.46	3088.88	2958.65	1091.96	1254.6	1035.45	1142.22	2366.95	2095.85	2729.45	2319.92	2394.61	2517.67	4	KF104_Tim_GIAVAP_all Samples_p_pos_130909_c01new_c05_c08_01.csv	8.1261e-11	M+H	288.106			Volkenin (287.1005; -0.0020805; 0)			Volkenin (287.1005; -0.0020805; 0)
338	0.5316	289.815	178.176	117.291	185.561	199.945	44.3575	81.062	63.9953	139.813	124.648	113.011	101.716	103.19	127.779	178.176	117.291	185.561	199.945	150.414	126.908	134.397	86.7321	104.863	90.142	178.176	117.291	185.561	199.945	56.8817	77.3439	80.655	38.3875	65.0899	34.1431	4	KF104_Tim_GIAVAP_all Samples_p_neg_130909_c01new_c05_c08_01.csv	5.7584e-06	M-H	288.808
363	0.5287	291.849	249.951	277.229	245.5	204.458	316.515	314.291	327.257	305.496	300.308	328.036	344.505	376.378	344.73	249.951	277.229	245.5	204.458	592.677	527.755	501.809	505.198	628.269	539.812	249.951	277.229	245.5	204.458	489.518	521.227	515.432	431.664	572.628	497.985	4	KF104_Tim_GIAVAP_all Samples_p_neg_130909_c01new_c05_c08_01.csv	1.1445e-10	M-H	290.841
800	0.5105	293.83	313.765	357.993	263.245	259.422	389.899	356.802	391.171	393.111	384.832	366.557	389.247	478.559	421.259	313.765	357.993	263.245	259.422	580.447	559.115	496.299	573.246	550.752	647.795	313.765	357.993	263.245	259.422	540.562	565.829	573.524	585.021	554.326	572.62	4	KF104_Tim_GIAVAP_all Samples_p_pos_130909_c01new_c05_c08_01.csv	4.8366e-10	M+Na	316.819
764	0.5072	293.83	326.718	366.396	230.691	232.14	626.961	477.764	610.25	381.832	399.576	500.402	499.071	618.118	519.623	326.718	366.396	230.691	232.14	757.829	752.428	579.805	742.942	921.731	882.291	326.718	366.396	230.691	232.14	750.706	780.801	740.302	813.163	758.776	787.95	4	KF104_Tim_GIAVAP_all Samples_p_pos_130909_c01new_c05_c08_01.csv	3.8658e-10	M+H	294.837
360	0.5786	293.846	151.591	139.295	107.721	112.757	160.182	126.043	185.919	168.577	131.199	148.723	172.535	230.671	168.069	151.591	139.295	107.721	112.757	255.905	288.781	216.13	277.548	305.204	240.42	151.591	139.295	107.721	112.757	255.901	285.399	239.037	232.109	269.723	220.834	4	KF104_Tim_GIAVAP_all Samples_p_neg_130909_c01new_c05_c08_01.csv	1.7661e-07	M-H	292.839
357	0.6038	294.062	21.8956	28.7735	29.0707	34.7586	58.8149	0	28.4296	0	0	0	0	0	0	21.8956	28.7735	29.0707	34.7586	19.246	25.7852	27.1579	0	0	0	21.8956	28.7735	29.0707	34.7586	50.139	55.5151	60.0105	45.4886	46.3113	41.2753	4	KF104_Tim_GIAVAP_all Samples_p_neg_130909_c01new_c05_c08_01.csv	4.4315e-06	M-H	293.054			Cupalaurenol;(R)-4-Bromo-2-methyl-5-(1;2;2-trimethyl-3-cyclopenten-1-yl)phenol (294.0619; -0.0003495		pyrimidine-5-nucleotide (294.0617; -0.00011454; 0)
873	0.5135	309.802	236.659	243.473	144.452	186.465	302.243	311.405	357.124	299.108	265.518	262.264	209.082	326.246	285.015	236.659	243.473	144.452	186.465	486.839	430.772	337.856	443.773	481.201	495.28	236.659	243.473	144.452	186.465	272.07	320.186	282.776	320.158	300.906	326.217	4	KF104_Tim_GIAVAP_all Samples_p_pos_130909_c01new_c05_c08_01.csv	6.5026e-07	M+Na	332.791
808	13.0112	311.935	698.357	757.026	647.408	550.417	1089.38	946.295	855.344	866.305	918.218	782.784	816.421	886.207	834.873	698.357	757.026	647.408	550.417	541.78	532.096	482.396	580.029	501.823	462.721	698.357	757.026	647.408	550.417	695.461	807.159	688.199	753.258	684.481	651.48	4	KF104_Tim_GIAVAP_all Samples_p_pos_130909_c01new_c05_c08_01.csv	7.004e-06	M+H	312.942
408	7.8865	312.175	777.836	880.731	853.288	842.993	645.648	680.493	664.135	775.347	836.748	843.532	722.213	711.882	747.089	777.836	880.731	853.288	842.993	881.034	939.538	867.745	902.977	984.62	962.782	777.836	880.731	853.288	842.993	800.158	791.638	783.546	806.342	875.564	872.309	4	KF104_Tim_GIAVAP_all Samples_p_neg_130909_c01new_c05_c08_01.csv	7.8513e-07	M-H	311.168			Broussonin C (312.1725; 0.0027315; 0) / Centrolobine (312.1725; 0.0027315; 0) / Jatrophone (312.1725			Broussonin C (312.1725; 0.0027315; 0) / Jatrophone (312.1725; 0.0027315; 0) / Centrolobine (312.1725
404	0.514	313.826	173.611	182.886	176.404	204.572	92.5085	125.964	101.575	158.112	152.074	141.272	117.944	150.61	143.867	173.611	182.886	176.404	204.572	148.591	164.705	186.076	125.749	124.218	158.605	173.611	182.886	176.404	204.572	116.974	132.231	119.898	101.018	119.235	103.926	4	KF104_Tim_GIAVAP_all Samples_p_neg_130909_c01new_c05_c08_01.csv	5.8388e-07	M-H	312.819
651	8.2909	326.191	181.154	188.194	181.113	170.766	136.627	158.784	148.268	160.291	163.386	145.804	167.298	176.545	185.595	181.154	188.194	181.113	170.766	203.439	215.222	213.54	242.13	246.583	219.775	181.154	188.194	181.113	170.766	190.139	185.528	211.883	189.611	190.679	202.125	4	KF104_Tim_GIAVAP_all Samples_p_neg_130909_c01new_c05_c08_01.csv	2.3025e-08	M+FA-2H+Na	393.171						Pregna-4;16-diene-3;11;20-trione (326.1882; 0.0025571; 0) / AA861;Docebenone (326.1882; 0.0025571; 0
463	8.3324	326.191	979.177	1135.32	1038.29	1043.36	767.936	752.544	770.482	937.573	795.75	812.524	908.968	909.89	970.938	979.177	1135.32	1038.29	1043.36	1084.18	1138.82	1239.73	1269.14	1212.86	1170.83	979.177	1135.32	1038.29	1043.36	1026.33	1094.06	985.6	1052.39	1017.75	994.094	4	KF104_Tim_GIAVAP_all Samples_p_neg_130909_c01new_c05_c08_01.csv	3.2011e-07	M-H	325.184						Pregna-4;16-diene-3;11;20-trione (326.1882; 0.0028815; 0) / AA861;Docebenone (326.1882; 0.0028815; 0
857	13.0427	327.91	174.006	122.412	85.9221	39.7177	307.861	288.839	237.19	270.821	204.663	195.093	189.978	190.73	198.026	174.006	122.412	85.9221	39.7177	42.4642	41.6042	38.3978	0	37.2342	55.7718	174.006	122.412	85.9221	39.7177	166.66	132.37	137.118	114.941	110.603	105.686	4	KF104_Tim_GIAVAP_all Samples_p_pos_130909_c01new_c05_c08_01.csv	5.2863e-06	M+H	328.918
484	8.8733	340.206	1333.24	1379.65	1425.57	1464.55	984.333	1074.08	1013.29	1136.49	1036.67	1100.45	1170.56	1091.15	1311.25	1333.24	1379.65	1425.57	1464.55	1602.83	1545.9	1630.99	1884.38	1915.87	1900.72	1333.24	1379.65	1425.57	1464.55	1413.83	1506.74	1473.02	1510.79	1507.08	1559.48	4	KF104_Tim_GIAVAP_all Samples_p_neg_130909_c01new_c05_c08_01.csv	2.1476e-12	M-H	339.199			Juferin (340.2038; 0.0021315; 0) / Ferocin (340.2038; 0.0021315; 0) / Microferin (340.2038; 0.002131			17-Hydroxy-3-oxo-17alpha-pregna-1;4-diene-21-carboxylic acid; gamma-lactone (340.2038; 0.0021315; 0)
899	0.8213	347.063	1438.01	1973.35	2036.81	1952.77	949.531	1732.56	1287.43	2064.22	1859.36	1567.77	2141.59	2028.06	2183.59	1438.01	1973.35	2036.81	1952.77	931.122	1066.23	655.164	747.974	844.191	961.383	1438.01	1973.35	2036.81	1952.77	922.902	927.824	1268.55	1211.86	847.752	1062.71	4	KF104_Tim_GIAVAP_all Samples_p_pos_130909_c01new_c05_c08_01.csv	2.7611e-06	M+H	348.07		5'-AMP; 5'-adenosine monophosphate; 5'-adenylic acid; A; AMP; adenosine 5'-monophosphate; adenosine	AMP;Adenosine 5'-phosphate (347.0631; 3.5543e-05; 0) / 3'-AMP;Adenosine 3'-phosphate (347.0631; 3.55		5'-AMP; 5'-adenosine monophosphate; 5'-adenylic acid; A; AMP; adenosine 5'-monophosphate; adenosine	3'-AMP;3'-Adenylic acid;3'-Adenosine monophosphate;Adenosine-3'-monophosphate;Adenosine 3'-phosphate
527	0.5371	349.807	199.248	189.158	210.26	188.172	149.179	147.104	124.874	183.15	207.006	187.141	173.961	200.149	190.696	199.248	189.158	210.26	188.172	275.067	275.781	281.085	206.66	261.198	222.654	199.248	189.158	210.26	188.172	189.1	255.611	241.77	174.785	208.182	214.798	4	KF104_Tim_GIAVAP_all Samples_p_neg_130909_c01new_c05_c08_01.csv	3.0656e-06	M-H	348.8
924	0.5014	351.845	96.0264	85.6813	106.695	88.1036	50.8278	46.4951	58.7833	83.6965	83.019	77.801	101.876	75.5166	75.7223	96.0264	85.6813	106.695	88.1036	78.1818	98.7451	89.4622	77.4031	91.7505	90.6978	96.0264	85.6813	106.695	88.1036	146.848	119.916	148.17	129.222	170.517	135.887	4	KF104_Tim_GIAVAP_all Samples_p_pos_130909_c01new_c05_c08_01.csv	3.1526e-07	M+H	352.852
917	13.021	352.961	592.883	624.473	500.096	435.024	924.795	752.807	738.804	760.557	719.09	727.813	756.41	812.216	738.068	592.883	624.473	500.096	435.024	460.05	422.962	406.385	483.787	443.572	467.866	592.883	624.473	500.096	435.024	633.371	689.962	622.723	631.611	569.571	588.676	4	KF104_Tim_GIAVAP_all Samples_p_pos_130909_c01new_c05_c08_01.csv	3.7506e-06	M+H	353.969						Luliconazole (352.9615; -0.00027346; 0)
515	0.5114	353.859	228.532	248.095	282.429	286.484	215.593	217.214	241.435	211.491	216.068	220.314	239.329	246.497	251.664	228.532	248.095	282.429	286.484	283.158	250.847	266.935	422.555	426.382	363.391	228.532	248.095	282.429	286.484	374.52	425.016	399.572	580.932	503.017	516.408	4	KF104_Tim_GIAVAP_all Samples_p_neg_130909_c01new_c05_c08_01.csv	1.8781e-11	M-H	352.852						1;2;3;7;8-Pentachlorodibenzodioxin;1;2;3;7;8-Pentachlorodibenzo-p-dioxin;1;2;3;7;8-PeCDD;PCDD 54 (35
529	0.5163	359.838	144.2	169.231	165.141	172.563	125.932	106.796	103.415	158.324	155.029	163.079	185.355	193.006	190.198	144.2	169.231	165.141	172.563	191.145	208.631	225.258	174.553	186.675	209.992	144.2	169.231	165.141	172.563	212.001	227.699	234.137	248.324	251.653	241.423	4	KF104_Tim_GIAVAP_all Samples_p_neg_130909_c01new_c05_c08_01.csv	9.7193e-10	M-H	358.831
660	0.5051	359.839	184.982	187.333	195.215	213.39	127.546	95.4982	105.3	144.527	168.906	159.895	168.536	156.529	130.767	184.982	187.333	195.215	213.39	194.958	252.015	274.006	189.756	238.959	251.973	184.982	187.333	195.215	213.39	272.376	238.387	270.626	255.999	268.243	258.774	4	KF104_Tim_GIAVAP_all Samples_p_neg_130909_c01new_c05_c08_01.csv	1.2813e-07	M+FA-H	404.838
705	0.5051	359.842	173.01	142.306	182.602	173.097	100.316	99.8854	108.065	124.463	118.289	142.406	159.738	138.516	172.378	173.01	142.306	182.602	173.097	187.426	221.583	238.31	146.927	210.398	201.374	173.01	142.306	182.602	173.097	261.756	250.647	241.99	226.784	259.121	260.07	4	KF104_Tim_GIAVAP_all Samples_p_neg_130909_c01new_c05_c08_01.csv	7.6131e-08	M+FA-2H+Na	426.822
548	13.0127	363.948	217.999	249.681	213.26	237.057	187.908	179.127	230.057	255.041	255.161	150.515	250.267	285.081	265.597	217.999	249.681	213.26	237.057	409.182	423.447	439.182	441.848	386.016	454.94	217.999	249.681	213.26	237.057	318.428	319.861	388.085	359.729	347.941	301.256	4	KF104_Tim_GIAVAP_all Samples_p_neg_130909_c01new_c05_c08_01.csv	4.3863e-09	M-H	362.941			4;4'-Diselenobis[2-amino-butyric acid];Selenohomocystine (363.9441; 0.0039265; 0)			Selenohomocystine (363.9441; 0.0039265; 0)
729	13.0115	363.948	85.1088	99.2538	101.894	106.627	81.7318	84.1301	112.467	115.757	118.878	51.6269	148.746	126.342	119.059	85.1088	99.2538	101.894	106.627	223.979	241.34	274.765	223.552	202.618	214.715	85.1088	99.2538	101.894	106.627	193.483	168.862	205.56	197.318	167.535	165.688	4	KF104_Tim_GIAVAP_all Samples_p_neg_130909_c01new_c05_c08_01.csv	7.7022e-10	M+FA-2H+Na	430.928			4;4'-Diselenobis[2-amino-butyric acid];Selenohomocystine (363.9441; 0.0043021; 0)			Selenohomocystine (363.9441; 0.0043021; 0)
957	0.6316	364.097	1217.45	1184.27	936.112	906.357	970.455	1164.51	1125.1	686.733	532.093	537.608	733.919	716.503	671.286	1217.45	1184.27	936.112	906.357	1545.19	1669.87	1292.35	1847.64	1756.87	2015.48	1217.45	1184.27	936.112	906.357	600.88	650.248	901.317	902.669	830.275	860.302	4	KF104_Tim_GIAVAP_all Samples_p_pos_130909_c01new_c05_c08_01.csv	8.7592e-09	M+H	365.104			Justicidin B (364.0947; 0.0023335; 0) / Retrojusticidin B (364.0947; 0.0023335; 0) / Robustone (364.	Robustone (364.0947; 0.0023335; 0) / 5-Hydroxy-3';4'-methylenedioxy-6'';6''-dimethylpyrano[2'';3'':7		Justicidin B (364.0947; 0.0023335; 0)
725	0.5264	365.787	104.395	100.619	85.5845	97.8715	75.411	55.9493	73.5986	90.1643	97.6954	109.039	119.636	145.933	111.911	104.395	100.619	85.5845	97.8715	162.392	152.995	170.602	135.527	189.537	175.673	104.395	100.619	85.5845	97.8715	191.783	200.835	205.454	215.117	170.981	211.83	4	KF104_Tim_GIAVAP_all Samples_p_neg_130909_c01new_c05_c08_01.csv	4.2579e-10	M+FA-2H+Na	432.768
948	0.4977	367.818	294.447	311.466	292.165	251.081	247.049	249.43	217.368	269.729	270.433	257.859	303.223	309.525	306.888	294.447	311.466	292.165	251.081	315.623	347.81	322.14	271.885	312.659	348.019	294.447	311.466	292.165	251.081	434.28	391.58	455.934	450.891	389.99	418.912	4	KF104_Tim_GIAVAP_all Samples_p_pos_130909_c01new_c05_c08_01.csv	6.4525e-08	M+H	368.825
973	0.5088	373.768	213.335	182.531	208.421	201.961	143.963	155.395	135.346	197.189	185.869	212.008	181.918	224.361	205.06	213.335	182.531	208.421	201.961	268.545	262.7	284.309	224.209	188.064	257.933	213.335	182.531	208.421	201.961	235.193	250.645	236.356	206.246	212.422	203.306	4	KF104_Tim_GIAVAP_all Samples_p_pos_130909_c01new_c05_c08_01.csv	2.6514e-06	M+H	374.775
581	13.0353	373.907	173.489	162.337	187.24	159.186	122.445	138.767	158.266	187.425	148.008	142.099	107.13	170.962	183.572	173.489	162.337	187.24	159.186	206.303	225.234	225.896	259.736	213.889	243.989	173.489	162.337	187.24	159.186	214.135	203.021	226.925	242.791	224.199	249.76	4	KF104_Tim_GIAVAP_all Samples_p_neg_130909_c01new_c05_c08_01.csv	8.4258e-06	M-H	372.9
688	0.5053	375.816	285.798	275.462	259.607	323.658	244.011	241.169	238.166	250.402	242.03	258.823	274.989	273.6	264.706	285.798	275.462	259.607	323.658	421.183	399.797	355.956	377.39	330.494	393.912	285.798	275.462	259.607	323.658	302.68	329	357.363	343.648	362.162	361.473	4	KF104_Tim_GIAVAP_all Samples_p_neg_130909_c01new_c05_c08_01.csv	9.3729e-07	M+FA-H	420.814
767	0.5083	375.818	408.33	383.832	368.201	387.068	325.641	270.58	309.305	306.922	308.744	304.392	358.048	363.057	339.725	408.33	383.832	368.201	387.068	550.453	489.204	492.691	509.936	511.346	568.826	408.33	383.832	368.201	387.068	563.969	548.421	557.135	546.315	534.362	575.719	4	KF104_Tim_GIAVAP_all Samples_p_neg_130909_c01new_c05_c08_01.csv	5.6719e-13	M+FA-2H+Na	442.798
577	0.5097	375.824	165.616	193.929	164.154	187.642	142.268	151.988	183.078	167.419	166.405	184.179	207.864	200.186	185.835	165.616	193.929	164.154	187.642	314.589	313.794	288.824	352.986	306.999	330.223	165.616	193.929	164.154	187.642	236.447	275.594	241.51	314.95	315.87	327.012	4	KF104_Tim_GIAVAP_all Samples_p_neg_130909_c01new_c05_c08_01.csv	4.7871e-12	M-H	374.817
604	0.621	378.094	271.778	322.751	280.636	327.581	167.841	247.632	245.061	137.093	120.339	126.403	117.643	125.855	136.602	271.778	322.751	280.636	327.581	434.017	377.538	314.745	378.494	358.342	381.502	271.778	322.751	280.636	327.581	146.514	137.475	133.757	161.041	189.321	172.512	4	KF104_Tim_GIAVAP_all Samples_p_neg_130909_c01new_c05_c08_01.csv	3.7077e-10	M-H	377.086
601	13.0183	379.925	452.151	423.017	397.763	456.968	372.995	384.324	466.696	513.963	407.744	270.438	436.138	554.966	511.049	452.151	423.017	397.763	456.968	597.95	656.735	699.711	582.592	586.438	689.674	452.151	423.017	397.763	456.968	612.45	614.808	744.869	664.79	660.135	630.802	4	KF104_Tim_GIAVAP_all Samples_p_neg_130909_c01new_c05_c08_01.csv	2.8779e-06	M-H	378.918
965	0.587	380.072	759.406	759.425	615.52	570.356	606.974	883.994	784.125	436.435	325.403	320.123	367.008	402.507	387.673	759.406	759.425	615.52	570.356	1067.68	1138.72	630.313	1109.21	1116.12	1139.76	759.406	759.425	615.52	570.356	262.677	271.732	392.919	378.354	333.543	355.399	4	KF104_Tim_GIAVAP_all Samples_p_pos_130909_c01new_c05_c08_01.csv	1.4435e-07	M+H	381.079
639	0.5378	387.755	122.716	104.289	121.15	143.093	66.1443	78.1904	67.0441	101.007	95.3871	79.4084	87.2566	82.3795	77.2377	122.716	104.289	121.15	143.093	113.486	106.951	115.727	73.6455	66.4182	94.2743	122.716	104.289	121.15	143.093	60.657	58.0838	57.4701	29.6484	56.9768	31.2648	4	KF104_Tim_GIAVAP_all Samples_p_neg_130909_c01new_c05_c08_01.csv	9.2623e-08	M-H	386.747
749	0.5053	391.791	139.404	164.69	145.55	127.161	183.658	177.518	182.111	114.355	143.024	145.511	151.46	168.044	150.786	139.404	164.69	145.55	127.161	239.114	219.291	203.235	312.984	272.013	254.702	139.404	164.69	145.55	127.161	162.198	208.409	190.045	232.758	211.441	229.608	4	KF104_Tim_GIAVAP_all Samples_p_neg_130909_c01new_c05_c08_01.csv	1.0081e-08	M+FA-H	436.789
814	0.5053	391.794	282.402	310.246	256.313	245.93	265.421	247.45	288.374	289.919	328.609	317.861	310.859	402.456	320.833	282.402	310.246	256.313	245.93	511.675	558.281	436.347	565.333	556.292	540.977	282.402	310.246	256.313	245.93	461.484	418.583	441.679	477.294	510.025	414.781	4	KF104_Tim_GIAVAP_all Samples_p_neg_130909_c01new_c05_c08_01.csv	7.2004e-10	M+FA-2H+Na	458.774
828	0.5052	397.796	171.919	152.361	174.994	170.072	103.871	85.7681	100.575	159.92	169.003	151.177	161.807	197.215	187.744	171.919	152.361	174.994	170.072	229.514	240.329	258.625	176.859	220.593	245.459	171.919	152.361	174.994	170.072	230.712	202.048	236.776	280.417	231.408	217.325	4	KF104_Tim_GIAVAP_all Samples_p_neg_130909_c01new_c05_c08_01.csv	9.8146e-08	M+FA-2H+Na	464.776
701	8.9015	413.222	445.238	489.365	494.997	513.771	382.703	388.503	355.793	461.882	423.604	398.032	390.821	410.487	493.656	445.238	489.365	494.997	513.771	560.636	565.162	614.74	700.826	664.655	646.946	445.238	489.365	494.997	513.771	569.805	522.092	532.845	595.567	569.82	527.377	4	KF104_Tim_GIAVAP_all Samples_p_neg_130909_c01new_c05_c08_01.csv	1.9745e-08	M-H	412.215
711	0.5457	425.736	114.678	109.478	118.705	125.095	67.1201	71.3762	61.2114	97.8701	90.5805	84.8105	78.8266	89.0449	81.8582	114.678	109.478	118.705	125.095	135.657	110.443	131.943	86.0212	80.6494	98.4221	114.678	109.478	118.705	125.095	48.1537	99.9226	88.1703	47.6058	65.2761	55.6476	4	KF104_Tim_GIAVAP_all Samples_p_neg_130909_c01new_c05_c08_01.csv	4.1483e-07	M-H	424.729
739	0.5465	441.711	92.3212	85.1779	75.5549	98.1459	42.1935	49.1209	49.8134	79.2233	73.4063	64.8991	38.4866	63.7575	56.5841	92.3212	85.1779	75.5549	98.1459	125.921	70.8433	59.7189	52.2784	64.5223	55.8194	92.3212	85.1779	75.5549	98.1459	38.3748	40.5071	28.5262	16.7977	16.6432	20.4915	4	KF104_Tim_GIAVAP_all Samples_p_neg_130909_c01new_c05_c08_01.csv	5.0387e-06	M-H	440.704
761	0.5411	445.722	129.966	114.07	131.81	139.769	64.8453	69.6033	83.3203	107.799	92.8065	106.417	45.7095	69.9099	104.042	129.966	114.07	131.81	139.769	131.407	113.864	111.045	104.581	101.475	91.929	129.966	114.07	131.81	139.769	59.9088	76.3953	67.7524	0	59.5134	54.5374	4	KF104_Tim_GIAVAP_all Samples_p_neg_130909_c01new_c05_c08_01.csv	1.6851e-06	M-H	444.715
768	0.6781	454.099	483.541	542.122	390.862	423.255	499.388	669.634	704.421	233.919	254.269	377.783	244.821	277.652	241.369	483.541	542.122	390.862	423.255	446.959	413.926	311.345	514.762	470.188	578.484	483.541	542.122	390.862	423.255	160.535	165.729	177.769	185.823	188.488	224.654	4	KF104_Tim_GIAVAP_all Samples_p_neg_130909_c01new_c05_c08_01.csv	2.4998e-07	M-H	453.092			Kinamycin D (454.1012; -0.0021565; 0)			Kinamycin D (454.1012; -0.0021565; 0)
1036	0.5114	475.754	79.8942	77.8909	96.0079	101.268	100.999	67.8538	123.333	102.94	104.68	104.708	65.3502	98.8702	90.1998	79.8942	77.8909	96.0079	101.268	179.166	150.454	138.854	184.633	165.083	170.302	79.8942	77.8909	96.0079	101.268	103.405	103.467	97.02	100.859	84.1218	109.687	4	KF104_Tim_GIAVAP_all Samples_p_neg_130909_c01new_c05_c08_01.csv	1.099e-06	M+FA-2H+Na	542.734
832	0.5109	475.756	147.016	120.586	112.094	113.179	141.298	133.591	183.325	131.54	120.166	128.366	141.088	138.141	141.814	147.016	120.586	112.094	113.179	276.218	226.808	183.378	321.761	275.991	247.455	147.016	120.586	112.094	113.179	147.552	159.081	166.657	188	152.378	161.192	4	KF104_Tim_GIAVAP_all Samples_p_neg_130909_c01new_c05_c08_01.csv	2.0579e-07	M-H	474.749
1174	0.4983	503.74	104.926	116.859	92.2993	94.9031	108.841	123.511	97.5591	104.562	119.627	115.039	161.586	141.166	133.06	104.926	116.859	92.2993	94.9031	151.911	226.17	180.986	163.301	182.669	157.175	104.926	116.859	92.2993	94.9031	226.496	204.514	200.099	235.834	196.943	247.983	4	KF104_Tim_GIAVAP_all Samples_p_pos_130909_c01new_c05_c08_01.csv	5.8004e-09	M+H	504.747
931	0.5061	511.776	183.211	164.088	146.255	175.383	167.908	149.441	194.712	101.597	132.012	122.19	131.543	176.592	173.729	183.211	164.088	146.255	175.383	236.121	248.332	195.863	244.884	263.887	289.747	183.211	164.088	146.255	175.383	276.167	234.234	224.585	262.964	247.717	248.298	4	KF104_Tim_GIAVAP_all Samples_p_neg_130909_c01new_c05_c08_01.csv	1.0058e-07	M-H	510.768
928	7.3011	513.305	335.363	359.66	232.648	316.973	151.857	216.68	183.966	105.573	91.0577	119.267	42.703	40.5898	44.1029	335.363	359.66	232.648	316.973	297.988	273.402	208.173	119.342	157.038	248.581	335.363	359.66	232.648	316.973	205	251.399	301.103	205.299	192.991	173.418	4	KF104_Tim_GIAVAP_all Samples_p_neg_130909_c01new_c05_c08_01.csv	1.6331e-06	M-H	512.298			(-)-Bisparthenolidine;Bisparthenolidine (513.309; -0.0036625; 0)
1143	13.0198	515.898	133.327	210.324	150.527	221.309	174.959	180.883	232.597	327.761	281.086	63.512	357.992	295.862	277.237	133.327	210.324	150.527	221.309	418.31	469.116	538.664	509.021	438.537	422.319	133.327	210.324	150.527	221.309	435.338	445.11	524.649	412.572	377.614	323.747	4	KF104_Tim_GIAVAP_all Samples_p_neg_130909_c01new_c05_c08_01.csv	5.9037e-07	M+FA-2H+Na	582.878
954	13.0221	515.898	257.087	295.707	212.791	277.345	231.377	246.605	348.609	467.707	387.438	0	403.427	410.882	366.915	257.087	295.707	212.791	277.345	591.419	600.247	699.208	614.247	626.294	554.471	257.087	295.707	212.791	277.345	596.312	600.565	636.573	564.349	522.294	417.52	4	KF104_Tim_GIAVAP_all Samples_p_neg_130909_c01new_c05_c08_01.csv	5.7634e-06	M-H	514.891
1075	0.5065	517.741	74.6678	91.2803	95.8441	95.0773	71.0829	70.5944	52.9776	55.019	72.2975	67.1172	78.7498	68.1284	70.4984	74.6678	91.2803	95.8441	95.0773	111.054	126.627	112.038	116.224	106.982	139.04	74.6678	91.2803	95.8441	95.0773	109.863	112.024	106.125	126.799	124.524	121.436	4	KF104_Tim_GIAVAP_all Samples_p_neg_130909_c01new_c05_c08_01.csv	1.811e-07	M+FA-H	562.739
1166	0.5096	517.741	85.3091	106.385	81.043	94.1788	57.2005	60.002	45.8925	65.7751	67.3799	96.5548	72.9614	101.008	89.787	85.3091	106.385	81.043	94.1788	125.961	116.834	125.281	76.5034	109.098	96.5975	85.3091	106.385	81.043	94.1788	124.775	119.924	137.394	123.752	109.896	133.976	4	KF104_Tim_GIAVAP_all Samples_p_neg_130909_c01new_c05_c08_01.csv	9.3492e-06	M+FA-2H+Na	584.721
950	0.5136	517.745	109.822	98.0779	111.622	126.974	73.3053	87.3769	89.7478	81.5456	112.723	99.8575	103.632	120.57	85.3098	109.822	98.0779	111.622	126.974	149.171	163.232	159.759	114.334	183.398	136.94	109.822	98.0779	111.622	126.974	164.926	145.837	154.728	158.491	172.449	189.314	4	KF104_Tim_GIAVAP_all Samples_p_neg_130909_c01new_c05_c08_01.csv	8.2246e-06	M-H	516.737
966	0.5413	523.677	146.225	129.901	110.123	124.389	86.2939	83.8848	87.426	125.181	121.592	102.591	76.3298	115.892	115.541	146.225	129.901	110.123	124.389	184.641	151.341	140.844	120.043	135.112	122.098	146.225	129.901	110.123	124.389	75.2057	86.8076	66.9245	50.7647	44.8174	38.2341	4	KF104_Tim_GIAVAP_all Samples_p_neg_130909_c01new_c05_c08_01.csv	3.7918e-07	M-H	522.669
984	0.5058	527.76	124.408	157.506	136.075	138.315	177.255	142.445	154.092	160.127	127.653	140.716	126.412	171.283	168.662	124.408	157.506	136.075	138.315	251.867	252.908	221.029	301.5	240.263	330.583	124.408	157.506	136.075	138.315	184.924	216.484	187.781	205.157	220.906	221.674	4	KF104_Tim_GIAVAP_all Samples_p_neg_130909_c01new_c05_c08_01.csv	3.4812e-08	M-H	526.752
1219	8.5995	530.378	228.203	263.62	211.95	240.295	246.007	246.526	238.688	255.444	215.894	203.753	250.419	252.652	256.278	228.203	263.62	211.95	240.295	0	87.3185	0	94.9057	95.0132	249.245	228.203	263.62	211.95	240.295	210.867	313.618	293.983	283.142	271.182	272.401	4	KF104_Tim_GIAVAP_all Samples_p_pos_130909_c01new_c05_c08_01.csv	3.8192e-06	M+H	531.385
1007	13.0144	531.872	119.381	147.225	101.42	128.152	126.789	143.994	172.685	217.417	189.834	58.8274	209.534	232.936	158.961	119.381	147.225	101.42	128.152	240.313	272.586	340.846	300.649	312.869	320.288	119.381	147.225	101.42	128.152	306.999	280.829	268.061	255.77	249.106	198.383	4	KF104_Tim_GIAVAP_all Samples_p_neg_130909_c01new_c05_c08_01.csv	1.0279e-06	M-H	530.864
1193	0.5127	533.716	114.159	129.978	126.342	130.043	99.6487	84.4352	81.9919	136.847	104.992	99.2957	116.687	125.302	136.3	114.159	129.978	126.342	130.043	157.441	199.475	178.861	186.818	199.273	218.003	114.159	129.978	126.342	130.043	205.982	164.314	152.515	157.85	203.355	180.431	4	KF104_Tim_GIAVAP_all Samples_p_neg_130909_c01new_c05_c08_01.csv	2.5013e-07	M+FA-2H+Na	600.696
1003	0.5145	533.721	107.224	147.625	104.342	120.946	126.184	105.063	128.061	130.24	163.441	153.341	135.961	165.201	175.868	107.224	147.625	104.342	120.946	235.343	198.974	209.32	264.355	221.447	236.999	107.224	147.625	104.342	120.946	204.677	200.103	204.432	201.758	202.688	191.128	4	KF104_Tim_GIAVAP_all Samples_p_neg_130909_c01new_c05_c08_01.csv	1.5854e-08	M-H	532.713
1017	0.7073	540.148	336.245	304.922	415.154	359.641	328.073	307.356	294.734	246.391	209.423	201.048	208.307	200.237	233.967	336.245	304.922	415.154	359.641	326.315	505.152	493.791	494.905	632.621	531.003	336.245	304.922	415.154	359.641	161.671	167.656	255.796	224.117	180.879	210.432	4	KF104_Tim_GIAVAP_all Samples_p_neg_130909_c01new_c05_c08_01.csv	3.2908e-07	M-H	539.141
1173	0.5106	595.704	70.2259	66.3287	60.6039	60.084	92.7296	70.6151	80.137	52.1156	74.7323	53.526	87.736	78.4174	88.7538	70.2259	66.3287	60.6039	60.084	123.755	124.193	108.58	142.989	146.279	145.797	70.2259	66.3287	60.6039	60.084	87.2111	92.8838	87.6157	122.846	116.552	115.282	4	KF104_Tim_GIAVAP_all Samples_p_neg_130909_c01new_c05_c08_01.csv	3.1217e-12	M-H	594.696
1191	0.6698	602.14	466.569	496.698	412.938	432.179	670.655	595.492	520.375	380.097	343.153	390.368	422.738	427.36	430.001	466.569	496.698	412.938	432.179	731.252	976.392	863.589	985.547	1633.6	1307.47	466.569	496.698	412.938	432.179	389.052	405.736	613.25	766.497	526.873	547.587	4	KF104_Tim_GIAVAP_all Samples_p_neg_130909_c01new_c05_c08_01.csv	1.7625e-07	M-H	601.132
1343	1.673	663.107	249.283	248.237	242.839	244.939	152.894	244.738	215.42	224.691	235.43	192.103	260.07	237.444	298.005	249.283	248.237	242.839	244.939	184.962	167.741	113.762	116.455	172.737	187.171	249.283	248.237	242.839	244.939	131.426	150.12	144.914	139.247	161.689	157.264	4	KF104_Tim_GIAVAP_all Samples_p_neg_130909_c01new_c05_c08_01.csv	3.012e-06	M-H	662.1		&beta;-nicotinamide adenine dinucleotide; DPN; DPN+; DPN-ox; NAD; NAD+; NAD-ox; NAD-oxidized; NAD<su	NAD;Nicotinamide adenine dinucleotide (663.1091; -0.0023525; 0)		&beta;-nicotinamide adenine dinucleotide; DPN; DPN+; DPN-ox; NAD; NAD+; NAD-ox; NAD-oxidized; NAD<su	NAD+;NAD;Nicotinamide adenine dinucleotide;DPN;Diphosphopyridine nucleotide;Nadide (663.1091; -0.002
20	0.6078	111.982	2479.01	2716.18	2710.44	2781.46	2378.46	2311.92	2593.03	2582.84	2617.73	2745.53	2744.89	3292.32	2883.68	2479.01	2716.18	2710.44	2781.46	7192.58	7513.43	4416.88	7324.39	7200.21	8746.98	2479.01	2716.18	2710.44	2781.46	5047.1	6926.66	5115.26	7451.88	7829.6	7805.68	5	KF104_Tim_GIAVAP_all Samples_p_neg_130909_c01new_c05_c08_01.csv	2.3954e-10	M-H	110.975					2-hydroxymethanesulfonate (111.983; -0.00095554; 0) / Methyl sulfate; monomethyl sulfate (111.983; -	Monomethyl sulfate;Methyl sulfate (111.983; -0.00095554; 0)
194	0.6062	145.109	0	34.1896	49.625	57.4587	42.5538	50.3224	40.4998	54.2892	44.381	44.6092	127.771	112.809	139.451	0	34.1896	49.625	57.4587	253.674	192.875	114.677	330.811	497.235	332.426	0	34.1896	49.625	57.4587	164.181	149.602	205.088	221.113	211.065	175.592	5	KF104_Tim_GIAVAP_all Samples_p_pos_130909_c01new_c05_c08_01.csv	4.2616e-09	M+H	146.116				Heptanoic acid; 2-amino-; (R)-; (R)-2-Aminoheptanoic acid; 2R-aminoheptanoic acid (145.1103; -0.0012	&gamma;-butyrobetaine; 3-carboxypropyl-trimethyl-ammonium; 4-trimethylammoniobutanoate (145.1103; -0	4-Trimethylammoniobutanoate (145.1103; -0.0012555; 0)
248	0.7225	156.044	0	205.455	157.765	153.779	132.732	0	183.717	291.523	269.912	265.373	927.816	375.419	627.846	0	205.455	157.765	153.779	945.466	931.581	453.088	636.766	991.743	1151.23	0	205.455	157.765	153.779	769.99	677.643	1038.92	841.033	805.287	927.744	5	KF104_Tim_GIAVAP_all Samples_p_pos_130909_c01new_c05_c08_01.csv	4.1433e-07	M+H	157.051		<I>cis</I>;<I>cis</I>-2-hydroxy-6-oxohepta-2;4-dienoate (156.0423; 0.0013635; 0)	2;3-Dihydro-2;3-dihydroxybenzoic acid (156.0423; 0.0013635; 0) / MH 031 (156.0423; 0.0013635; 0) / (		4-methyl-3-oxoadipate-enol-lactone (156.0423; 0.0013635; 0) / 2-methyl-<i>cis;cis</i>-muconate; 2-me	(2S;3S)-2;3-Dihydro-2;3-dihydroxybenzoate;(2S;3S)-2;3-Dihydroxy-2;3-dihydroxybenzoate (156.0423; 0.0
367	0.7146	174.056	228.254	284.421	155.114	180.936	185.757	192.673	223.694	324.155	324.453	338.293	999.983	866.584	1059.99	228.254	284.421	155.114	180.936	796.449	1034.31	543.558	594.813	1003.62	1401.59	228.254	284.421	155.114	180.936	696.957	763.251	1081.8	890.758	908.521	1089.04	5	KF104_Tim_GIAVAP_all Samples_p_pos_130909_c01new_c05_c08_01.csv	1.8959e-07	M+H	175.063		(2S)-2-isopropyl-3-oxosuccinate; 2-isopropyl-3-oxosuccinate (174.0528; 0.0032985; 0) / shikimate; sh	alpha-Ketopimelic acid;alpha-Oxopimelic acid (174.0528; 0.0032985; 0) / Shikimic acid (174.0528; 0.0	2-Heptenoic acid; 6;7-dihydroxy-4-oxo-; 6;7-dihydroxy-4-oxo-2-heptenoic acid (174.0528; 0.0032985; 0	4-methyl-3-ketoadipate; 4-methyl-3-oxoadipate (174.0528; 0.0032985; 0) / &alpha;-ketopimelate; 2-oxo	Sodium caffeine benzoate (174.0542; 0.0019625; 0) / 2-Oxopimelate;alpha-Ketopimelate;2-Oxoheptanedio
365	0.432	175.01	0	0	0	0	168.592	0	165.262	139.998	161.885	144.253	181.85	163.397	148.413	0	0	0	0	164.279	182.369	199.639	135.136	165.122	191.264	0	0	0	0	165.711	193.313	185.395	155.228	146.69	145.044	5	KF104_Tim_GIAVAP_all Samples_p_pos_130909_c01new_c05_c08_01.csv	1.1365e-08	M+H	176.017						3-Oxoadipyl-CoA;beta-Ketoadipyl-CoA (175.0065; 0.0032165; 0)
376	0.5211	180.031	0	0	0	0	0	0	0	0	28.8751	0	0	0	0	0	0	0	0	81.0698	0	67.9618	138.602	133.43	80.5847	0	0	0	0	0	0	0	100.666	99.9568	84.9361	5	KF104_Tim_GIAVAP_all Samples_p_pos_130909_c01new_c05_c08_01.csv	1.8836e-08	M+H	181.038					2;4-dihydrozy-2<i>H</i>-1;4-benzoxazin-3(4<i>H</i>)-one; DIBOA (180.0297; 0.0015395; 0)
406	5.3952	188.105	0	0	16.5131	0	0	0	0	0	0	0	285.956	0	215.081	0	0	16.5131	0	0	0	0	366.678	449.607	537.714	0	0	16.5131	0	0	0	0	295.57	322.026	326.08	5	KF104_Tim_GIAVAP_all Samples_p_pos_130909_c01new_c05_c08_01.csv	6.5359e-10	M+H	189.112		1;7-heptanedicarboxylic acid; 1;9-nonanedioic; anchoic acid; azelaic acid; lepargylic acid; nonanedi	IM-2 (188.1049; 6.3543e-05; 0) / Eucommiol (188.1049; 6.3543e-05; 0) / AN 1;Methylene bisbutyrate (1	Azelaic acid; Nonanedioic acid (188.1049; 6.3543e-05; 0)	azelaic acid; azelate; nonanedioic acid (188.1049; 6.3543e-05; 0)	Azelaic acid;Nonanedioic acid;1;7-Heptanedicarboxylic acid (188.1049; 6.3543e-05; 0)
506	0.5204	193.966	181.107	182.923	185.517	207.331	102.332	118.316	80.8791	195.709	189.869	170.57	220.564	205.742	230.984	181.107	182.923	185.517	207.331	449.768	431.449	361.049	543.843	474.12	531.941	181.107	182.923	185.517	207.331	368.677	397.783	396.849	490.65	500.63	507.655	5	KF104_Tim_GIAVAP_all Samples_p_pos_130909_c01new_c05_c08_01.csv	2.0206e-16	M+Na	216.955
439	0.7074	197.069	131.275	0	93.7245	126.836	67.5937	0	121.364	191.141	139.889	146.946	544.62	452.563	552.635	131.275	0	93.7245	126.836	413.084	513.429	244.51	388.981	574.962	625.603	131.275	0	93.7245	126.836	389.535	341.748	501.327	428.176	432.745	522.437	5	KF104_Tim_GIAVAP_all Samples_p_pos_130909_c01new_c05_c08_01.csv	1.9014e-08	M+H	198.076		<i>N</i>-hydroxy-L-tyrosine (197.0688; -8.5457e-05; 0) / 3;4-dihydroxy-L-phenylalanine; 3-hydroxytyr	L-Dopa (197.0688; -8.5457e-05; 0)		<i>N</i>-hydroxy-L-tyrosine (197.0688; -8.5457e-05; 0) / 3;4-dihydroxy-L-phenylalanine; 3-hydroxytyr	3;4-Dihydroxy-L-phenylalanine;L-Dopa;3-Hydroxy-L-tyrosine;L-beta-(3;4-Dihydroxyphenyl)alanine;Levodo
508	0.7178	215.079	402.529	491.236	212.659	336.502	247.202	236.55	340.126	652.786	450.939	479.947	1696.15	1031.4	1680.21	402.529	491.236	212.659	336.502	1274.35	1570.43	835.247	1159.2	1760.41	2013.77	402.529	491.236	212.659	336.502	1334.43	1178.22	1664.81	1332.92	1397.37	1695.12	5	KF104_Tim_GIAVAP_all Samples_p_pos_130909_c01new_c05_c08_01.csv	6.4968e-08	M+H	216.086		kinetin (215.0807; -0.0015865; 0)	Kinetin (215.0807; -0.0015865; 0)		kinetin (215.0807; -0.0015865; 0)	Succinylproline;Succinyl-L-proline (215.0794; -0.00025046; 0) / Kinetin;6-Furfuryladenine (215.0807;
530	0.6693	224.089	0	0	0	0	0	0	0	236.223	218.204	202.44	391.841	400.232	376.943	0	0	0	0	320.754	422.586	500.476	375.021	376.365	417.839	0	0	0	0	325.729	414.365	468.202	407.714	348.9	482.389	5	KF104_Tim_GIAVAP_all Samples_p_pos_130909_c01new_c05_c08_01.csv	7.7815e-14	M+H	225.096					L-mannonate (224.0896; -0.00048146; 0) / 1;3;7;9-tetramethylurate; 1;3;7;9-tetramethyluric acid; the
309	0.7098	224.089	1200.53	1329.53	975.691	1049.69	654.393	519.532	942.752	2464.98	1651.73	1653.31	15727.5	13813	16535.3	1200.53	1329.53	975.691	1049.69	15857.7	17533.6	4332.01	13465	11832.7	19372.2	1200.53	1329.53	975.691	1049.69	14270.2	11503.9	14323.2	13220.2	15992.1	16054.3	5	KF104_Tim_GIAVAP_all Samples_p_neg_130909_c01new_c05_c08_01.csv	1.0052e-08	M+FA-H	269.088					L-mannonate (224.0896; -0.0002079; 0) / 1;3;7;9-tetramethylurate; 1;3;7;9-tetramethyluric acid; thea
202	0.7091	224.091	18.8955	30.3002	0	0	0	14.0344	26.9686	32.9005	35.5561	28.8202	131.897	102.428	108.64	18.8955	30.3002	0	0	112.04	138.176	89.0892	84.0067	94.7496	136.065	18.8955	30.3002	0	0	112.411	79.9163	118.896	113.285	123.152	129.195	5	KF104_Tim_GIAVAP_all Samples_p_neg_130909_c01new_c05_c08_01.csv	1.5682e-09	M-H	223.084					1;3;7;9-tetramethylurate; 1;3;7;9-tetramethyluric acid; theacrine (224.0909; 3.5457e-05; 0) / O(2);1
564	0.7219	233.09	841.192	1023.31	668.506	693.906	588.877	510.034	799.338	1517.48	1054.99	1258.23	3735.46	3249.4	3741.26	841.192	1023.31	668.506	693.906	1949.78	3575.18	1690.12	2918.22	4060.09	2464.68	841.192	1023.31	668.506	693.906	2733.22	2407.32	3448.26	3163	3158.88	3525.17	5	KF104_Tim_GIAVAP_all Samples_p_pos_130909_c01new_c05_c08_01.csv	9.8524e-09	M+H	234.098			(R)-8-Methylsulfinyloctyl isothiocyanate (233.0908; -0.00038446; 0) / Nicotelline;Nicotellin;3;2':4'
235	0.5281	233.891	417.849	399.848	212.475	222.224	725.633	547.48	771.351	421.332	465.718	471.323	597.123	713.458	590.674	417.849	399.848	212.475	222.224	992.989	869.83	637.508	1147.33	1375.02	1083.17	417.849	399.848	212.475	222.224	892.28	1010.24	1000.61	1174.65	1048.45	1094.64	5	KF104_Tim_GIAVAP_all Samples_p_neg_130909_c01new_c05_c08_01.csv	9.5843e-10	M-H	232.884
621	0.6571	246.062	2541.91	2983.55	2729.92	3330.05	1779.68	1426.79	2304.74	3681.2	3490.96	4164.07	13612.3	13172.9	13768.6	2541.91	2983.55	2729.92	3330.05	8405.18	10733.7	7412.58	7244.71	8727.18	10026.6	2541.91	2983.55	2729.92	3330.05	8982.33	8630.88	12491.2	10524.8	10196.9	10804.5	5	KF104_Tim_GIAVAP_all Samples_p_pos_130909_c01new_c05_c08_01.csv	1.1429e-12	M+H	247.069					5-fluoropyrimidin-2-one-ribonucleoside (246.0652; -0.0032775; 0)	5'-Deoxy-5-fluorouridine;Doxifluridine (246.0652; -0.0032775; 0) / 5-Fluorodeoxyuridine;Floxuridine
262	12.9996	249.967	100.002	0	0	116.942	0	0	1005.56	0	1593.46	171.792	1673.78	1131.22	1057.98	100.002	0	0	116.942	1677.07	1839.81	2208.25	2453.1	2262.46	1716.2	100.002	0	0	116.942	1865.35	1574.21	1879.5	0	0	170.572	5	KF104_Tim_GIAVAP_all Samples_p_neg_130909_c01new_c05_c08_01.csv	1.0145e-07	M-H	248.96
638	0.5185	251.119	0	0	0	0	70.8967	0	64.5086	0	0	117.586	397.192	259.923	324.288	0	0	0	0	4065.63	3608.73	4860.71	1132.49	954.935	1539.03	0	0	0	0	1312.5	993.037	1067.93	265.168	267.267	276.175	5	KF104_Tim_GIAVAP_all Samples_p_pos_130909_c01new_c05_c08_01.csv	4.0753e-15	M+H	252.126			3097C2 (251.1158; 0.0032645; 0)			Ac-Tyr-OEt;N-Acetyl-L-tyrosine ethyl ester (251.1158; 0.0032645; 0)
299	0.702	260.066	2973.06	3379.09	3593.39	3797.42	1544.38	1251.14	2300.66	12076.4	4842.28	4452.01	25678.8	23867.5	30958.3	2973.06	3379.09	3593.39	3797.42	29876.3	31455.5	18425.9	18874.7	15148.6	25562.8	2973.06	3379.09	3593.39	3797.42	21360.1	21306.6	22085.3	15280.9	20144.9	21420.8	5	KF104_Tim_GIAVAP_all Samples_p_neg_130909_c01new_c05_c08_01.csv	6.0736e-10	M-H	259.059			3-Hydroxyuridine (260.0645; 0.0017235; 0) / 3;3';4;4';5-Pentahydroxystilbene (260.0685; -0.0022985;	Khellin (260.0685; -0.0022985; 0)		Khellin (260.0685; -0.0022985; 0)
660	0.7089	262.046	2377.18	3066.04	2376.73	2750.46	1130.77	1143.92	1474.24	3743.39	2698.55	2902.67	9586.28	9515.65	10131.7	2377.18	3066.04	2376.73	2750.46	9407.66	9118.29	4540.75	4205.51	9515.17	9789.79	2377.18	3066.04	2376.73	2750.46	4548.68	3975.18	8073.81	4138.57	4092.42	4582.93	5	KF104_Tim_GIAVAP_all Samples_p_pos_130909_c01new_c05_c08_01.csv	2.3894e-06	M+H	263.053		D-sorbitol-6-phosphate; glucitol-6-phosphate; sorbitol 6-phosphate; sorbitol-6-phosphate (262.0454;	D-Mannitol 1-phosphate (262.0454; 0.00015054; 0) / Maclurin (262.0477; -0.0022165; 0)		D-sorbitol-6-phosphate; glucitol-6-phosphate; sorbitol 6-phosphate; sorbitol-6-phosphate (262.0454;	Sorbitol 6-phosphate;D-Sorbitol 6-phosphate;D-Glucitol 6-phosphate (262.0454; 0.00015054; 0) / D-Man
672	0.5179	268.08	0	0	0	0	0	0	0	0	0	0	0	0	0	0	0	0	0	296.135	200.54	289.457	163.824	150.402	86.7941	0	0	0	0	67.7659	0	0	0	0	0	5	KF104_Tim_GIAVAP_all Samples_p_pos_130909_c01new_c05_c08_01.csv	2.4375e-11	M+H	269.087		hypoxanthine-ribose; inosine; iso-prinosine; riboxine (268.0808; -0.00094746; 0)	Formycin B;Laurusin;NSC 106486;Ohyamycin (268.0808; -0.00094746; 0) / Inosine (268.0808; -0.00094746		2(&alpha;-D-Mannosyl)-D-glycerate; 2-O-&alpha;-mannosyl-D-glycerate; mannosylglycerate (268.0794; 0.	2(alpha-D-Mannosyl)-D-glycerate;alpha-Mannosylglycerate;2-O-alpha-Mannosyl-D-glycerate (268.0794; 0.
322	0.6151	281.998	0	0	0	0	0	0	0	0	0	0	0	0	0	0	0	0	0	132.711	89.1025	123.855	79.5545	116.445	109.265	0	0	0	0	89.4123	68.4913	90.1061	0	0	0	5	KF104_Tim_GIAVAP_all Samples_p_neg_130909_c01new_c05_c08_01.csv	1.6963e-13	M-H	280.991			Ochtodiol (282.0022; -0.0043425; 0)
722	0.5353	284.009	82.4665	74.095	15.6898	0	181.578	168.983	163.324	12.4565	0	31.3512	0	0	6.8284	82.4665	74.095	15.6898	0	336.654	423.855	256.27	462.898	434.297	444.383	82.4665	74.095	15.6898	0	271.453	276.755	278.697	274.109	290.078	239.052	5	KF104_Tim_GIAVAP_all Samples_p_pos_130909_c01new_c05_c08_01.csv	2.2971e-12	M+H	285.017						DTP;(2;4-Dichlorophenyl)(5-hydroxy-1;3-dimethyl-1H-pyrazol-4-yl)methanone;4-(2;4-Dichlorobenzoyl)-1;
793	5.3499	304.129	0	0	0	0	0	0	0	0	0	0	0	0	0	0	0	0	0	257.779	250.125	207.008	0	72.2574	0	0	0	0	0	0	220.434	0	0	0	0	5	KF104_Tim_GIAVAP_all Samples_p_pos_130909_c01new_c05_c08_01.csv	7.6368e-06	M+H	305.136			Angustibalin (304.1311; -0.0019515; 0) / Arteglasin A (304.1311; -0.0019515; 0) / Linifolin A (304.1		1-azetidinebutanoic acid; 2'-deoxymugineic acid (304.1271; 0.0020705; 0)	Angustibalin (304.1311; -0.0019515; 0) / Arteglasin A (304.1311; -0.0019515; 0) / Linifolin A (304.1
814	0.4968	309.802	0	0	0	0	295.836	237.327	329.78	0	0	214.752	0	265.611	0	0	0	0	0	327.984	269.393	190.236	391.065	406.381	353.287	0	0	0	0	234.15	232.625	224.08	222.372	0	226.72	5	KF104_Tim_GIAVAP_all Samples_p_pos_130909_c01new_c05_c08_01.csv	4.7466e-06	M+H	310.81
614	12.9986	317.955	260.518	339.66	0	0	237.117	203.17	492.291	951.464	1136.41	0	1155.72	635.801	537.278	260.518	339.66	0	0	1145.4	1407.7	1644.8	2047.08	1785.75	1390.5	260.518	339.66	0	0	1420.32	1109.43	1245.05	994.886	716.123	0	5	KF104_Tim_GIAVAP_all Samples_p_neg_130909_c01new_c05_c08_01.csv	6.852e-06	M+FA-2H+Na	384.935						2-(m-Chlorophenyl)-2-(p-chlorophenyl)-1;1-dichloroethane;m;p'-DDD (317.9537; 0.00089014; 0) / 1;1-Di
422	12.9959	317.955	123.957	140.474	120.362	0	0	106.487	0	1258.75	1422.32	121.329	1347.4	841.857	723.244	123.957	140.474	120.362	0	1569.34	1636.04	1998.56	2369.93	2109.93	1647.76	123.957	140.474	120.362	0	1755.9	1262.07	1459.47	1173.82	965.96	0	5	KF104_Tim_GIAVAP_all Samples_p_neg_130909_c01new_c05_c08_01.csv	2.7737e-07	M-H	316.948						2-(m-Chlorophenyl)-2-(p-chlorophenyl)-1;1-dichloroethane;m;p'-DDD (317.9537; 0.0013145; 0) / 1;1-Dic
416	0.5841	318.063	86.3733	102.318	40.4613	46.393	111.031	101.153	128.879	52.7879	127.439	353.091	113.489	134.658	142.455	86.3733	102.318	40.4613	46.393	202.305	200.921	179.243	385.366	345.816	368.622	86.3733	102.318	40.4613	46.393	128.562	142.302	134.689	281.633	301.359	300.957	5	KF104_Tim_GIAVAP_all Samples_p_neg_130909_c01new_c05_c08_01.csv	2.5962e-06	M-H	317.056			Prekinamycin (318.0641; -0.00068154; 0)			Prekinamycin (318.0641; -0.00068154; 0) / Pyriftalid (318.0674; -0.0040535; 0) / DMPP;Dimethylphenyl
438	0.6927	322.057	5067.11	5003.94	3022.51	2706.82	3782.26	3791.41	3220.33	12296.9	3344.46	4089.64	21014.5	19525	22364.5	5067.11	5003.94	3022.51	2706.82	16880.9	18055.6	5239.45	13483.7	17643.8	21449.6	5067.11	5003.94	3022.51	2706.82	17759	15704.8	22077.3	16864.8	18177.6	18606.3	5	KF104_Tim_GIAVAP_all Samples_p_neg_130909_c01new_c05_c08_01.csv	1.3857e-07	M-H	321.05		5'-Thymidylic acid; Deoxythymidine 5'-phosphate; Deoxythymidylic acid; T; TMP; Thymidylate; dTMP; de	dTMP;Thymidine 5'-phosphate (322.0566; 0.00047046; 0)		T3P; [2-(hydroxymethyl)-5-[(5-methyl-2;4-dioxo-1H-pyrimidin-1-yl)]tetrahydrofuran-3-yl]oxyphosphonic	dTMP;Thymidine 5'-phosphate;Deoxythymidine 5'-phosphate;Thymidylic acid;5'-Thymidylic acid;Thymidine
457	0.8852	328.056	25.0399	24.1328	25.5006	29.2883	0	0	0	42.7312	33.6347	25.164	67.5365	51.6875	73.434	25.0399	24.1328	25.5006	29.2883	101.445	124.283	102.808	99.748	65.7294	117.976	25.0399	24.1328	25.5006	29.2883	80.1735	80.7315	96.0796	73.2608	82.7386	87.8922	5	KF104_Tim_GIAVAP_all Samples_p_neg_130909_c01new_c05_c08_01.csv	1.1445e-10	M-H	327.049			(-)-Acanthocarpan (328.0583; -0.0024285; 0) / Kanzakiflavone 1 (328.0583; -0.0024285; 0) / Bryaquino	5;3'-Dihydroxy-2'-methoxy-6;7-methylenedioxyisoflavone (328.0583; -0.0024285; 0) / Dalspinin; 5;7-Di	aflatoxin G<SUB>1</SUB> (328.0583; -0.0024285; 0)	Aflatoxin G1 (328.0583; -0.0024285; 0) / Aflatoxin M1 (328.0583; -0.0024285; 0) / (-)-Acanthocarpan
464	0.6826	336.073	509.148	685.472	627.215	695.698	483.008	308.595	668.514	1496.65	1328.27	1309.86	3818.35	3721.14	4046.83	509.148	685.472	627.215	695.698	2163.66	2702.09	1752.43	1901.57	2000.24	2816.72	509.148	685.472	627.215	695.698	2846.63	2667.33	3491.06	2656.92	2539.69	2964.79	5	KF104_Tim_GIAVAP_all Samples_p_neg_130909_c01new_c05_c08_01.csv	1.0601e-12	M-H	335.066		NMNH; nicotinamide mononucleotide (reduced) (336.0723; 0.0010205; 0)	(R)-4-Bromo-2-methyl-5-(1;2;2-trimethyl-3-cyclopenten-1-yl)phenol acetate;Cupalaurenol acetate (336.		GSNO; S-nitrosoglutathione (336.074; -0.00069654; 0) / NMNH; nicotinamide mononucleotide (reduced) (
907	0.7009	345.162	134.331	191.303	140.933	189.654	66.6372	66.137	94.2689	235.057	140.898	164.815	412.29	393.4	406.259	134.331	191.303	140.933	189.654	531.923	447.392	362.052	455.76	588.574	517.053	134.331	191.303	140.933	189.654	368.943	313.926	455.293	415.796	418.57	385.263	5	KF104_Tim_GIAVAP_all Samples_p_pos_130909_c01new_c05_c08_01.csv	1.5583e-10	M+H	346.169			Albomaculine (345.1576; 0.0038995; 0) / Aknadicine (345.1576; 0.0038995; 0) / Metaphanine (345.1576;			Albomaculine (345.1576; 0.0038995; 0) / Aknadicine (345.1576; 0.0038995; 0)
898	0.4926	347.76	24.7307	0	18.113	0	0	0	101.92	0	0	0	0	0	0	24.7307	0	18.113	0	125.044	99.3252	76.7829	156.404	140.597	125.893	24.7307	0	18.113	0	52.3249	70.4529	52.9033	44.2149	53.6024	77.003	5	KF104_Tim_GIAVAP_all Samples_p_pos_130909_c01new_c05_c08_01.csv	5.0674e-07	M+H	348.767
525	0.7035	350.088	308.859	437.854	349.607	354.871	273.751	163.683	423.482	805.464	684.747	669.252	1806.14	1829.33	1856.18	308.859	437.854	349.607	354.871	1582.3	1553.78	597.673	1123.24	1253.8	1729.73	308.859	437.854	349.607	354.871	1562.27	1409.83	1875.27	1454.38	1443.69	1444.95	5	KF104_Tim_GIAVAP_all Samples_p_neg_130909_c01new_c05_c08_01.csv	3.7544e-09	M-H	349.081			(+)-Monorden D;Monorden D (350.0921; -0.0036265; 0)	18-bromo-9E;17E-Octadecadiene-7;15-diynoic acid (350.0881; 0.00033546; 0) / 18-bromo-9Z;17E-Octadeca		16alpha-Bromo-17beta-estradiol;16alpha-Bromo-1;3;5(10)-estratriene-3;17beta-diol (350.0881; 0.000335
913	0.7405	355.108	7.9479	24.2	4.7666	12.3796	9.6063	0	10.4489	89.4169	54.3223	48.4483	335.377	287.859	336.552	7.9479	24.2	4.7666	12.3796	303.637	278.409	284.979	257.129	295.519	391.985	7.9479	24.2	4.7666	12.3796	302.047	277.315	335.842	297.467	305.813	346.41	5	KF104_Tim_GIAVAP_all Samples_p_pos_130909_c01new_c05_c08_01.csv	6.255e-15	M+H	356.115		5-methylthiopentyldesulfoglucosinolate (355.1123; -0.0048095; 0)	(+/_)-3;4-Dihydrolinaresine (355.1056; 0.0019345; 0) / 5-Methylthiopentyldesulfoglucosinolate (355.1		5-methylthiopentyldesulfoglucosinolate (355.1123; -0.0048095; 0)
545	1.0768	364.104	98.9589	130.103	92.8337	88.3364	68.8337	47.0593	116.154	141.331	0	96.0349	468.259	377.43	526.715	98.9589	130.103	92.8337	88.3364	765.606	576.606	331.688	422.668	391.449	600.019	98.9589	130.103	92.8337	88.3364	510.128	345.216	472.249	325.859	458.692	484.315	5	KF104_Tim_GIAVAP_all Samples_p_neg_130909_c01new_c05_c08_01.csv	1.9437e-07	M-H	363.097						10-Hydroxycamptothecin (364.1059; -0.0018465; 0)
949	0.5788	367.123	23.7772	22.879	0	0	28.1387	42.0225	55.407	0	0	0	0	6.5398	0	23.7772	22.879	0	0	440.485	389.538	285.578	652.051	497.545	556.113	23.7772	22.879	0	0	307.647	309.842	282.001	465.459	470.645	357.278	5	KF104_Tim_GIAVAP_all Samples_p_pos_130909_c01new_c05_c08_01.csv	1.2977e-14	M+H	368.13			(+)-Clolimalongine; Clolimalongine (367.1187; 0.0040715; 0)			N-[2-(4-Chloro-phenyl)-acetyl]-N'-(4;7-dimethyl-quinazolin-2-yl)-guanidine (367.12; 0.0027355; 0)
569	0.5167	369.815	0	0	0	0	153.352	121.507	138.385	0	0	0	0	0	0	0	0	0	0	122.232	180.069	0	248.952	302.245	163.784	0	0	0	0	0	175.686	0	210.551	176.074	171.349	5	KF104_Tim_GIAVAP_all Samples_p_neg_130909_c01new_c05_c08_01.csv	3.9377e-06	M-H	368.808
606	0.5964	377.1	9.6752	17.0238	9.8273	11.0702	40.8834	0	11.0105	0	0	0	0	0	0	9.6752	17.0238	9.8273	11.0702	110.887	97.207	99.6779	139.985	117.042	155.888	9.6752	17.0238	9.8273	11.0702	58.9594	55.0569	49.2016	0	70.7654	0	5	KF104_Tim_GIAVAP_all Samples_p_neg_130909_c01new_c05_c08_01.csv	1.4779e-09	M-H	376.092
988	0.7001	384.128	272.153	461.885	165.382	195.029	121.257	83.7059	247.035	1017.74	523.386	624.15	8848.23	4796.38	7892.64	272.153	461.885	165.382	195.029	6089.8	8933.18	3249.03	4342.27	8357.99	11521.5	272.153	461.885	165.382	195.029	4550.79	3773.79	9080.86	6416.21	6663.34	8300.05	5	KF104_Tim_GIAVAP_all Samples_p_pos_130909_c01new_c05_c08_01.csv	1.6232e-06	M+H	385.135					acetylmaltose (384.1268; 0.0011435; 0)	Acetyl-maltose;6-O-Acetyl-alpha-D-glucopyranosyl-(1->4)-D-glucose (384.1268; 0.0011435; 0)
634	13.0026	388.121	20.8753	30.8213	22.2883	18.1027	16.3677	27.6565	20.2633	8.3776	32.8914	16.7096	33.0111	11.1333	20.7103	20.8753	30.8213	22.2883	18.1027	39.1153	22.9042	29.1494	71.0372	55.0405	87.6876	20.8753	30.8213	22.2883	18.1027	16.5271	17.0699	0	12.7215	15.5473	10.0437	5	KF104_Tim_GIAVAP_all Samples_p_neg_130909_c01new_c05_c08_01.csv	7.0088e-06	M-H	387.114						Fructoselysine 6-phosphate (388.1247; -0.0037095; 0)
633	0.6384	388.123	129.817	127.944	106.283	97.3179	128.833	165.973	158.621	70.5654	76.2668	124.191	95.0176	0	0	129.817	127.944	106.283	97.3179	248.092	232.393	162.722	332.921	340.677	333.127	129.817	127.944	106.283	97.3179	91.4105	89.9987	134.236	116.375	134.615	139.733	5	KF104_Tim_GIAVAP_all Samples_p_neg_130909_c01new_c05_c08_01.csv	2.2239e-09	M-H	387.116						Fructoselysine 6-phosphate (388.1247; -0.0017095; 0)
1006	0.5657	393.103	0	38.1132	0	0	95.6889	88.8681	133.023	0	0	29.5209	0	0	0	0	38.1132	0	0	100.456	147.699	108.779	136.629	172.513	144.173	0	38.1132	0	0	139.617	127.589	168.934	123.963	0	105.408	5	KF104_Tim_GIAVAP_all Samples_p_pos_130909_c01new_c05_c08_01.csv	1.5556e-07	M+H	394.11			RD 01A3;Salfredin A3 (393.106; -0.0028605; 0)
640	0.6089	400.132	0	31.2215	0	0	123.662	144.862	138.008	0	0	0	0	0	0	0	31.2215	0	0	0	0	0	111.119	261.735	308.174	0	31.2215	0	0	0	0	0	0	0	100.081	5	KF104_Tim_GIAVAP_all Samples_p_neg_130909_c01new_c05_c08_01.csv	1.2984e-06	M-H	399.124			Lophirone J;(S)-2;3-Dihydro-7-methoxy-2-[2-(4-methoxyphenyl)-5-benzofuranyl]-4H-1-benzopyran-4-one (	Lophirone J; (S)-2;3-Dihydro-7-methoxy-2-[2-(4-methoxyphenyl)-5-benzofuranyl]-4H-1-benzopyran-4-one
717	0.6772	422.074	0	0	0	6.7987	0	0	0	0	0	0	0	0	0	0	0	0	6.7987	0	115.467	47.6654	161.228	422.704	362.655	0	0	0	6.7987	0	0	36.7509	157.184	0	160.125	5	KF104_Tim_GIAVAP_all Samples_p_neg_130909_c01new_c05_c08_01.csv	6.7009e-06	M-H	421.067
899	13.0148	431.936	55.8473	58.8942	53.6686	76.4229	42.985	44.9468	79.7634	107.776	77.5462	30.0914	105.043	127.218	70.7718	55.8473	58.8942	53.6686	76.4229	164.225	185.822	229.634	222.471	185.074	163.232	55.8473	58.8942	53.6686	76.4229	140.635	138.721	163.695	162.668	149.496	113.532	5	KF104_Tim_GIAVAP_all Samples_p_neg_130909_c01new_c05_c08_01.csv	1.0498e-07	M+FA-2H+Na	498.916
1064	5.446	434.176	0	0	61.3211	53.4232	0	0	0	0	0	0	565.291	657.223	710.799	0	0	61.3211	53.4232	581.078	803.448	479.986	1357.42	1000.99	2051.31	0	0	61.3211	53.4232	421.377	495.089	582.966	1032.26	1259.91	1379.87	5	KF104_Tim_GIAVAP_all Samples_p_pos_130909_c01new_c05_c08_01.csv	1.1287e-09	M+H	435.183			Cycloartocarpin;isoartocarpin (434.1729; 0.0030835; 0) / Cycloartocarpin A (434.1729; 0.0030835; 0)	Mundulone (434.1729; 0.0030835; 0) / Auriculin; Auriculatin 4'-methyl ether (434.1729; 0.0030835; 0
746	0.6517	438.084	90.8281	88.6551	21.2554	35.08	0	114.719	90.6864	0	0	0	0	0	137.686	90.8281	88.6551	21.2554	35.08	244.532	334.467	210.07	393.012	298.388	392.36	90.8281	88.6551	21.2554	35.08	201.354	203.681	174.016	244.097	266.373	230.388	5	KF104_Tim_GIAVAP_all Samples_p_neg_130909_c01new_c05_c08_01.csv	2.0144e-08	M-H	437.077
741	0.6244	440.085	438.814	409.885	286.924	278.728	389.784	510.56	542.465	231.142	195.5	225.25	260.26	276.325	247.514	438.814	409.885	286.924	278.728	892.288	800.875	576.468	954.278	1100.6	1084.88	438.814	409.885	286.924	278.728	271.239	309.213	400.209	441.365	396.983	462.773	5	KF104_Tim_GIAVAP_all Samples_p_neg_130909_c01new_c05_c08_01.csv	1.4889e-09	M-H	439.078
776	1.4276	452.114	0	40.091	11.4319	12.2691	0	0	0	0	0	0	0	0	0	0	40.091	11.4319	12.2691	97.5978	72.9114	50.4752	112.288	107.16	117.321	0	40.091	11.4319	12.2691	40.7876	0	0	35.493	0	44.6793	5	KF104_Tim_GIAVAP_all Samples_p_neg_130909_c01new_c05_c08_01.csv	4.2579e-07	M-H	451.107			Cinchonain Ia (452.1107; 0.0034415; 0) / Epigallocatechin 3-O-p-coumarate (452.1107; 0.0034415; 0) /	9;10-Dihydro-10-(3;4-dihydroxyphenyl)-pyrano[2;3-h]catechin-8-one (452.1107; 0.0034415; 0) / Cinchon		Cinchonain 1a (452.1107; 0.0034415; 0)
971	12.9971	453.93	0	0	102.575	174.526	123.455	141.022	269.635	610.714	802.136	72.0107	765.198	369.624	322.072	0	0	102.575	174.526	866.754	1081.73	1296.99	1497.45	1447.97	1027.92	0	0	102.575	174.526	1004.67	763.571	995.872	565.877	418.222	253.37	5	KF104_Tim_GIAVAP_all Samples_p_neg_130909_c01new_c05_c08_01.csv	6.108e-08	M+FA-2H+Na	520.91
772	12.9943	453.93	0	125.655	167.069	237.189	193.781	207.488	360.696	842.416	956.645	0	936.998	512.378	389.418	0	125.655	167.069	237.189	1027.09	1262.53	1419.42	1842.54	1708.26	1223.17	0	125.655	167.069	237.189	1184.1	983.986	1205.81	840.241	579.151	343.015	5	KF104_Tim_GIAVAP_all Samples_p_neg_130909_c01new_c05_c08_01.csv	3.3736e-07	M-H	452.922
785	5.6433	458.201	0	0	0	22.3828	0	0	0	0	0	28.1485	0	99.4813	127.511	0	0	0	22.3828	108.479	101.063	74.6079	221.91	162.039	346.157	0	0	0	22.3828	69.4438	75.14	77.2891	158.942	184.835	241.182	5	KF104_Tim_GIAVAP_all Samples_p_neg_130909_c01new_c05_c08_01.csv	2.3996e-07	M-H	457.194			Epilapidilectinol;(+)-Epilapidilectinol (458.2053; -0.0038265; 0) / Lapidilectinol;(-)-Lapidilectino
1091	0.7167	459.162	0	10.4482	5.9458	0	0	0	0	23.3955	0	0	452.019	281.606	422.734	0	10.4482	5.9458	0	273.123	354.895	180.371	189.527	289.913	401.632	0	10.4482	5.9458	0	235.836	181.615	346.59	248.673	261.672	335.722	5	KF104_Tim_GIAVAP_all Samples_p_pos_130909_c01new_c05_c08_01.csv	4.6945e-09	M+H	460.169			Doronine (459.166; -0.0044735; 0)			Doronine;4;8-Secosenecionan-8;11;16-trione; 15;20-dihydro-12-(acetyloxy)-20-chloro-15-hydroxy-4-meth
1115	0.6016	463.189	39.1852	0	48.025	62.2237	0	0	0	28.3704	30.4884	0	47.3933	0	25.0181	39.1852	0	48.025	62.2237	231.216	195.944	124.807	200.332	207.053	245.3	39.1852	0	48.025	62.2237	54.0113	52.038	94.0812	97.3827	88.5585	86.4687	5	KF104_Tim_GIAVAP_all Samples_p_pos_130909_c01new_c05_c08_01.csv	1.1865e-08	M+H	464.197
1111	0.7066	467.151	10.9515	10.6139	0	0	0	0	16.3967	86.108	15.2123	50.3839	660.021	531.112	653.831	10.9515	10.6139	0	0	492.787	586.808	324.065	413.409	577.206	705.344	10.9515	10.6139	0	0	411.208	314.993	603.445	479.938	517.606	627.065	5	KF104_Tim_GIAVAP_all Samples_p_pos_130909_c01new_c05_c08_01.csv	1.0247e-10	M+H	468.159			(+)-Antibiotic K 252a;(+)-Antibiotic SF 2370;Protein kinase inhibitor K252a;SF 2370 (467.1481; 0.003		K-252a; K252a (467.1481; 0.0032015; 0)
817	13.0313	469.9	0	0	0	0	0	0	0	76.1772	0	0	0	0	0	0	0	0	0	0	0	0	112.831	126.623	105.706	0	0	0	0	0	0	0	0	0	0	5	KF104_Tim_GIAVAP_all Samples_p_neg_130909_c01new_c05_c08_01.csv	1.7832e-08	M-H	468.893
1104	0.7183	470.16	1307.03	2036.2	1122.02	1445.3	359.407	328.296	716.413	3840.33	2065	2508.54	20561.7	15572.5	20275.8	1307.03	2036.2	1122.02	1445.3	14950.4	18881.6	12117.2	10109.8	16863.1	21779.7	1307.03	2036.2	1122.02	1445.3	14580.5	10395.2	17950.3	12009.8	14268.1	16980.8	5	KF104_Tim_GIAVAP_all Samples_p_pos_130909_c01new_c05_c08_01.csv	1.4967e-09	M+H	471.167			2-(1;3-Benzodioxol-5-yl)-3;5;6;8-tetramethoxy-7-[(3-methyl-2-butenyl)oxy]-4H-1-benzopyran-4-one (470	2-(1;3-Benzodioxol-5-yl)-3;5;6;8-tetramethoxy-7-[(3-methyl-2-butenyl)oxy]-4H-1-benzopyran-4-one (470
1127	5.4228	475.202	0	0	0	0	0	0	0	0	0	0	0	219.056	214.622	0	0	0	0	203.097	265.109	0	488.038	327.648	684.651	0	0	0	0	0	0	0	339.175	410.173	431.364	5	KF104_Tim_GIAVAP_all Samples_p_pos_130909_c01new_c05_c08_01.csv	1.2123e-07	M+H	476.209			Antibiotic OA 6129D (475.1988; 0.0027845; 0)			OA-6129 D (475.1988; 0.0027845; 0)
859	0.5875	478.059	0	0	0	0	0	0	0	0	2.7879	0	0	7.5949	0	0	0	0	0	102.856	119.183	75.5923	135.985	176.152	169.048	0	0	0	0	0	85.0688	83.9103	108.713	119.857	97.949	5	KF104_Tim_GIAVAP_all Samples_p_neg_130909_c01new_c05_c08_01.csv	2.1263e-10	M-H	477.051
871	0.7142	484.157	215.052	285.063	273.885	311.569	89.2711	52.0119	151.522	617.912	492.976	485.788	2101.64	1760.02	2558.69	215.052	285.063	273.885	311.569	2747	2508.48	1641.08	1405.4	1274.29	2051.2	215.052	285.063	273.885	311.569	2137.79	1883.86	1924.4	1225.96	1788.44	1771.9	5	KF104_Tim_GIAVAP_all Samples_p_neg_130909_c01new_c05_c08_01.csv	2.3954e-10	M-H	483.15
867	0.547	485.733	40.8084	0	0	0	59.9001	62.4426	58.0091	0	73.7047	9.9175	66.3988	71.7635	63.467	40.8084	0	0	0	139.432	85.5108	100.825	87.7535	113.589	95.9385	40.8084	0	0	0	93.9745	81.4729	70.5667	65.1198	76.8986	87.6838	5	KF104_Tim_GIAVAP_all Samples_p_neg_130909_c01new_c05_c08_01.csv	4.0259e-06	M-H	484.726
1143	0.6858	486.138	0	223.547	0	0	0	0	0	390.412	0	252.825	1466.41	1346.56	1620.24	0	223.547	0	0	1554.46	1698.56	822.562	902.883	1535.92	1944.77	0	223.547	0	0	894.606	737.589	1244.88	746.758	811.559	923.815	5	KF104_Tim_GIAVAP_all Samples_p_pos_130909_c01new_c05_c08_01.csv	1.6805e-08	M+H	487.146			Plumiepoxide (486.1373; 0.00087854; 0) / 7-O-[beta-D-Apiofuranosyl-(1->6)-beta-D-glucopyranosyl]-6-m
885	0.6107	492.098	0	0	0	0	0	25.5009	0	0	0	0	9.1256	0	0	0	0	0	0	50.145	92.2977	88.7437	123.868	114.504	103.82	0	0	0	0	55.357	56.1708	62.3465	65.3588	0	68.7825	5	KF104_Tim_GIAVAP_all Samples_p_neg_130909_c01new_c05_c08_01.csv	6.6014e-09	M-H	491.091		&beta;-D-glucopyranose; 1-thio-; 1-[9-(methylsulfinyl)-N-(sulfooxy)nonanimidate]; 8-methylsulfinyloc
911	0.7046	494.187	0	0	0	0	0	0	0	15.2267	0	0	211.925	153.625	235.443	0	0	0	0	237.426	230.593	90.7283	177.742	157.783	344.899	0	0	0	0	211.415	121.1	211.696	138.091	243.164	265.801	5	KF104_Tim_GIAVAP_all Samples_p_neg_130909_c01new_c05_c08_01.csv	3.4255e-07	M-H	493.179		8-methylthiooctylhydroximoyl-glutathione (494.1869; -0.00021854; 0)			8-methylthiooctylhydroximoyl-glutathione (494.1869; -0.00021854; 0)	Hydramethylnon;Amdro (494.1905; -0.0038375; 0)
902	0.5902	498.117	218.986	212.533	145.792	167.042	363.478	421.388	421.874	123.266	128.271	127.317	116.655	136.828	128.496	218.986	212.533	145.792	167.042	494.573	481.684	275.181	613.817	564.056	656.955	218.986	212.533	145.792	167.042	158.963	179.328	227.528	263.542	243.642	280.816	5	KF104_Tim_GIAVAP_all Samples_p_neg_130909_c01new_c05_c08_01.csv	4.4556e-10	M-H	497.11
1092	13.0229	499.92	22.5083	63.4968	0	49.4753	0	36.8421	50.0066	82.9921	98.9134	0	89.1732	83.6649	68.1212	22.5083	63.4968	0	49.4753	134.919	171.01	172.364	159.597	187.462	176.993	22.5083	63.4968	0	49.4753	156.483	125.773	150.182	132.031	87.39	62.8241	5	KF104_Tim_GIAVAP_all Samples_p_neg_130909_c01new_c05_c08_01.csv	2.588e-06	M+FA-2H+Na	566.9
920	1.5588	504.168	0	0	0	0	0	0	0	0	0	0	0	0	0	0	0	0	0	189.956	132.804	106.235	135.935	155.181	174.244	0	0	0	0	0	0	0	0	0	0	5	KF104_Tim_GIAVAP_all Samples_p_neg_130909_c01new_c05_c08_01.csv	1.5188e-12	M-H	503.161		Amylotriose; maltotriose (504.169; -0.0011635; 0) / D-fructose; O-&beta;-D-fructofuranosyl-(2->1)-O-	Gentianose (504.169; -0.0011635; 0) / Melezitose (504.169; -0.0011635; 0) / Planteose (504.169; -0.0	6-Hydroxykaempferol 3;5;7;4'-tetramethyl ether 6-rhamnoside (504.1632; 0.0047115; 0) / 6-Hydroxy-5-m	6F-&alpha;-D-galactosylsucrose; Planteose (504.169; -0.0011635; 0) / 6<sub>G</sub>-kestotriose; kest	Galactogen (504.169; -0.0011635; 0) / Isomaltotriose (504.169; -0.0011635; 0) / (1->3)-beta-D-Galact
1153	12.9972	521.917	18.4852	0	0	98.085	47.872	68.6179	0	534.323	561.975	0	602.132	273.006	254.775	18.4852	0	0	98.085	667.954	833.454	955.91	1313.68	1128.54	940.233	18.4852	0	0	98.085	767.906	529.357	743.232	424.967	328.661	160.701	5	KF104_Tim_GIAVAP_all Samples_p_neg_130909_c01new_c05_c08_01.csv	1.5262e-08	M+FA-2H+Na	588.897
1203	0.7417	522.101	67.6047	103.608	0	102.963	25.8328	16.6635	61.8563	158.995	136.13	128.668	334.301	280.133	342.81	67.6047	103.608	0	102.963	276.99	259.013	243.483	205.481	231.615	242.995	67.6047	103.608	0	102.963	227.399	228.714	236.689	192.07	200.912	211.684	5	KF104_Tim_GIAVAP_all Samples_p_pos_130909_c01new_c05_c08_01.csv	2.6061e-09	M+H	523.109			Spinatoside (522.101; 0.00046354; 0) / Syringetin 3-glucuronide (522.101; 0.00046354; 0) / Quercetag	Syringetin 3-glucuronide (522.101; 0.00046354; 0) / Spinatoside (522.101; 0.00046354; 0) / Quercetag
985	0.5159	527.719	0	0	0	0	109.039	75.9277	124.207	0	0	0	0	0	0	0	0	0	0	0	0	0	295.94	249.808	232.138	0	0	0	0	146.439	127.509	0	160.589	135.127	221.674	5	KF104_Tim_GIAVAP_all Samples_p_neg_130909_c01new_c05_c08_01.csv	1.1678e-09	M-H	526.712
1242	1.3148	550.173	142.043	198.288	157.965	158.581	163.425	199.588	230.134	159.804	137.139	114.31	201.225	212.398	195.687	142.043	198.288	157.965	158.581	759.078	590.363	451.099	729.172	707.344	777.217	142.043	198.288	157.965	158.581	152.803	211.98	283.803	304.34	348.865	306.222	5	KF104_Tim_GIAVAP_all Samples_p_neg_130909_c01new_c05_c08_01.csv	3.9563e-11	M+FA-2H+Na	617.153			Licuroside (550.1686; 0.0046071; 0) / Chalconaringenin 2'-rhamnosyl-(1->4)-xyloside (550.1686; 0.004	Licuroside (550.1686; 0.0046071; 0) / Chalconaringenin 2'-rhamnosyl-(1->4)-xyloside (550.1686; 0.004
1047	1.3205	550.174	347.945	490.302	388.742	403.252	439.492	513.712	287	361.123	365.95	260.613	503.388	458.205	448.524	347.945	490.302	388.742	403.252	1564.75	1295.96	887.88	1372.48	1559.88	1623.8	347.945	490.302	388.742	403.252	327.521	468.953	571.286	667.897	691.071	628.975	5	KF104_Tim_GIAVAP_all Samples_p_neg_130909_c01new_c05_c08_01.csv	6.6417e-10	M-H	549.167
1046	0.6943	550.176	173.372	184.916	182.319	184.089	249.386	235.601	215.621	0	156.753	176.754	203.006	0	0	173.372	184.916	182.319	184.089	374.414	558.497	549.568	733.748	653.572	751.222	173.372	184.916	182.319	184.089	0	0	0	378.47	0	0	5	KF104_Tim_GIAVAP_all Samples_p_neg_130909_c01new_c05_c08_01.csv	9.1326e-08	M-H	549.169
1274	5.4143	566.216	0	0	0	0	0	0	0	0	0	0	0	0	0	0	0	0	0	0	25.2411	0	206.564	319.069	294.525	0	0	0	0	0	0	0	226.408	241.9	245.277	5	KF104_Tim_GIAVAP_all Samples_p_pos_130909_c01new_c05_c08_01.csv	6.6136e-15	M+H	567.223			Thielavin O (566.2152; 0.00062354; 0) / Thielavin B (566.2152; 0.00062354; 0)			100-1 (566.2152; 0.00062354; 0)
1270	0.7022	568.114	51.2666	56.3651	42.1384	44.3501	26.7834	0	41.589	112.288	116.137	104.42	288.851	263.474	318.552	51.2666	56.3651	42.1384	44.3501	224.257	256.514	231.839	205.469	302.431	283.9	51.2666	56.3651	42.1384	44.3501	312.117	216.185	301.867	270.865	276.801	275.054	5	KF104_Tim_GIAVAP_all Samples_p_pos_130909_c01new_c05_c08_01.csv	3.5282e-13	M+H	569.121
1289	0.7227	579.193	0	0	0	0	0	0	0	5.0844	0	0	153.593	118.004	188.918	0	0	0	0	155.596	184.682	63.642	130.686	141.625	205.859	0	0	0	0	90.5429	86.4045	164.165	113.217	112.809	160.424	5	KF104_Tim_GIAVAP_all Samples_p_pos_130909_c01new_c05_c08_01.csv	2.431e-08	M+H	580.2
1121	13.0093	579.875	31.3415	47.4304	15.453	0	0	21.2136	41.1857	114.995	173.15	28.8966	136.605	73.7375	48.5103	31.3415	47.4304	15.453	0	132.888	162.768	200.573	217.432	218.032	212.187	31.3415	47.4304	15.453	0	154.434	82.9694	123.808	77.2379	0	54.0965	5	KF104_Tim_GIAVAP_all Samples_p_neg_130909_c01new_c05_c08_01.csv	2.4887e-06	M-H	578.867
1145	6.1282	583.274	0	74.5737	0	0	0	0	0	42.439	25.9651	0	0	23.1596	0	0	74.5737	0	0	285.103	242.993	174.823	165.728	223.451	262.384	0	74.5737	0	0	104.106	72.5732	120.25	105.323	70.0129	80.0654	5	KF104_Tim_GIAVAP_all Samples_p_neg_130909_c01new_c05_c08_01.csv	4.0652e-08	M-H	582.267
1309	13.0175	583.885	99.451	97.9838	100.665	131.858	62.1286	0	125.797	167.103	190.4	0	181.275	197.568	160.98	99.451	97.9838	100.665	131.858	286.886	284.999	335.677	308.109	360.034	252.179	99.451	97.9838	100.665	131.858	299.962	292.635	302.661	268.704	228.411	190.804	5	KF104_Tim_GIAVAP_all Samples_p_neg_130909_c01new_c05_c08_01.csv	5.5644e-07	M+FA-2H+Na	650.865
1285	0.7347	584.091	72.7678	105.6	67.8945	76.6564	60.9189	37.0907	108.447	238.96	148.803	184.012	522.41	489.848	522.986	72.7678	105.6	67.8945	76.6564	441.993	444.458	371.029	410.487	547.996	569.383	72.7678	105.6	67.8945	76.6564	504.827	446.624	562.261	518.072	497.414	572.496	5	KF104_Tim_GIAVAP_all Samples_p_pos_130909_c01new_c05_c08_01.csv	3.2743e-14	M+H	585.098			Philonotisflavone-4'''-methyl ether (584.0955; -0.0047565; 0)
1141	0.7038	584.119	0	5.898	0	0	0	0	0	0	12.2384	30.1338	111.281	116.781	179.602	0	5.898	0	0	127.864	138.01	56.7605	112.365	120.347	153.298	0	5.898	0	0	89.5464	68.0688	125.257	101.776	81.9203	99.4269	5	KF104_Tim_GIAVAP_all Samples_p_neg_130909_c01new_c05_c08_01.csv	6.282e-09	M-H	583.112			Actinoplanone A;R 304G (584.1198; -0.00069954; 0) / Quercetin 3-(6''-p-hydroxybenzoylgalactoside) (5	2''-O-Galloylisovitexin (584.1166; 0.0024665; 0) / Vitexin 2''-O-gallate (584.1166; 0.0024665; 0) /
1167	0.5373	585.68	0	0	0	0	69.9598	63.666	58.563	53.5011	0	69.3254	0	88.4449	75.0302	0	0	0	0	116.454	153.651	148.66	149.569	196.668	155.255	0	0	0	0	128.158	108.713	99.8792	89.5926	108.42	132.889	5	KF104_Tim_GIAVAP_all Samples_p_neg_130909_c01new_c05_c08_01.csv	3.7544e-09	M-H	584.673
1156	0.6143	588.167	28.2136	23.7094	0	10.3724	29.8289	59.056	45.589	0	8.3558	6.4892	10.0668	0	0	28.2136	23.7094	0	10.3724	97.23	115.702	64.4863	156.499	166.426	167.791	28.2136	23.7094	0	10.3724	35.4813	24.0457	40.7848	43.1605	38.2971	46.1637	5	KF104_Tim_GIAVAP_all Samples_p_neg_130909_c01new_c05_c08_01.csv	1.9416e-11	M-H	587.16
1282	0.6519	588.181	0	0	0	0	0	0	0	0	0	0	0	0	0	0	0	0	0	368.828	375.399	204.613	326.573	388.407	482.778	0	0	0	0	0	0	193.365	0	0	168.137	5	KF104_Tim_GIAVAP_all Samples_p_pos_130909_c01new_c05_c08_01.csv	2.9661e-08	M+H	589.188			Dalbinol O-glucoside;Dalbin (588.1843; -0.0035715; 0) / Matteuorienate C;5;7-Dihydroxy-6;8-di-C-meth	Dalbinol O-glucoside; Dalbin (588.1843; -0.0035715; 0) / Matteuorienate C; 5;7-Dihydroxy-6;8-di-C-m		Etoposide;VP-16 (588.1843; -0.0035715; 0)
1326	12.9984	589.904	0	0	0	0	0	0	88.7451	178.851	307.304	0	277.06	0	0	0	0	0	0	311.53	406.176	450.626	655.804	546.337	413.335	0	0	0	0	392.391	269.155	362.857	229.217	0	81.5577	5	KF104_Tim_GIAVAP_all Samples_p_neg_130909_c01new_c05_c08_01.csv	5.718e-07	M+FA-2H+Na	656.884
1308	0.706	590.108	68.7823	86.6357	62.197	67.904	34.0605	17.458	57.7098	161.814	124.597	143.266	259.045	271.703	252.528	68.7823	86.6357	62.197	67.904	258.748	268.263	286.544	229.566	276.722	259.837	68.7823	86.6357	62.197	67.904	308.121	270.736	300.873	264.066	255.93	253.841	5	KF104_Tim_GIAVAP_all Samples_p_pos_130909_c01new_c05_c08_01.csv	1.5501e-16	M+H	591.115			Manniflavanone;Garciniflavanone (590.106; 0.0014785; 0) / 3;5;7;4';3'';5'';7'';3''';4'''-Nonahydroxy	Manniflavanone (590.106; 0.0014785; 0)	UDP-4-amino-4;6-dideoxy-&beta;-L-AltNAc (590.1026; 0.0048765; 0) / N-[5-amino-2-[[[5-[(2;4-dioxo-1H-	Manniflavanone (590.106; 0.0014785; 0) / UDP-2-acetamido-4-amino-2;4;6-trideoxyglucose (590.1026; 0.
1211	12.9993	605.882	0	0	0	0	0	0	0	0	0	0	0	0	0	0	0	0	0	0	0	78.0206	112.816	161.918	119.619	0	0	0	0	0	0	0	0	0	0	5	KF104_Tim_GIAVAP_all Samples_p_neg_130909_c01new_c05_c08_01.csv	2.241e-08	M-H	604.875
1390	1.3052	618.158	52.3628	49.8146	0	0	41.8226	54.0472	54.6306	46.1071	37.133	0	0	62.2777	0	52.3628	49.8146	0	0	212.612	162.56	125.312	204.242	222.212	218.913	52.3628	49.8146	0	0	69.9268	78.1743	81.0027	92.3997	100.382	0	5	KF104_Tim_GIAVAP_all Samples_p_neg_130909_c01new_c05_c08_01.csv	6.8031e-07	M+FA-2H+Na	685.138
1446	12.9966	657.89	0	0	0	0	0	0	37.4684	101.676	142.821	0	137.54	0	0	0	0	0	0	184.718	220.389	276.957	326.069	317.105	271.254	0	0	0	0	214.608	0	225.377	101.855	0	0	5	KF104_Tim_GIAVAP_all Samples_p_neg_130909_c01new_c05_c08_01.csv	3.83e-06	M+FA-2H+Na	724.87
1363	1.4162	685.24	68.3738	82.6298	43.5729	34.6496	145.274	187.153	174.296	24.5737	13.3736	0	22.5465	17.5044	19.9493	68.3738	82.6298	43.5729	34.6496	261.178	199.919	99.0534	275.046	325.621	376.52	68.3738	82.6298	43.5729	34.6496	50.8993	35.2618	40.2062	71.2673	75.2682	60.718	5	KF104_Tim_GIAVAP_all Samples_p_neg_130909_c01new_c05_c08_01.csv	2.8165e-09	M-H	684.233
1405	1.395	685.241	66.8354	81.046	36.0256	42.5316	282.867	269.264	226.939	11.1392	0	8.1013	20.2532	19.2405	13.1646	66.8354	81.046	36.0256	42.5316	184.74	181.131	98.2278	182.672	256.103	366.237	66.8354	81.046	36.0256	42.5316	44.6235	42.5316	45.5696	82.0253	50.6663	67.8481	5	KF104_Tim_GIAVAP_all Samples_p_pos_130909_c01new_c05_c08_01.csv	1.2502e-08	M+H	686.248
1491	1.43	685.241	44.9382	52.7455	22.4281	16.6623	61.0742	58.5649	67.2798	0	11.004	0	18.586	0	20.2065	44.9382	52.7455	22.4281	16.6623	168.69	126.857	70.9293	162.604	197.287	194.903	44.9382	52.7455	22.4281	16.6623	32.3744	34.4845	32.9634	60.6259	66.7532	51.8777	5	KF104_Tim_GIAVAP_all Samples_p_neg_130909_c01new_c05_c08_01.csv	8.586e-09	M+FA-2H+Na	752.221
1418	0.7502	704.053	0	0	26.8829	20.1765	8.7516	0	12.2406	0	0	46.6938	73.2465	84.5029	68.4276	0	0	26.8829	20.1765	111.053	134.693	98.9271	94.8008	142.601	117.043	0	0	26.8829	20.1765	106.673	90.4468	118.405	94.0643	105.798	102.798	5	KF104_Tim_GIAVAP_all Samples_p_neg_130909_c01new_c05_c08_01.csv	7.3436e-10	M-H	703.045
1411	12.929	725.453	0	0	0	0	0	0	0	0	0	0	0	0	0	0	0	0	0	699.823	1453.33	1111.82	802.867	718.359	0	0	0	0	0	0	0	0	0	0	0	5	KF104_Tim_GIAVAP_all Samples_p_pos_130909_c01new_c05_c08_01.csv	1.0881e-06	M+H	726.46
1573	13.0074	725.876	0	0	0	0	0	0	0	0	0	0	0	0	0	0	0	0	0	78.9666	106.307	139.646	218.032	143.201	131.777	0	0	0	0	0	0	0	0	0	0	5	KF104_Tim_GIAVAP_all Samples_p_neg_130909_c01new_c05_c08_01.csv	1.4793e-10	M+FA-2H+Na	792.856
1424	12.9399	762.507	0	0	0	0	0	0	0	0	0	0	0	0	0	0	0	0	0	564.305	858.361	597.923	728.113	442.063	0	0	0	0	0	0	0	0	0	16.0168	0	5	KF104_Tim_GIAVAP_all Samples_p_pos_130909_c01new_c05_c08_01.csv	3.3893e-06	M+H	763.514
1547	8.0946	771.317	0	0	0	0	0	0	0	0	0	0	0	0	0	0	0	0	0	0	0	0	11.9914	23.0475	33.3419	0	0	0	0	0	0	0	0	0	0	5	KF104_Tim_GIAVAP_all Samples_p_neg_130909_c01new_c05_c08_01.csv	3.9044e-07	M-H	770.309
1558	13.0233	787.844	0	0	0	28.031	31.0305	27.6195	0	69.2085	69.5834	0	88.5963	46.1762	45.2959	0	0	0	28.031	74.0056	73.4328	119.866	126.614	109.44	71.1701	0	0	0	28.031	109.299	80.5935	107.762	0	0	0	5	KF104_Tim_GIAVAP_all Samples_p_neg_130909_c01new_c05_c08_01.csv	3.3201e-06	M-H	786.837
1586	0.7103	808.19	0	0	0	0	0	0	0	30.5942	0	15.4374	144.383	161.298	200.387	0	0	0	0	163.173	130.486	63.9169	88.9398	119.201	156.451	0	0	0	0	114.632	75.7089	132.431	87.6336	107.308	86.9099	5	KF104_Tim_GIAVAP_all Samples_p_neg_130909_c01new_c05_c08_01.csv	2.3882e-09	M-H	807.183
1653	0.7204	848.199	28.7626	19.2169	12.0519	0	0	9.0515	20.49	0	0	18.9564	90.0286	83.8494	90.6016	28.7626	19.2169	12.0519	0	187.553	262.537	192.995	268.516	317.483	291.43	28.7626	19.2169	12.0519	0	98.4272	91.178	159.503	151.498	140.231	149.264	5	KF104_Tim_GIAVAP_all Samples_p_neg_130909_c01new_c05_c08_01.csv	2.1288e-13	M-H	847.192			Epiafzelechin-(2beta->7;4beta->8)-epicatechin-(4beta->8)-epicatechin (848.1953; 0.0041215; 0) / Epic
1505	12.9732	872.683	0	0	0	0	0	0	0	0	0	11.6858	0	2.0253	0	0	0	0	0	0	0	0	924.118	618.42	247.701	0	0	0	0	5.1558	0	0	0	0	0	5	KF104_Tim_GIAVAP_all Samples_p_pos_130909_c01new_c05_c08_01.csv	7.5553e-06	M+H	873.69
1534	12.952	888.658	0	0	0	0	0	0	3.038	1.0127	0	0	0	0	0	0	0	0	0	0	0	0	177.384	219.217	205.548	0	0	0	0	0	0	5.394	0	124.378	84.1553	5	KF104_Tim_GIAVAP_all Samples_p_pos_130909_c01new_c05_c08_01.csv	4.9383e-10	M+H	889.665
1748	0.7048	974.29	0	0	5.3423	0	0	0	0	7.211	0	6.7099	0	13.6537	0	0	0	5.3423	0	56.9055	104.8	43.5649	80.099	60.5983	126.758	0	0	5.3423	0	25.8625	35.9701	43.371	47.0806	65.0823	53.9031	5	KF104_Tim_GIAVAP_all Samples_p_neg_130909_c01new_c05_c08_01.csv	2.5771e-07	M-H	973.283
109	0.6111	111.984	191.472	227.163	256.461	242.513	0	189.757	184.091	239.132	210.301	222.633	303.2	322.167	276.969	191.472	227.163	256.461	242.513	534.743	454.745	426.942	551.038	451.694	676.748	191.472	227.163	256.461	242.513	515.113	550.709	536.427	621.395	836.629	615.965	6	KF104_Tim_GIAVAP_all Samples_p_neg_130909_c01new_c05_c08_01.csv	3.802e-09	M+FA-H	156.982	Methyl sulfate				2-hydroxymethanesulfonate (111.983; 0.0008651; 0) / Methyl sulfate; monomethyl sulfate (111.983; 0.0	Monomethyl sulfate;Methyl sulfate (111.983; 0.0008651; 0)
82	2.2138	126.03	109.771	164.24	0	0	0	45.2137	66.7479	0	0	0	0	0	114.56	109.771	164.24	0	0	679.836	692.716	464.303	389.011	567.311	613.027	109.771	164.24	0	0	347.325	573.631	677.138	553.247	477.557	565.882	6	KF104_Tim_GIAVAP_all Samples_p_pos_130909_c01new_c05_c08_01.csv	4.7047e-09	M+H	127.037		1;2;4-benzenetriol; 1;2;4-trihydroxybenzene; 4-hydroxycatechol; benzene-1;2;4-triol; hydroxyhydroqui	Phloroglucinol (126.0317; -0.0016715; 0) / Pyrogallol (126.0317; -0.0016715; 0)		4-hydroxy-5-methyl-2-methylene-3(2H)-furanone; HMMF (126.0317; -0.0016715; 0) / triacetate lactone;	1;2;3-Trihydroxybenzene;Pyrogallol;Pyrogallic acid;1;2;3-Benzenetriol (126.0317; -0.0016715; 0) / Ph
143	2.2065	132.536	0	84.6186	40.0723	26.3047	0	24.2556	0	10.3797	0	0	0	0	0	0	84.6186	40.0723	26.3047	378.509	344.922	289.73	260.946	287.928	342.1	0	84.6186	40.0723	26.3047	246.95	306.157	411.695	293.925	284.85	308.823	6	KF104_Tim_GIAVAP_all Samples_p_pos_130909_c01new_c05_c08_01.csv	8.9474e-12	M+H	133.543
141	0.5623	134.04	1055.33	1139.6	693.952	773.35	589.908	550.294	516.867	1291.7	657.246	1008.29	4586.46	5089.65	5330.97	1055.33	1139.6	693.952	773.35	30545.9	31418.3	23805.1	27564.1	32963.4	36543	1055.33	1139.6	693.952	773.35	28323.1	24529.6	29126.8	28027.1	26306.1	29152.6	6	KF104_Tim_GIAVAP_all Samples_p_pos_130909_c01new_c05_c08_01.csv	1.3167e-16	M+H	135.047	S-dimethylsulfonium propionate; DMSP	&alpha;-oxobenzeneacetaldehyde; benzeneacetaldehyde; &alpha;-oxo-; monohydrate; benzoylcarboxaldehyd	S-dimethylsulfonium propionic acid (134.0402; -0.00042846; 0) / Phenylglyoxal (134.0368; 0.0029435;	6E-Octene-2;4-diynoic acid (134.0368; 0.0029435; 0) / 6Z-Octene-2;4-diynoic acid (134.0368; 0.002943	DMPT; DMSP; S;S-dimethyl-&beta;-propiothetin; S-dimethylsulfonium propionic acid; dimethylpropiothet	S;S-Dimethyl-beta-propiothetin;S-Dimethylsulfonium propionic acid;Dimethylpropiothetin;DMPT;DMSP (13
211	0.6979	148.055	482.35	449.787	355.953	380.388	254.979	202.672	344.015	676.003	563.712	551.566	2101.54	4639.83	4074.83	482.35	449.787	355.953	380.388	67708.5	68143.8	38100.9	59206.2	28093.8	55899.2	482.35	449.787	355.953	380.388	54471.9	61471.7	48565.1	48380.3	59231.5	65347.6	6	KF104_Tim_GIAVAP_all Samples_p_pos_130909_c01new_c05_c08_01.csv	7.1196e-11	M+H	149.062	S-dimethylsulfonium butyrate	coumaraldehyde (148.0524; 0.0026935; 0) / &beta;-phenylacrylic acid; (<i>E</i>)-cinnamate; 3-phenyl-	trans-Cinnamic acid;trans-Cinnamate (148.0524; 0.0026935; 0)		3-hydroxy-1-indanone (148.0524; 0.0026935; 0) / coumaraldehyde (148.0524; 0.0026935; 0) / &beta;-phe	trans-Cinnamate;trans-Cinnamic acid;(E)-Cinnamate (148.0524; 0.0026935; 0) / 3-Isochromanone (148.05
236	5.4066	148.056	0	0	0	0	0	0	0	0	0	0	0	0	0	0	0	0	0	1065.12	873.746	733.823	683.534	341.723	521.855	0	0	0	0	805.71	890.985	608.725	603.987	790.262	788.37	6	KF104_Tim_GIAVAP_all Samples_p_pos_130909_c01new_c05_c08_01.csv	1.4092e-12	M+H	149.063		coumaraldehyde (148.0524; 0.0034935; 0) / &beta;-phenylacrylic acid; (<i>E</i>)-cinnamate; 3-phenyl-	trans-Cinnamic acid;trans-Cinnamate (148.0524; 0.0034935; 0)		3-hydroxy-1-indanone (148.0524; 0.0034935; 0) / coumaraldehyde (148.0524; 0.0034935; 0) / &beta;-phe	trans-Cinnamate;trans-Cinnamic acid;(E)-Cinnamate (148.0524; 0.0034935; 0) / 3-Isochromanone (148.05
255	2.2146	153.05	0	84.9106	40.1174	50.4768	62.4102	53.8487	59.3179	0	0	0	0	165.508	0	0	84.9106	40.1174	50.4768	601.941	460.56	401.384	420.393	472.944	593.336	0	84.9106	40.1174	50.4768	351.775	495.656	559.964	490.492	453.487	512.135	6	KF104_Tim_GIAVAP_all Samples_p_pos_130909_c01new_c05_c08_01.csv	4.1855e-11	M+H	154.057
253	1.6668	154.531	96.7549	121.373	61.7722	60.3745	0	88.1013	149.58	58.3078	74.2987	45.5696	93.9655	297.759	176.852	96.7549	121.373	61.7722	60.3745	162.048	148.329	170.435	156.686	65.2253	141.091	96.7549	121.373	61.7722	60.3745	413.692	317.418	300.483	229.406	307.426	353.622	6	KF104_Tim_GIAVAP_all Samples_p_pos_130909_c01new_c05_c08_01.csv	4.6272e-06	M+H	155.538
111	8.8745	156.009	42.0776	48.8893	55.1642	54.4323	22.5745	0	28.0838	37.3184	40.3559	55.3793	0	58.1473	59.8057	42.0776	48.8893	55.1642	54.4323	129.322	109.829	85.2437	117.291	138.437	125.092	42.0776	48.8893	55.1642	54.4323	91.6514	107.115	115.646	127.295	125.24	108.088	6	KF104_Tim_GIAVAP_all Samples_p_neg_130909_c01new_c05_c08_01.csv	2.1762e-08	M-H	155.001
110	0.5732	156.009	1809.78	2038.27	1849.88	1780.91	1144.11	1194.95	1296.75	2221.97	2268.7	2205.11	2697.68	3293.11	2982.74	1809.78	2038.27	1849.88	1780.91	4872.25	4435.2	3563.67	5063.61	5020.06	9008.28	1809.78	2038.27	1849.88	1780.91	4981.88	4801.49	4980.93	8446.54	9983.84	10105.7	6	KF104_Tim_GIAVAP_all Samples_p_neg_130909_c01new_c05_c08_01.csv	2.3954e-10	M-H	155.002
268	1.1603	159.125	0	0	11.5335	12.2377	4.7322	0	17.0154	17.5517	0	17.4633	75.5903	229.394	146.947	0	0	11.5335	12.2377	1217.6	908.101	584.394	1211.14	421.141	1142.09	0	0	11.5335	12.2377	790.306	905.61	635.935	882.745	925.143	947.685	6	KF104_Tim_GIAVAP_all Samples_p_pos_130909_c01new_c05_c08_01.csv	1.2867e-08	M+H	160.132				Octanoic acid; 3-amino-; (1)-; 3-amino-octanoic acid (159.1259; -0.00090546; 0) / DL-2-amino-octanoi	&alpha;-aminocaprylic acid; 2-aminocaprylate; 2-aminocaprylic acid; 2-aminooctanoic acid (159.1259;
312	2.2182	167.055	259.716	309.389	112.868	110.025	123.47	97.6895	0	0	0	0	206.886	445.299	248.636	259.716	309.389	112.868	110.025	1581.71	1392.72	1068.15	890.264	1276.45	1344.19	259.716	309.389	112.868	110.025	846.48	1242.76	1646.72	1184.4	1109.21	1317.79	6	KF104_Tim_GIAVAP_all Samples_p_pos_130909_c01new_c05_c08_01.csv	6.6269e-10	M+H	168.062		pyridoxal (167.0582; -0.0030205; 0)	Pyridoxal (167.0582; -0.0030205; 0) / (E)-3-Hydroxy-2-(4-oxazolylmethylene)-butanal;Melanoxazal (167		isopyridoxal (167.0582; -0.0030205; 0) / 3-hydroxy-4-methylanthranilate (167.0582; -0.0030205; 0) /	3-Methoxyanthranilate;3-Methoxyanthranilic acid (167.0582; -0.0030205; 0) / Isopyridoxal (167.0582;
309	5.6997	167.539	0	0	0	0	0	0	0	0	0	0	0	0	0	0	0	0	0	4.3585	0	0	0	0	0	0	0	0	0	203.087	214.864	127.292	0	100.937	0	6	KF104_Tim_GIAVAP_all Samples_p_pos_130909_c01new_c05_c08_01.csv	3.7882e-08	M+H	168.546
116	0.5609	172.014	0	0	16.7702	0	0	0	0	0	0	0	0	0	0	0	0	16.7702	0	52.9969	56.0734	37.7458	54.0502	59.2036	54.9589	0	0	16.7702	0	51.0172	41.6423	55.0603	67.166	35.8342	36.4966	6	KF104_Tim_GIAVAP_all Samples_p_neg_130909_c01new_c05_c08_01.csv	2.1561e-09	M-H	171.006		&beta;-glycerophosphoric acid; 1;2;3-propanetriol; 2-(dihydrogen phosphate); 1;3-hydroxy-2-propyl di	Glycerol 3-phosphate;sn-Glycero-3-phosphate (172.0137; 9.8457e-05; 0) / Glycerol 2-phosphate (172.01		L-&alpha;-glycerophosphate (172.0137; 9.8457e-05; 0) / 2-glycerophosphate; beta-glycerol-phosphate;	Glycerol 1-phosphate;sn-Glycerol 1-phosphate;sn-Gro-1-P;L-Glycerol 1-phosphate (172.0137; 9.8457e-05
336	5.6135	174.054	0	0	0	0	0	0	0	0	0	0	0	0	0	0	0	0	0	305.544	319.397	299.711	0	0	0	0	0	0	0	364.719	365.602	244.9	0	273.17	279.435	6	KF104_Tim_GIAVAP_all Samples_p_pos_130909_c01new_c05_c08_01.csv	1.823e-08	M+H	175.061		(2S)-2-isopropyl-3-oxosuccinate; 2-isopropyl-3-oxosuccinate (174.0528; 0.0012985; 0) / shikimate; sh	alpha-Ketopimelic acid;alpha-Oxopimelic acid (174.0528; 0.0012985; 0) / Shikimic acid (174.0528; 0.0	2-Heptenoic acid; 6;7-dihydroxy-4-oxo-; 6;7-dihydroxy-4-oxo-2-heptenoic acid (174.0528; 0.0012985; 0	4-methyl-3-ketoadipate; 4-methyl-3-oxoadipate (174.0528; 0.0012985; 0) / &alpha;-ketopimelate; 2-oxo	Sodium caffeine benzoate (174.0542; -3.7457e-05; 0) / 2-Oxopimelate;alpha-Ketopimelate;2-Oxoheptaned
363	0.7776	175.121	0	0	0	0	0	0	0	0	217.232	0	0	478.062	355.716	0	0	0	0	877.477	768.534	610.628	916.321	0	818.733	0	0	0	0	955.6	1033.37	756.104	1062.21	1065.89	1162.02	6	KF104_Tim_GIAVAP_all Samples_p_pos_130909_c01new_c05_c08_01.csv	9.2259e-08	M+H	176.128
414	0.5894	186.03	87.2783	30.0575	0	0	68.6985	39.5502	0	0	0	0	0	0	0	87.2783	30.0575	0	0	155.594	144.074	109.215	186.244	133.947	219.445	87.2783	30.0575	0	0	194.881	194.443	168.183	374.15	312.518	326.082	6	KF104_Tim_GIAVAP_all Samples_p_pos_130909_c01new_c05_c08_01.csv	2.6824e-10	M+H	187.037			Psoralen (186.0317; -0.0020715; 0) / Angelicin (186.0317; -0.0020715; 0) / Bakuchicin (186.0317; -0.		angelicin (186.0317; -0.0020715; 0) / 6-hydroxy-5-benzofuranacrylic acid &gamma;-lactone; 7H-Furo[3;	Angelicin;Isopsoralen (186.0317; -0.0020715; 0) / Psoralen;Ficusin (186.0317; -0.0020715; 0)
408	5.5782	188.05	0	0	0	0	0	67.0209	24.0199	3.3903	0	8.6393	1.1097	0	0	0	0	0	0	261.16	215.013	240.398	0	0	0	0	0	0	0	269.62	276.078	9.9152	8.6386	0	0	6	KF104_Tim_GIAVAP_all Samples_p_pos_130909_c01new_c05_c08_01.csv	5.3844e-06	M+H	189.057			Plumbagin (188.0473; 0.0027785; 0) / Ramentaceone (188.0473; 0.0027785; 0)		5-hydroxy-2-methyl-1;4-naphthoquinone; plumbagin; plumbagine (188.0473; 0.0027785; 0) / 1-hydroxy-2-	Ramentaceone;7-Methyljuglone (188.0473; 0.0027785; 0) / 1-Hydroxy-2-naphthoate;1-Hydroxy-2-naphthoic
465	0.6074	192.063	0	0	0	0	0	0	0	0	0	0	0	0	0	0	0	0	0	142.695	118.14	114.655	110.77	0	47.177	0	0	0	0	245.486	296.181	136.084	79.3374	82.4764	93.497	6	KF104_Tim_GIAVAP_all Samples_p_pos_130909_c01new_c05_c08_01.csv	2.813e-08	M+NH4	210.097		L-quinate; quinate; quinic acid (192.0634; -0.00051557; 0)	Quinic acid (192.0634; -0.00051557; 0)		2;7-anhydro-&beta;-D-altro-2-Heptulopyranose; 5-(hydroxymethyl)-6;8-dioxabicyclo[3.2.1]octane-2;3;4-	2D-5-O-Methyl-2;3;5/4;6-pentahydroxycyclohexanone;5D-5-O-Methyl-2;3;5/4;6-pentahydroxycyclohexanone;
482	0.5975	192.065	50.4624	0	32.4556	0	50.9564	62.8744	0	0	0	0	0	0	0	50.4624	0	32.4556	0	1500.3	1419.27	1635.16	1504.96	315.033	1139.76	50.4624	0	32.4556	0	1543.32	1675.7	891.252	1313.36	1674.84	1916.68	6	KF104_Tim_GIAVAP_all Samples_p_pos_130909_c01new_c05_c08_01.csv	1.5133e-09	M+Na	215.054		L-quinate; quinate; quinic acid (192.0634; 0.0013886; 0)	Quinic acid (192.0634; 0.0013886; 0)		2;7-anhydro-&beta;-D-altro-2-Heptulopyranose; 5-(hydroxymethyl)-6;8-dioxabicyclo[3.2.1]octane-2;3;4-	2D-5-O-Methyl-2;3;5/4;6-pentahydroxycyclohexanone;5D-5-O-Methyl-2;3;5/4;6-pentahydroxycyclohexanone;
419	0.8501	192.557	0	206.61	170.186	0	137.648	0	0	385.271	312.457	221.84	665.801	593.293	666.21	0	206.61	170.186	0	510.617	712.429	291.178	636.287	597.565	698.879	0	206.61	170.186	0	686.665	642.071	739.091	694.284	722.826	811.448	6	KF104_Tim_GIAVAP_all Samples_p_pos_130909_c01new_c05_c08_01.csv	4.3444e-09	M+H	193.564
418	0.5299	193.965	0	0	38.2075	0	0	0	0	46.6715	58.871	67.3536	0	91.1943	68.7463	0	0	38.2075	0	223.299	194.728	165.14	264.451	256.367	182.984	0	0	38.2075	0	166.572	176.842	182.998	240.423	228.305	213.013	6	KF104_Tim_GIAVAP_all Samples_p_pos_130909_c01new_c05_c08_01.csv	7.6676e-12	M+H	194.972
172	0.6201	200.009	0	0	0	0	0	0	0	0	0	0	0	0	0	0	0	0	0	60.5518	36.2171	38.9659	33.7223	0	35.3476	0	0	0	0	50.6621	44.7571	27.4156	27.2004	31.6123	29.0012	6	KF104_Tim_GIAVAP_all Samples_p_neg_130909_c01new_c05_c08_01.csv	1.4822e-07	M-H	199.002		D-erythrose-4-P; D-erythrose-4-phosphate; erythrose-4-P; erythrose-4-phosphate; erythrose-4P; threos	D-Erythrose 4-phosphate (200.0086; 0.00058346; 0)		D-erythrose-4-P; D-erythrose-4-phosphate; erythrose-4-P; erythrose-4-phosphate; erythrose-4P; threos	D-Erythrose 4-phosphate (200.0086; 0.00058346; 0) / D-Erythrulose 4-phosphate (200.0086; 0.00058346;
335	2.9578	206.041	10.2235	12.1519	18.2278	18.2278	0	0	0	45.5696	0	44.557	83.9857	251.175	176.951	10.2235	12.1519	18.2278	18.2278	263.34	135.485	131.735	274.943	130.415	335.173	10.2235	12.1519	18.2278	18.2278	233.243	247.059	180.602	239.402	264.497	232.503	6	KF104_Tim_GIAVAP_all Samples_p_neg_130909_c01new_c05_c08_01.csv	2.7737e-07	M+FA-2H+Na	273.021		(2<i>R</i>;3<i>S</i>)2-methylisocitrate; (2S;3R)-3-Hydroxybutane-1;2;3-tricarboxylate; Methylisocitr	(R)-Lipoic acid;R-(+)-Thioctic acid (206.0435; -0.0024719; 0)	Lipoic acid; R-Lipoic acid; 1;2-dithiolane-3R-pentanoic acid (206.0435; -0.0024719; 0)	(S)-2-hydroxy-1;2;4-butanetricarboxylic acid; (S)-homocitrate (206.0427; -0.0016029; 0) / (2<i>R</i>	(R)-2-Hydroxybutane-1;2;4-tricarboxylate;Homocitrate;Homocitric acid;3-Hydroxy-3-carboxyadipic acid;
167	2.9621	206.042	23.2911	23.2911	34.3669	36.4557	0	0	14.1772	0	144.128	76.6868	183.59	707.063	432.524	23.2911	23.2911	34.3669	36.4557	647.302	368.911	273.979	646.962	263.912	851.453	23.2911	23.2911	34.3669	36.4557	596.06	632.339	380.239	576.604	712.962	531.04	6	KF104_Tim_GIAVAP_all Samples_p_neg_130909_c01new_c05_c08_01.csv	6.3956e-06	M-H	205.035		(2<i>R</i>;3<i>S</i>)2-methylisocitrate; (2S;3R)-3-Hydroxybutane-1;2;3-tricarboxylate; Methylisocitr	(R)-Lipoic acid;R-(+)-Thioctic acid (206.0435; -0.0013475; 0)	Lipoic acid; R-Lipoic acid; 1;2-dithiolane-3R-pentanoic acid (206.0435; -0.0013475; 0)	(S)-2-hydroxy-1;2;4-butanetricarboxylic acid; (S)-homocitrate (206.0427; -0.00047854; 0) / (2<i>R</i	(R)-2-Hydroxybutane-1;2;4-tricarboxylate;Homocitrate;Homocitric acid;3-Hydroxy-3-carboxyadipic acid;
166	1.9334	206.042	0	0	0	0	0	0	0	0	0	0	24.3038	81.9751	40.5063	0	0	0	0	124.199	114.092	75.8991	40.5063	25.3165	0	0	0	0	0	119.143	107.641	115.159	43.494	49.2435	38.4308	6	KF104_Tim_GIAVAP_all Samples_p_neg_130909_c01new_c05_c08_01.csv	3.3452e-10	M-H	205.035		(2<i>R</i>;3<i>S</i>)2-methylisocitrate; (2S;3R)-3-Hydroxybutane-1;2;3-tricarboxylate; Methylisocitr	(R)-Lipoic acid;R-(+)-Thioctic acid (206.0435; -0.0011475; 0)	Lipoic acid; R-Lipoic acid; 1;2-dithiolane-3R-pentanoic acid (206.0435; -0.0011475; 0)	(S)-2-hydroxy-1;2;4-butanetricarboxylic acid; (S)-homocitrate (206.0427; -0.00027854; 0) / (2<i>R</i	(R)-2-Hydroxybutane-1;2;4-tricarboxylate;Homocitrate;Homocitric acid;3-Hydroxy-3-carboxyadipic acid;
448	3.7603	206.066	339.067	302.665	225.316	0	406.647	270.927	726.924	0	569.269	0	0	0	367.536	339.067	302.665	225.316	0	480.202	496.765	253.076	237.942	0	280.095	339.067	302.665	225.316	0	1546.8	1570.89	1596.71	302.676	292.641	380.853	6	KF104_Tim_GIAVAP_all Samples_p_pos_130909_c01new_c05_c08_01.csv	1.0437e-07	M+H	207.073			1-Chloro-3-chloromethyl-7-methyl-2;6-octadiene (206.0629; 0.0027175; 0)
332	0.5857	207.972	65.7025	72.893	73.7135	78.2933	0	28.3556	0	0	0	0	0	0	0	65.7025	72.893	73.7135	78.2933	209.607	203.832	176.856	225.411	263.318	248.114	65.7025	72.893	73.7135	78.2933	259.479	286.764	295.487	307.085	342.203	361.868	6	KF104_Tim_GIAVAP_all Samples_p_neg_130909_c01new_c05_c08_01.csv	2.0893e-18	M+FA-2H+Na	274.952					Pb<sup>2+</sup> (207.9766; -0.0045889; 0)	Lead;Pb;Pb2+ (207.9766; -0.0045889; 0)
284	0.598	207.973	186.736	207.124	162.393	153.66	160.144	149.468	157.922	182.395	244.639	227.38	196.561	292.353	218.069	186.736	207.124	162.393	153.66	544.404	519.019	354.781	1000.27	774.697	821.837	186.736	207.124	162.393	153.66	863.893	919.276	857.195	1605.05	1374.58	1457.31	6	KF104_Tim_GIAVAP_all Samples_p_neg_130909_c01new_c05_c08_01.csv	2.8599e-16	M+FA-H	252.972					Pb<sup>2+</sup> (207.9766; -0.0032439; 0)	Lead;Pb;Pb2+ (207.9766; -0.0032439; 0)
494	1.6602	211.045	0	0	99.0893	104.165	0	142.015	213.383	98.7181	125.979	91.9509	119.564	407.941	244.553	0	0	99.0893	104.165	212.978	228.486	207.773	0	90.5353	192.563	0	0	99.0893	104.165	571.169	431.067	366.899	307.749	471.771	483.369	6	KF104_Tim_GIAVAP_all Samples_p_pos_130909_c01new_c05_c08_01.csv	6.7382e-06	M+H	212.052		2;4-dihydroxy-7-methoxy-2<i>H</i>-1;4-benzoxazin-3(4<i>H</i>)-one; DIMBOA (211.0481; -0.0032505; 0)	Betalamic acid (211.0481; -0.0032505; 0)		betalamate; betalamic acid (211.0481; -0.0032505; 0) / 2;3-dihydroxybenzoylglycine; itoic acid (211.	5-(2'-Formylethyl)-4;6-dihydroxypicolinate;5-(beta-Formylethyl)-4;6-dihydroxypicolinate (211.0481; -
499	2.7689	217.131	0	0	0	0	0	0	0	0	0	0	0	0	0	0	0	0	0	1047.02	934.024	482.836	0	325.755	1039.74	0	0	0	0	0	698.669	486.641	903.301	1046.97	1201.65	6	KF104_Tim_GIAVAP_all Samples_p_pos_130909_c01new_c05_c08_01.csv	7.6379e-06	M+H	218.138	O-Propanoylcarnitine; O-propanoyl-carnitine (217.1314; -0.00018546; 0)			O-Propanoylcarnitine; O-propanoyl-carnitine (217.1314; -0.00018546; 0)		O-Propanoylcarnitine;O-Propionylcarnitine (217.1314; -0.00018546; 0)
178	0.5353	217.918	232.002	440.87	274.1	244.595	262.357	440.593	620.905	399.125	373.097	422.079	606.885	688.729	579.354	232.002	440.87	274.1	244.595	781.691	733.086	686.432	932.607	1075.51	902.858	232.002	440.87	274.1	244.595	1044.24	1214.83	1207.91	1466.78	1458.75	1425.59	6	KF104_Tim_GIAVAP_all Samples_p_neg_130909_c01new_c05_c08_01.csv	1.856e-12	M-H	216.911						delta-3;4;5;6-Tetrachlorocyclohexene;3;4;5;6-Tetrachlorocyclohexene (217.9224; -0.0041855; 0)
177	0.587	219.914	40.9309	49.1173	36.3157	0	66.2476	64.0687	49.8706	47.3499	42.7627	49.0768	48.7296	76.5939	68.1061	40.9309	49.1173	36.3157	0	97.9903	91.5834	63.7444	99.6019	121.484	91.2791	40.9309	49.1173	36.3157	0	103.946	116.028	151.107	215.204	150.064	172.579	6	KF104_Tim_GIAVAP_all Samples_p_neg_130909_c01new_c05_c08_01.csv	1.0021e-07	M-H	218.907
558	2.2045	225.097	57.1392	0	25.6133	24.6776	0	20.6513	26.2734	13.0294	0	0	0	0	0	57.1392	0	25.6133	24.6776	249.047	287.469	213.117	134.549	216.424	193.826	57.1392	0	25.6133	24.6776	145.542	241.394	309.317	210.785	187.256	204.055	6	KF104_Tim_GIAVAP_all Samples_p_pos_130909_c01new_c05_c08_01.csv	8.1805e-10	M+H	226.105		benzyladenine (225.1014; -0.0041215; 0)	N6-Benzyladenine (225.1014; -0.0041215; 0)		benzyladenine (225.1014; -0.0041215; 0)	6-Benzylaminopurine;N-Benzyladenine;N6-Benzyladenine (225.1014; -0.0041215; 0)
197	0.552	226.07	0	33.0268	27.6919	0	71.4912	0	0	0	0	0	0	0	21.8931	0	33.0268	27.6919	0	101.969	78.5901	48.0317	97.2318	80.4036	114.07	0	33.0268	27.6919	0	149.087	139.063	130.736	149.55	123.521	157.332	6	KF104_Tim_GIAVAP_all Samples_p_neg_130909_c01new_c05_c08_01.csv	9.8295e-09	M-H	225.062						5-Acetylamino-6-formylamino-3-methyluracil;AFMU (226.0702; -0.00062954; 0)
221	0.5568	228.04	26.3352	44.6172	42.1974	38.8416	22.6312	16.753	34.7989	164.245	143.672	218.332	357.246	358.328	333.266	26.3352	44.6172	42.1974	38.8416	1324.95	1220.03	1977.01	1358.62	293.5	859.804	26.3352	44.6172	42.1974	38.8416	1065.24	1298.22	534.659	792.96	1037.72	1159.95	6	KF104_Tim_GIAVAP_all Samples_p_neg_130909_c01new_c05_c08_01.csv	2.6795e-07	M-H	227.033		(R)-5-Phosphomevalonate; (R)-5-Phosphomevalonic acid; (R)-5-Phosphomevaloonic acid; (R)-Mevalonic ac	Mevalonate 5-phosphate (228.0399; 0.00038346; 0) / Euxanthone (228.0423; -0.0019835; 0)	Mevalonate-P; (R)-5-Phosphomevaloonic acid; mevalonate-P; (R)-Mevalonic acid 5-phosphate ; 3R-methyl	(R)-5-Phosphomevalonate; (R)-5-Phosphomevalonic acid; (R)-5-Phosphomevaloonic acid; (R)-Mevalonic ac	(R)-5-Phosphomevalonate;(R)-5-Phosphomevaloonic acid;(R)-Mevalonic acid 5-phosphate (228.0399; 0.000
544	0.5977	230.019	0	0	59.4926	84.5767	0	40.3774	0	0	158.046	186.298	0	373.975	357.061	0	0	59.4926	84.5767	2768.59	2638.93	3470.28	3679.47	716.916	2215.86	0	0	59.4926	84.5767	2542.91	3025.17	1262.19	2361.04	2688.15	2910.54	6	KF104_Tim_GIAVAP_all Samples_p_pos_130909_c01new_c05_c08_01.csv	1.1563e-07	M+H	231.027		L-ribulose-5-P; L-ribulose-5-phosphate; ribulose-5-P; ribulose-5-phosphate (230.0192; 0.00026554; 0)	D-Ribose 5-phosphate (230.0192; 0.00026554; 0) / L-Ribulose 5-phosphate (230.0192; 0.00026554; 0) /		D-ribulose-1-P; D-ribulose-1-phosphate (230.0192; 0.00026554; 0) / alpha-L-arabinose 1-phosphate (23	L-Xylulose 1-phosphate (230.0192; 0.00026554; 0) / D-Ribose 5-phosphate;Ribose 5-phosphate (230.0192
568	5.4363	231.147	0	0	191.324	188.727	0	0	0	0	214.059	223.204	0	0	0	0	0	191.324	188.727	893.951	832.734	728.139	604.663	888.919	754.239	0	0	191.324	188.727	1041.22	1132.86	1158.55	1134.21	756.811	541.526	6	KF104_Tim_GIAVAP_all Samples_p_pos_130909_c01new_c05_c08_01.csv	3.1881e-10	M+H	232.155	O-Propanoylcarnitine; O-propanoyl-carnitine (217.1314; -0.00018546; 0)			O-Butanoylcarnitine; O-butanoyl-carnitine (231.1471; 0.00036454; 0)		O-Butanoylcarnitine (231.1471; 0.00036454; 0) / N(alpha)-t-Butoxycarbonyl-L-leucine (231.1471; 0.000
586	5.6237	237.062	0	0	0	0	0	0	0	0	0	9.3051	0	21.3325	0	0	0	0	0	825.327	728.898	745.603	0	5.444	255.118	0	0	0	0	1023.69	917.803	551.955	265.617	413.174	436.144	6	KF104_Tim_GIAVAP_all Samples_p_pos_130909_c01new_c05_c08_01.csv	4.3099e-11	M+H	238.069						Cartap (237.0606; 0.0012525; 0)
225	0.6252	238.069	0	0	0	0	0	0	0	64.7109	63.2846	107.272	211.767	164.372	184.587	0	0	0	0	597.527	622.356	1068.99	1213.34	236.09	653.558	0	0	0	0	804.739	1053.3	386.433	926.365	1103	1185.14	6	KF104_Tim_GIAVAP_all Samples_p_neg_130909_c01new_c05_c08_01.csv	8.4876e-07	M-H	237.062		2-dehydro-3-deoxy-D-octonate; 3-deoxy-D-<i>manno</i>-octulosonate; KDO; deoxy-manno-octulosonate; ke	Halfordinol (238.0742; -0.0048515; 0)		2-dehydro-3-deoxy-D-octonate; 2-keto-3-deoxyoctonate; 3-Deoxy-D-mannooctulosonate; 3-Deoxyoctulosoni	3-Deoxy-D-manno-octulosonate;KDO;2-Dehydro-3-deoxy-D-octonate;3-Deoxy-D-manno-2-octulosonate;3-Deoxy
577	5.486	239.077	0	0	17.0446	23.7977	0	0	0	0	0	0	0	0	0	0	0	17.0446	23.7977	0	476.997	23.4464	358.286	0	0	0	0	17.0446	23.7977	996.694	1259.64	661.141	254.921	297.736	424.158	6	KF104_Tim_GIAVAP_all Samples_p_pos_130909_c01new_c05_c08_01.csv	4.3141e-07	M+H	240.085			Stresgenin B (239.0794; -0.0019505; 0)			Albendazole-2-aminosulfone (239.0728; 0.0045745; 0)
254	0.7319	240.084	0	0	21.8073	0	29.2297	19.3249	26.1777	0	19.7944	18.4446	0	0	0	0	0	21.8073	0	138.067	134.174	82.1475	118.464	42.1906	122.804	0	0	21.8073	0	123.079	176.922	78.5285	107.502	155.58	138.797	6	KF104_Tim_GIAVAP_all Samples_p_neg_130909_c01new_c05_c08_01.csv	1.2412e-07	M-H	239.077
604	0.6091	241.116	0	0	0	0	0	0	0	0	0	0	0	0	0	0	0	0	0	279.86	262.382	0	0	0	0	0	0	0	0	273.672	243.198	440.327	0	0	0	6	KF104_Tim_GIAVAP_all Samples_p_pos_130909_c01new_c05_c08_01.csv	3.4497e-06	M+H	242.123			Tetrahydrobiopterin (241.1175; -0.0016665; 0) / Planchonelline (241.1137; 0.0021725; 0)		5;6;7;8-erythro-tetrahydrobiopterin; 5;6;7;8-tetra-H-biopterin; 5;6;7;8-tetrahydrobiopterin; phenyla	Tetrahydrobiopterin;5;6;7;8-Tetrahydrobiopterin;2-Amino-6-(1;2-dihydroxypropyl)-5;6;7;8-tetrahydoro-
603	5.4338	242.041	0	0	0	0	0	0	0	0	0	0	0	0	0	0	0	0	0	350.547	264.949	217.339	553.161	0	430.722	0	0	0	0	456.37	517.224	203.114	441.012	478.305	462.905	6	KF104_Tim_GIAVAP_all Samples_p_pos_130909_c01new_c05_c08_01.csv	4.0401e-06	M+H	243.048
366	0.6007	244.025	0	38.8549	27.6603	62.0663	175.824	51.4781	142.757	89.8246	0	0	225.687	297.531	235.811	0	38.8549	27.6603	62.0663	1128.85	1203.67	1424.83	1773.98	370.044	1126.37	0	38.8549	27.6603	62.0663	1300.73	1628.14	705.706	2286.32	1626.82	1867.02	6	KF104_Tim_GIAVAP_all Samples_p_neg_130909_c01new_c05_c08_01.csv	3.2325e-08	M+FA-H	289.023					sulfoquinovose (244.0253; -0.0005949; 0)	Apraclonidine (244.0283; -0.0035549; 0)
410	0.5955	244.029	0	16.5717	0	6.7137	0	0	3.8878	0	0	0	6.5119	13.5589	0	0	16.5717	0	6.7137	83.5163	51.0624	46.6488	160.126	90.0116	127.482	0	16.5717	0	6.7137	129.993	111.577	95.6434	219.704	218.991	213.705	6	KF104_Tim_GIAVAP_all Samples_p_neg_130909_c01new_c05_c08_01.csv	6.5822e-14	M+FA-2H+Na	311.009					indole carboxyl thiazole (244.0307; -0.0018979; 0) / sulfoquinovose (244.0253; 0.0034601; 0)	Apraclonidine (244.0283; 0.00050014; 0) / MCPA-thioethyl (244.0325; -0.0037279; 0)
624	0.6117	255.072	27.8916	26.8381	0	46.4987	0	19.8738	0	86.3646	120.821	153.34	307.408	256.068	236.34	27.8916	26.8381	0	46.4987	1619.45	1669.9	3114.9	2553.28	533.598	1569.72	27.8916	26.8381	0	46.4987	2424.32	2709.91	1166.6	2499.5	2835.5	2978.57	6	KF104_Tim_GIAVAP_all Samples_p_pos_130909_c01new_c05_c08_01.csv	1.054e-07	M+H	256.079		nicotinate riboside (255.0743; -0.0021655; 0)			nicotinate riboside; nicotinic acid ribose; nicotinic acid riboside; ribosylnicotinate (255.0743; -0	Nicotinate D-ribonucleoside (255.0743; -0.0021655; 0)
708	0.5003	256.996	0	0	96.4363	0	112.228	0	111.424	0	0	123.297	0	0	151.49	0	0	96.4363	0	240.721	213.488	180.241	282.012	215.34	229.779	0	0	96.4363	0	197.225	202.618	180.094	226.605	227.957	223.766	6	KF104_Tim_GIAVAP_all Samples_p_pos_130909_c01new_c05_c08_01.csv	5.5816e-06	M+Na	279.985
668	1.1591	260.088	0	0	0	26.1949	0	0	0	38.5941	23.4123	17.6496	66.1088	71.5417	67.846	0	0	0	26.1949	205.556	209.599	0	152.597	197.292	291.604	0	0	0	26.1949	207.534	181.265	292.079	217.521	181.352	241.938	6	KF104_Tim_GIAVAP_all Samples_p_pos_130909_c01new_c05_c08_01.csv	7.9658e-07	M+H	261.095			Latifonin (260.0896; -0.0020815; 0)		1H-thieno(3;4-d)imidazole-4-pentanoic acid; hexahydro-2-oxo-; 5-oxide; (3aS;4S;5S;6aR)-; 1H-thieno(3
686	3.7627	264.108	103.103	93.7711	67.8274	81.1503	125.469	89.4196	0	0	140.875	0	0	0	0	103.103	93.7711	67.8274	81.1503	115.405	0	0	0	30.3797	89.1458	103.103	93.7711	67.8274	81.1503	358.971	408.729	392.662	98.993	94.1628	118.269	6	KF104_Tim_GIAVAP_all Samples_p_pos_130909_c01new_c05_c08_01.csv	3.0332e-08	M+H	265.116					&alpha;-<i>N</i>-phenylacetyl-L-glutamine; <i>N</i><sup>2</sup>-phenylacetyl-L-glutamine; phenylacet	Bluensidine (264.107; 0.0013375; 0) / Formyl-N-acetyl-5-methoxykynurenamine (264.111; -0.0026845; 0)
288	5.6214	266.063	0	0	0	0	0	0	0	0	0	0	0	0	14.6912	0	0	0	0	29.4259	21.1348	38.8561	0	0	0	0	0	0	0	51.8178	54.3457	28.5436	29.1937	39.8512	44.1367	6	KF104_Tim_GIAVAP_all Samples_p_neg_130909_c01new_c05_c08_01.csv	2.0433e-09	M-H	265.056					formycin B (266.0651; -0.0021445; 0) / 5'-dehydroinosine; 5'-oxoinosine (266.0651; -0.0021445; 0)	5'-Oxoinosine;5'-Dehydroinosine (266.0651; -0.0021445; 0)
676	1.3209	267.077	17.1046	0	0	9.4699	0	0	0	0	0	0	0	0	0	17.1046	0	0	9.4699	0	255.836	158.333	160.915	66.9749	183.749	17.1046	0	0	9.4699	215.905	227.739	201.693	165.752	233.065	213.076	6	KF104_Tim_GIAVAP_all Samples_p_pos_130909_c01new_c05_c08_01.csv	1.2079e-06	M+H	268.085			S-Ribosyl-L-homocysteine (267.0777; -0.00023746; 0) / ICM 0201;Osteoclast differentiation inhibitor		<i>S</i>-(5-deoxy-D-ribos-5-yl)-L-homocysteine; <i>S</i>-ribosyl-L-homocysteine; Ribose-5-S-homocyst	S-Ribosyl-L-homocysteine;S-D-Ribosyl-L-homocysteine;Ribose-5-S-homocysteine;S-Ribosylhomocysteine;S-
315	0.5506	267.987	14.7366	0	0	0	0	0	0	45.8256	0	47.6275	0	107.156	76.9161	14.7366	0	0	0	327.219	317.078	233.234	280.643	358.662	351.793	14.7366	0	0	0	287.152	315.92	317.73	343.603	321.219	346.599	6	KF104_Tim_GIAVAP_all Samples_p_neg_130909_c01new_c05_c08_01.csv	2.0114e-14	M-H	266.98						Chlorobenside;4-Chlorobenzyl 4-chlorophenyl sulfide (267.988; -0.0011515; 0)
673	0.5458	268.032	109.339	123.577	207.39	30.2789	191.915	216.042	206.919	26.5805	39.7602	56.8706	24.0131	17.5951	23.3738	109.339	123.577	207.39	30.2789	452.045	541.565	390.202	536.492	540.54	565.802	109.339	123.577	207.39	30.2789	443.273	406.081	461.465	492.971	515.038	456.62	6	KF104_Tim_GIAVAP_all Samples_p_pos_130909_c01new_c05_c08_01.csv	1.4659e-11	M+H	269.039					DDMP; methodichlorophen; metoprine (268.0283; 0.0032715; 0)
702	2.8962	269.051	0	0	0	0	0	0	0	100.972	131.788	0	167.54	598.51	352.28	0	0	0	0	392.278	0	230.23	463.787	203.921	613.841	0	0	0	0	466.936	450.175	329.772	473.783	427.568	466.586	6	KF104_Tim_GIAVAP_all Samples_p_pos_130909_c01new_c05_c08_01.csv	6.1979e-06	M+H	270.058
312	0.5527	269.982	0	0	0	0	0	13.6947	0	0	0	0	0	0	26.8758	0	0	0	0	135.834	135.136	108.9	146.967	184.616	189.943	0	0	0	0	117.74	123.408	126.175	148.66	112.692	148.535	6	KF104_Tim_GIAVAP_all Samples_p_neg_130909_c01new_c05_c08_01.csv	2.4234e-15	M-H	268.975
693	1.6588	273.016	0	0	0	0	28.4949	37.2224	52.1791	0	25.9832	0	0	92.5963	0	0	0	0	0	49.5273	53.0796	54.0354	31.9548	38.387	36.2616	0	0	0	0	106.626	99.4865	80.6871	78.2704	92.2172	101.686	6	KF104_Tim_GIAVAP_all Samples_p_pos_130909_c01new_c05_c08_01.csv	1.2256e-06	M+H	274.023
480	2.971	274.028	0	0	0	10.1266	0	0	0	27.3418	31.3924	0	44.2637	106.872	65.4597	0	0	0	10.1266	109.976	68.8608	62.3759	124.819	62.7271	146.477	0	0	0	10.1266	101.835	130.052	76.9858	110.11	118.738	113.009	6	KF104_Tim_GIAVAP_all Samples_p_neg_130909_c01new_c05_c08_01.csv	5.632e-08	M+FA-2H+Na	341.008						Disulfoton;Ethylthiometon (274.0285; -0.00043186; 0)
331	0.6164	276.017	0	0	0	0	14.805	0	0	0	0	0	0	0	0	0	0	0	0	28.0127	0	29.0171	33.7319	29.8896	34.7156	0	0	0	0	28.8407	37.5473	40.1441	67.0297	50.2804	51.3213	6	KF104_Tim_GIAVAP_all Samples_p_neg_130909_c01new_c05_c08_01.csv	9.6408e-10	M-H	275.009					3;4-epoxy-3-methyl-1-butyl diphosphate; EIPP (276.0164; 0.00018046; 0)	4-Hydroxyifosfamide (276.0197; -0.0031605; 0) / Aldoifosfamide (276.0197; -0.0031605; 0) / 4-Hydroxy
711	0.5171	277.859	184.73	236.601	153.595	164.221	286.254	225.853	291.736	233.799	232.725	330.505	361.387	393.523	315.578	184.73	236.601	153.595	164.221	465.053	499.07	461.583	426.564	511.208	536.229	184.73	236.601	153.595	164.221	646.245	673.913	677.327	661.518	682.32	709.69	6	KF104_Tim_GIAVAP_all Samples_p_pos_130909_c01new_c05_c08_01.csv	6.3957e-14	M+H	278.866
327	0.5612	278.031	142.022	165.403	130.738	126.352	530.258	215.355	260.982	84.0828	76.2294	121.409	98.6653	146.797	112.582	142.022	165.403	130.738	126.352	320.571	343.666	260.651	375.326	342.372	411.144	142.022	165.403	130.738	126.352	616.242	632.206	545.15	622.841	545.405	541.278	6	KF104_Tim_GIAVAP_all Samples_p_neg_130909_c01new_c05_c08_01.csv	6.2178e-10	M-H	277.023					hexanediol 1;6-bisphosphate; hexanediol-1;6-diphosphate (278.032; -0.0014695; 0)	Alcophosphamide (278.0354; -0.0048105; 0) / Alcoifosfamide (278.0354; -0.0048105; 0)
732	0.5815	281.109	9.8703	0	8.879	13.6514	11.7949	0	11.6693	20.6918	15.4537	26.1294	53.3271	46.0196	20.6616	9.8703	0	8.879	13.6514	254.683	332.549	396.663	451.841	76.6613	349.575	9.8703	0	8.879	13.6514	460.71	659.323	252.329	495.053	513.693	582.081	6	KF104_Tim_GIAVAP_all Samples_p_pos_130909_c01new_c05_c08_01.csv	8.3087e-08	M+H	282.117			Annolobine (281.1052; 0.0042295; 0) / Balsoxine (281.1052; 0.0042295; 0) / Cissaglaberrimine;(+)-Cis		1-methyladenosine (281.1124; -0.0029815; 0) / N(6)-methylformycin A (281.1124; -0.0029815; 0)	1-Methyladenosine (281.1124; -0.0029815; 0) / O6-Methyl-2'-deoxyguanosine (281.1124; -0.0029815; 0)
726	5.4356	283.067	0	0	0	0	0	0	0	0	0	0	0	0	0	0	0	0	0	329.174	223.506	235.461	516.428	0	438.489	0	0	0	0	404.841	500.763	222.48	411.088	440.327	471.604	6	KF104_Tim_GIAVAP_all Samples_p_pos_130909_c01new_c05_c08_01.csv	2.6461e-06	M+H	284.075						Penconazole (283.0643; 0.0030205; 0)
521	0.5854	283.969	10.8559	11.0127	19.7513	0	21.1891	0	0	0	0	13.4382	17.7049	0	21.3058	10.8559	11.0127	19.7513	0	191.098	201.803	168.114	153.425	225.38	242.41	10.8559	11.0127	19.7513	0	205.479	216.275	212.923	255.619	255.281	259.422	6	KF104_Tim_GIAVAP_all Samples_p_neg_130909_c01new_c05_c08_01.csv	1.5499e-15	M+FA-2H+Na	350.95			3-Bromo-8-chloro-6-chloromethyl-2-methyl-1;6-octadiene (283.9734; -0.0040649; 0) / 8-Bromo-3;7-dichl
451	0.5606	283.971	0	0	0	0	0	0	0	11.6654	0	0	30.8496	0	37.3174	0	0	0	0	328.402	289.34	250.28	375.212	556.615	495.39	0	0	0	0	389.219	351.313	419.114	534.2	430.065	459.918	6	KF104_Tim_GIAVAP_all Samples_p_neg_130909_c01new_c05_c08_01.csv	5.0128e-15	M+FA-H	328.969			3-Bromo-8-chloro-6-chloromethyl-2-methyl-1;6-octadiene (283.9734; -0.0028199; 0) / 8-Bromo-3;7-dichl
350	0.5965	283.996	11.039	13.6675	0	0	12.542	5.2704	0	0	0	0	0	0	0	11.039	13.6675	0	0	73.9407	83.2397	61.5363	102.925	82.5193	101.016	11.039	13.6675	0	0	73.0602	89.2527	93.4248	111.708	87.6719	97.0298	6	KF104_Tim_GIAVAP_all Samples_p_neg_130909_c01new_c05_c08_01.csv	5.9582e-14	M-H	282.989						1-Chloro-2;2-bis(4'-chlorophenyl)ethane;DDMS (283.9926; 0.0035425; 0) / 1-Chloro-4-(2;2-dichloro-1-p
531	0.6	290.037	114.711	115.676	20.9718	15.3682	197.368	205.156	259.523	7.0695	27.2186	30.8657	14.3341	29.3792	17.5247	114.711	115.676	20.9718	15.3682	403.47	437.961	349.931	621.406	506.828	552.592	114.711	115.676	20.9718	15.3682	394.17	395.346	401.654	447.484	538.564	420.723	6	KF104_Tim_GIAVAP_all Samples_p_neg_130909_c01new_c05_c08_01.csv	1.3706e-12	M+FA-2H+Na	357.017	D-Sedoheptulose-7-P	D-Sedoheptulose-7-P; D-sedoheptulose-7-phosphate; heptulose-7-phosphate; sedoheptulose-7-P; sedohept	(E)-7-(chloromethylene)-7;8-dihydro-furo[3;2-h][1]benzoxepin-2-acetic acid;Pterulinic acid (290.0346		D-&alpha;-D-heptose-1-phosphate; D-<i>glycero</i>-&alpha;-D-<i>manno</i>-heptose 1-phosphate; D-<i>g	D-glycero-D-manno-Heptose 7-phosphate (290.0403; -0.0037359; 0) / D-glycero-D-manno-Heptose 1-phosph
737	0.5831	290.04	0	0	0	0	0	47.5726	0	0	0	74.2255	78.5579	0	0	0	0	0	0	134.332	166.411	209.738	319.182	215.512	162.104	0	0	0	0	271.401	328.442	162.33	292.677	264.979	306.389	6	KF104_Tim_GIAVAP_all Samples_p_pos_130909_c01new_c05_c08_01.csv	3.2899e-09	M+H	291.047	D-Sedoheptulose-7-P	D-Sedoheptulose-7-P; D-sedoheptulose-7-phosphate; heptulose-7-phosphate; sedoheptulose-7-P; sedohept	D-glycero-beta-D-manno-Heptopyranose 1-phosphate (290.0403; -0.00056446; 0) / D-glycero-D-manno-Hept		D-&alpha;-D-heptose-1-phosphate; D-<i>glycero</i>-&alpha;-D-<i>manno</i>-heptose 1-phosphate; D-<i>g	D-glycero-D-manno-Heptose 7-phosphate (290.0403; -0.00056446; 0) / D-glycero-D-manno-Heptose 1-phosp
736	2.1595	290.111	0	0	0	19.6538	29.3107	0	0	47.8947	86.9847	122.898	90.1266	224.805	139.219	0	0	0	19.6538	208.824	231.128	159.058	0	0	144.777	0	0	0	19.6538	216.995	180.352	177.126	176.989	158.286	161.612	6	KF104_Tim_GIAVAP_all Samples_p_pos_130909_c01new_c05_c08_01.csv	2.2633e-07	M+H	291.118			N-Succinyl-LL-2;6-diaminoheptanedioate (290.1114; -0.00027946; 0) / 5-O-Methylvisamminol (290.1154;	5-O-Methylvisamminol (290.1154; -0.0043015; 0)	<i>N</i>-succinyl-L;L-2;6-diaminopimelate; <i>N</i>-succinyl-L-2;6-diaminoheptanedioate; <i>N</i>-su	N-Succinyl-LL-2;6-diaminoheptanedioate;N-Succinyl-LL-2;6-diaminopimelate;N-Succinyl-L-2;6-diaminohep
493	0.5329	291.855	0	122.613	0	0	103.354	0	76.0652	0	0	0	0	0	0	0	122.613	0	0	0	163.538	134.37	182.565	171.761	159.024	0	122.613	0	0	216.912	235.307	284.158	357.406	298.95	314.287	6	KF104_Tim_GIAVAP_all Samples_p_neg_130909_c01new_c05_c08_01.csv	6.2238e-07	M+FA-H	336.854
781	0.5455	299.065	5.9287	11.2551	26.9567	28.5113	0	0	0	14.6391	11.0248	25.4075	27.8356	36.8887	31.2245	5.9287	11.2551	26.9567	28.5113	177.22	109.786	95.7899	150.928	110.891	143.779	5.9287	11.2551	26.9567	28.5113	145.173	103.288	138.726	216.288	214.203	193.525	6	KF104_Tim_GIAVAP_all Samples_p_pos_130909_c01new_c05_c08_01.csv	6.3062e-12	M+H	300.073					8-anilino-1-naphthalenesulfonate; 8-anilino-1-naphthalenesulfonic acid (299.0616; 0.0037075; 0)	Phosphamidon (299.0689; -0.0036165; 0) / 8-Anilino-1-naphthalene sulfonic acid;1-Anilino-8-naphthale
516	0.5281	307.829	110.446	0	0	0	216.511	162.172	241.435	125.901	136.026	152.525	204.637	246.497	133.755	110.446	0	0	0	283.158	250.847	202.776	422.555	426.382	363.391	110.446	0	0	0	374.52	425.016	399.572	580.932	503.017	516.408	6	KF104_Tim_GIAVAP_all Samples_p_neg_130909_c01new_c05_c08_01.csv	1.3766e-11	M+FA-H	352.827
785	3.7617	308.1	0	52.4471	0	0	40.5063	0	127.511	56.7089	0	0	0	0	61.6025	0	52.4471	0	0	0	0	0	0	0	0	0	52.4471	0	0	429.238	541.058	596.743	12.1519	0	72.9114	6	KF104_Tim_GIAVAP_all Samples_p_pos_130909_c01new_c05_c08_01.csv	1.1566e-11	M+H	309.107			Indicaxanthin (308.1008; -0.00071446; 0) / O-Methylpongamol (308.1049; -0.0047365; 0) / Kanzonol U;5	O-Methylpongamol (308.1049; -0.0047365; 0)	6-(2-amino-2-carboxylatoethyl)-1;2;3;4-tetrahydroquinoline-2;4-dicarboxylate (308.1008; -0.00071446;	Indicaxanthin (308.1008; -0.00071446; 0) / Warfarin (308.1049; -0.0047365; 0) / Bisdemethoxycurcumin
819	0.5489	318.884	142.166	130.841	93.9234	107.273	197.44	126.526	179.906	157.977	152.434	204.129	211.068	224.316	182.96	142.166	130.841	93.9234	107.273	229.327	285.282	230.692	274.716	311.759	339.207	142.166	130.841	93.9234	107.273	401.616	325.605	369.696	405.905	400.061	427.811	6	KF104_Tim_GIAVAP_all Samples_p_pos_130909_c01new_c05_c08_01.csv	7.7497e-12	M+H	319.891
458	0.5412	328.023	0	0	0	8.5428	0	0	0	0	0	0	9.9742	0	0	0	0	0	8.5428	0	60.5878	22.9236	113.001	89.9267	116.463	0	0	0	8.5428	0	67.5865	67.5978	109.736	71.6207	85.6143	6	KF104_Tim_GIAVAP_all Samples_p_neg_130909_c01new_c05_c08_01.csv	1.2327e-07	M-H	327.016
871	0.6677	332.089	0	0	0	0	0	0	0	0	0	0	0	0	0	0	0	0	0	2387.68	2108.48	1557.48	1649.59	292.501	1178.41	0	0	0	0	1686.57	2172.05	1014.42	1123.08	1669.46	1859.54	6	KF104_Tim_GIAVAP_all Samples_p_pos_130909_c01new_c05_c08_01.csv	1.4601e-08	M+H	333.096			Sulochrin (332.0896; -0.00078146; 0) / 5;7;4'-Trihydroxy-8;3'-dimethoxyflavanone (332.0896; -0.00078	3'-Deoxydryopteric acid (332.0896; -0.00078146; 0) / Parvisoflavanone (332.0896; -0.00078146; 0) / D	sulochrin (332.0896; -0.00078146; 0) / sanguinarine (332.0923; -0.0034605; 0)	Sulochrin (332.0896; -0.00078146; 0) / Sanguinarine (332.0923; -0.0034605; 0)
895	0.5171	335.898	0	39.1541	0	27.1137	34.2568	0	0	0	33.5568	53.7931	56.9641	0	0	0	39.1541	0	27.1137	193.76	184.602	175.364	250.355	222.328	180.009	0	39.1541	0	27.1137	0	192.987	202.406	277.572	275.636	303.293	6	KF104_Tim_GIAVAP_all Samples_p_pos_130909_c01new_c05_c08_01.csv	2.813e-08	M+H	336.905
491	0.8947	338.083	0	60.7232	35.4536	34.0579	0	0	52.0231	62.1188	47.0447	0	171.372	118.279	150.281	0	60.7232	35.4536	34.0579	253.121	281.211	235.945	279.885	212.168	291.485	0	60.7232	35.4536	34.0579	237.239	219.278	223.079	251.525	292.234	304.45	6	KF104_Tim_GIAVAP_all Samples_p_neg_130909_c01new_c05_c08_01.csv	6.0957e-12	M-H	337.076			Ovalitenone (338.079; 0.0039365; 0) / 5'-Hydroxy-2'-methoxy-3;4-methylenedioxyfurano[2'';3'':4';3']c	Rabelomycin (338.079; 0.0039365; 0) / 7-O-Methylsterigmatocystin (338.079; 0.0039365; 0) / Neotenone	8-<i>O</i>-methylsterigmatocystin (338.079; 0.0039365; 0)	Inabenfide (338.0822; 0.00077046; 0) / L-Ascorbic acid-2-glucoside;AA-2G (338.0849; -0.0019385; 0) /
506	0.5784	344.016	0	105.567	0	0	170.685	186.592	208.752	0	0	0	0	0	0	0	105.567	0	0	405.174	478.289	422.528	742.755	696.919	643.353	0	105.567	0	0	457.299	524.172	445.953	624.837	532.881	529.708	6	KF104_Tim_GIAVAP_all Samples_p_neg_130909_c01new_c05_c08_01.csv	2.4234e-15	M-H	343.009						Methoxychlor (344.0138; 0.0023125; 0)
498	0.6111	348.049	666.448	777.558	690.39	725.367	48.2422	298.284	231.134	585.102	540.169	384.239	919.941	1120.33	1010.72	666.448	777.558	690.39	725.367	2403.38	2191.11	1904.34	2588.25	1809.73	2610.21	666.448	777.558	690.39	725.367	2177.64	2354.25	1916.31	2547.58	3010.86	2951.79	6	KF104_Tim_GIAVAP_all Samples_p_neg_130909_c01new_c05_c08_01.csv	4.0291e-13	M-H	347.042		5'-IMP; 5'-inosinate; 5'-inosine monophosphate; 5'-inosinic acid; IMP; inosinate; inosine 5'-monopho	Pinnatazone (348.0492; 7.4571e-06; 0) / Almadioxide;Pinnatazane (348.0492; 7.4571e-06; 0) / IMP;Inos		dXMP (348.0471; 0.0020725; 0) / 5'-IMP; 5'-inosinate; 5'-inosine monophosphate; 5'-inosinic acid; IM	IMP;Inosinic acid;Inosine monophosphate;Inosine 5'-monophosphate;Inosine 5'-phosphate;5'-Inosinate;5
650	0.5277	349.81	27.7942	27.7708	28.4475	0	41.4143	30.5164	30.9213	25.6338	31.3904	29.0934	38.9551	32.0461	36.9101	27.7942	27.7708	28.4475	0	61.6435	64.7636	70.1658	60.0742	82.3793	88.6259	27.7942	27.7708	28.4475	0	80.9044	90.0289	129.56	123.708	150.861	145.646	6	KF104_Tim_GIAVAP_all Samples_p_neg_130909_c01new_c05_c08_01.csv	1.6892e-09	M+FA-H	394.808
923	0.5178	351.871	0	30.8277	28.5798	0	0	31.0262	0	0	0	61.5887	45.2094	0	66.0101	0	30.8277	28.5798	0	227.058	189.358	165.205	243.624	221.213	222.405	0	30.8277	28.5798	0	140.288	185.184	188.01	198.842	202.448	194.072	6	KF104_Tim_GIAVAP_all Samples_p_pos_130909_c01new_c05_c08_01.csv	3.8033e-12	M+H	352.878
916	0.7207	353.166	0	22.5914	0	0	0	0	0	47.2928	33.9061	51.0053	302.36	395.596	425.055	0	22.5914	0	0	269.375	296.021	163.743	293.199	485.676	541.125	0	22.5914	0	0	283.541	276.99	517.912	554.646	428.166	664.602	6	KF104_Tim_GIAVAP_all Samples_p_pos_130909_c01new_c05_c08_01.csv	1.4794e-09	M+H	354.173			Melosatin A (353.1627; 0.0035145; 0) / Dihydropalmatine (353.1627; 0.0035145; 0) / (+)-Cavidine (353			Melosatin A (353.1627; 0.0035145; 0) / Dihydrozeatin riboside (353.1699; -0.0036965; 0)
540	0.5852	355.838	17.5464	41.7126	0	22.8155	65.8106	0	53.6547	20.7607	34.7981	0	0	72.3676	19.2837	17.5464	41.7126	0	22.8155	100.275	81.774	97.8599	108.998	120.245	89.7954	17.5464	41.7126	0	22.8155	101.28	88.9471	116.992	139.573	123.6	125.154	6	KF104_Tim_GIAVAP_all Samples_p_neg_130909_c01new_c05_c08_01.csv	7.2083e-07	M-H	354.831
936	0.5428	360.972	30.9788	22.4555	17.0827	16.683	0	12.8453	27.6817	25.3931	26.9393	30.1723	40.4521	51.2972	33.2957	30.9788	22.4555	17.0827	16.683	108.129	90.9852	124.6	138.023	111.792	111.245	30.9788	22.4555	17.0827	16.683	154.461	129.687	96.3159	210.807	200.45	171.277	6	KF104_Tim_GIAVAP_all Samples_p_pos_130909_c01new_c05_c08_01.csv	9.049e-13	M+H	361.979
674	0.5345	365.79	122.553	88.2761	91.0114	0	125.102	93.8266	135.786	109.937	124.851	115.817	112.749	155.71	141.014	122.553	88.2761	91.0114	0	248.637	219.42	219.926	263.286	269.297	267.602	122.553	88.2761	91.0114	0	239.824	330.954	339.407	336.572	334.756	296.313	6	KF104_Tim_GIAVAP_all Samples_p_neg_130909_c01new_c05_c08_01.csv	3.1552e-08	M+FA-H	410.789
588	0.6216	372.014	20.7216	0	0	9.4728	11.6472	0	11.8724	0	0	0	0	0	12.4557	20.7216	0	0	9.4728	79.8163	63.3643	66.9665	100.969	37.2773	73.9254	20.7216	0	0	9.4728	50.5808	58.5891	43.3857	72.619	69.8633	76.1315	6	KF104_Tim_GIAVAP_all Samples_p_neg_130909_c01new_c05_c08_01.csv	2.6714e-08	M-H	371.007
972	0.5316	376.945	69.854	72.0131	67.0474	67.709	52.3876	49.8571	52.7451	76.3934	76.7629	67.5723	64.025	93.3774	66.6287	69.854	72.0131	67.0474	67.709	201.306	180.163	185.579	276.851	225.505	251.56	69.854	72.0131	67.0474	67.709	212.783	221.974	200.129	279.233	288.936	249.4	6	KF104_Tim_GIAVAP_all Samples_p_pos_130909_c01new_c05_c08_01.csv	9.2405e-17	M+H	377.952
599	0.6977	380.1	274.912	333.295	332.818	339.506	132.017	138.148	197.757	568.171	458.292	557.629	1396.21	1362.74	1507.89	274.912	333.295	332.818	339.506	2134.26	2003.84	1310.31	1723.79	1813.55	2425.33	274.912	333.295	332.818	339.506	2313.09	2162.57	2629.22	2420.59	2642.84	2799.85	6	KF104_Tim_GIAVAP_all Samples_p_neg_130909_c01new_c05_c08_01.csv	2.6651e-13	M-H	379.093					Dimocillin; Metacillin; Methicillinum; Methycillin; methicillin (380.1042; -0.0042335; 0)	S-(N-Hydroxy-N-methylcarbamoyl)glutathione (380.1002; -0.00021154; 0) / Methicillin (380.1042; -0.00
961	0.5753	382.108	0	0	0	6.3383	6.8994	15.6856	16.7099	0	0	4.718	5.4562	0	4.5299	0	0	0	6.3383	20.3028	29.2062	7.8751	28.0216	0	0	0	0	0	6.3383	82.647	52.744	54.3961	67.163	58.1503	59.9883	6	KF104_Tim_GIAVAP_all Samples_p_pos_130909_c01new_c05_c08_01.csv	2.2211e-09	M+H	383.115			Austrobailignan 1 (382.1053; 0.0025685; 0) / 8-Hydroxygalangin 3-methyl ether 8-angelate (382.1053;	Neobanone; 12a-Methoxyerosone (382.1053; 0.0025685; 0) / Hildecarpidin (382.1053; 0.0025685; 0) / V		12-Deoxyaklanonic acid (382.1053; 0.0025685; 0) / Austrobailignan 1 (382.1053; 0.0025685; 0)
987	0.7008	385.156	682.671	891.107	709.418	856.035	347.612	278.939	884.55	2000.19	1788.51	1692.15	6948.91	10055.5	8933.54	682.671	891.107	709.418	856.035	10511.8	13256.5	5090.41	5276.71	4076.43	9864.73	682.671	891.107	709.418	856.035	10193.8	9391.7	12581.3	6167.19	6247.95	10274.5	6	KF104_Tim_GIAVAP_all Samples_p_pos_130909_c01new_c05_c08_01.csv	1.2408e-07	M+H	386.163			Polycarpine (385.1525; 0.0036845; 0) / Glaucamine (385.1525; 0.0036845; 0) / Oreogenine (385.1525; 0			Polycarpine (385.1525; 0.0036845; 0)
619	0.7062	385.16	25.7131	33.7078	38.7413	47.9745	17.5999	19.4794	72.0344	118.976	161.516	98.8583	410.394	847.821	749.241	25.7131	33.7078	38.7413	47.9745	2006.66	1529.31	501.825	1215.79	169.027	1077.12	25.7131	33.7078	38.7413	47.9745	1425.54	1366.9	1130.16	774.044	1148.14	1381.19	6	KF104_Tim_GIAVAP_all Samples_p_neg_130909_c01new_c05_c08_01.csv	9.4954e-06	M-H	384.153			31F508b1;Antibiotic 31F508b1;Bioxalomycin beta1 (385.1638; -0.0038955; 0)
636	0.5855	388.02	0	0	0	0	0	18.1766	0	0	0	0	0	0	13.7288	0	0	0	0	181.578	168.573	144.434	219.742	264.31	249.045	0	0	0	0	204.378	182.425	212.252	256.593	267.317	267.576	6	KF104_Tim_GIAVAP_all Samples_p_neg_130909_c01new_c05_c08_01.csv	5.8922e-20	M-H	387.013
629	0.8689	390.046	37.1795	36.7595	36.7893	33.7067	0	0	26.9459	42.5703	49.3304	39.7249	85.2091	78.5107	76.6403	37.1795	36.7595	36.7893	33.7067	185.714	203.122	179.175	182.95	133.355	177.05	37.1795	36.7595	36.7893	33.7067	178.305	168.161	195.799	170.401	195.64	201.155	6	KF104_Tim_GIAVAP_all Samples_p_neg_130909_c01new_c05_c08_01.csv	2.4234e-15	M-H	389.039
1004	0.5845	394.108	0	0	0	0	32.2633	0	0	0	0	0	0	0	0	0	0	0	0	254.766	221.581	361.918	259.206	108.318	192.973	0	0	0	0	444.237	482.14	253.746	404.249	408.11	472.21	6	KF104_Tim_GIAVAP_all Samples_p_pos_130909_c01new_c05_c08_01.csv	6.0023e-11	M+H	395.116			Justicidin A (394.1053; 0.0030685; 0) / Gericudranin E (394.1053; 0.0030685; 0) / Millettosin;12a-Hy	12a-Hydroxyisomillettone (394.1053; 0.0030685; 0) / Millettosin; 12a-Hydroxymillettone (394.1053; 0.		Justicidin A (394.1053; 0.0030685; 0)
1000	0.5244	397.81	34.2384	59.0105	24.6263	31.9224	101.231	63.2761	76.8846	54.2861	79.5735	132.588	135.725	124.739	81.2209	34.2384	59.0105	24.6263	31.9224	201.518	186.975	169.512	198.638	265.357	215.309	34.2384	59.0105	24.6263	31.9224	334.487	314.626	367.468	410.6	377.719	387.893	6	KF104_Tim_GIAVAP_all Samples_p_pos_130909_c01new_c05_c08_01.csv	1.3138e-14	M+H	398.817
668	0.6075	402.049	58.3622	31.6848	7.793	0	32.4509	70.7057	25.1049	0	0	14.7869	3.8256	11.9751	23.1262	58.3622	31.6848	7.793	0	447.976	410.967	312.765	781.331	550.415	580.019	58.3622	31.6848	7.793	0	407.451	404.695	407.358	584.475	625.312	511.357	6	KF104_Tim_GIAVAP_all Samples_p_neg_130909_c01new_c05_c08_01.csv	7.4744e-14	M-H	401.042						Pyrazoxyfen (402.0538; -0.0049225; 0)
1012	0.7611	408.093	0	0	0	0	0	0	0	0	0	0	0	0	0	0	0	0	0	1332.46	1393.12	1850.59	1541.32	546.276	1462.16	0	0	0	0	1442.2	1810.46	1474.41	1733.58	1681.97	2175.1	6	KF104_Tim_GIAVAP_all Samples_p_pos_130909_c01new_c05_c08_01.csv	1.3404e-11	M+H	409.1
1010	0.617	410.087	0	0	0	0	0	0	0	0	0	0	0	0	22.6912	0	0	0	0	268.348	271.617	301.29	244.81	112.825	288.344	0	0	0	0	257.751	311.719	305.762	281.678	280.474	343.916	6	KF104_Tim_GIAVAP_all Samples_p_pos_130909_c01new_c05_c08_01.csv	5.5338e-13	M+H	411.094						Bensulfuron methyl;Bensulfuron-methyl;Methyl bensulfuron (410.0896; -0.0025995; 0)
673	0.5853	411.89	23.6403	31.9281	0	0	0	0	11.2068	32.0334	0	0	0	19.0455	0	23.6403	31.9281	0	0	85.751	75.8898	65.7808	102.112	104.61	117.047	23.6403	31.9281	0	0	101.235	89.5325	84.0431	113.868	111.984	92.7723	6	KF104_Tim_GIAVAP_all Samples_p_neg_130909_c01new_c05_c08_01.csv	4.0348e-10	M-H	410.883
1037	0.5142	413.779	49.4731	84.778	39.9974	57.1354	186.316	106.421	197.742	105.379	118.363	0	210.124	199.878	161.953	49.4731	84.778	39.9974	57.1354	319.294	378.515	278.419	377.855	397.36	427.967	49.4731	84.778	39.9974	57.1354	417.036	415.521	452.486	492.089	446.955	476.228	6	KF104_Tim_GIAVAP_all Samples_p_pos_130909_c01new_c05_c08_01.csv	8.7617e-14	M+H	414.786
1061	0.5156	413.781	110.681	103.429	70.0542	56.1943	169.885	141.133	121.768	136.749	114.814	0	188.841	192.423	158.158	110.681	103.429	70.0542	56.1943	223.93	232.474	246.617	290.877	248.069	272.649	110.681	103.429	70.0542	56.1943	239.857	284.623	298.072	305.459	254.801	334.078	6	KF104_Tim_GIAVAP_all Samples_p_pos_130909_c01new_c05_c08_01.csv	8.3467e-09	M+Na	436.771
1029	0.6508	422.106	0	0	0	0	373.493	459.756	418.309	0	0	0	0	0	0	0	0	0	0	253.07	322.41	294.696	342.414	332.016	383.043	0	0	0	0	341.83	366.539	306.777	430.221	372.318	410.04	6	KF104_Tim_GIAVAP_all Samples_p_pos_130909_c01new_c05_c08_01.csv	1.4969e-18	M+H	423.113
715	0.5987	424.056	0	0	9.1479	0	0	0	0	0	0	0	0	0	5.7721	0	0	9.1479	0	144.446	128.643	123.085	144.745	115.984	147.637	0	0	9.1479	0	86.1675	132.656	82.5386	153.869	149.83	145.238	6	KF104_Tim_GIAVAP_all Samples_p_neg_130909_c01new_c05_c08_01.csv	2.5753e-15	M-H	423.049			Antibiotic KA 6643J;Carpetimycin D (424.061; -0.0047505; 0)
1025	0.5957	424.118	13.7866	20.6123	0	13.2801	44.0963	57.5474	26.0663	27.7841	20.647	30.0925	273.295	72.3383	0	13.7866	20.6123	0	13.2801	322.079	405.457	369.504	317.577	399.232	565.234	13.7866	20.6123	0	13.2801	373.008	384.801	427.169	631.319	452.938	531.663	6	KF104_Tim_GIAVAP_all Samples_p_pos_130909_c01new_c05_c08_01.csv	2.7039e-10	M+H	425.126			Podolactone C (424.1192; -0.00086846; 0) / 6-Hydroxy-6a;12a-dehydro-alpha-toxicarol (424.1158; 0.002	6-Hydroxy-6a;12a-dehydro-alpha-toxicarol (424.1158; 0.0025035; 0)
1058	0.6861	438.129	0	0	27.7492	0	114.645	0	40.9939	0	0	453.153	258.388	155.963	206.819	0	0	27.7492	0	390.283	437.741	569.439	648.389	301.992	487.966	0	0	27.7492	0	561.441	621.366	446.872	691.227	647.809	867.891	6	KF104_Tim_GIAVAP_all Samples_p_pos_130909_c01new_c05_c08_01.csv	4.1773e-08	M+H	439.137			(+)-Cystothiazole B;Cystothiazole B (438.1283; 0.0010065; 0) / Villinol (438.1315; -0.0021465; 0) /	Villinol (438.1315; -0.0021465; 0)
1087	0.7364	440.15	38.0559	42.3683	0	55.9277	51.0834	40.5461	38.2271	80.3369	66.3812	52.7014	0	77.7928	63.3283	38.0559	42.3683	0	55.9277	379.912	324.251	183.34	296.179	0	272.767	38.0559	42.3683	0	55.9277	329.275	358.925	253.676	283.749	327.195	374.12	6	KF104_Tim_GIAVAP_all Samples_p_pos_130909_c01new_c05_c08_01.csv	1.725e-06	M+H	441.157			3;5;8-Trimethoxy-3';4'-methylenedioxy-7-prenyloxyflavone;2-(1;3-Benzodioxol-5-yl)-3;5;8-trimethoxy-7	(+)-12a-Hydroxyerythynone (440.1471; 0.0029035; 0) / 3;5;8-Trimethoxy-3';4'-methylenedioxy-7-prenylo
891	0.5205	443.755	0	0	0	0	101.003	66.8588	110.227	0	0	0	27.7034	0	0	0	0	0	0	0	0	132.729	222.467	204.802	159.665	0	0	0	0	129.662	131.096	186.25	187.56	170.979	153.9	6	KF104_Tim_GIAVAP_all Samples_p_neg_130909_c01new_c05_c08_01.csv	5.9218e-09	M+FA-H	488.753
932	0.5283	443.759	0	98.3212	0	0	134.95	98.1958	165.715	72.4466	111.374	109.157	137.205	164.902	115.609	0	98.3212	0	0	216.247	210.469	203.56	290.925	321.092	262.863	0	98.3212	0	0	276.167	264.016	280.564	309.237	291.418	299.202	6	KF104_Tim_GIAVAP_all Samples_p_neg_130909_c01new_c05_c08_01.csv	4.47e-10	M+FA-2H+Na	510.74
760	0.5753	446.058	0	0	0	0	0	0	0	0	0	0	0	0	0	0	0	0	0	125.138	102.371	98.944	172.299	106.026	132.009	0	0	0	0	127.378	108.085	106.071	70.9379	102.537	79.3951	6	KF104_Tim_GIAVAP_all Samples_p_neg_130909_c01new_c05_c08_01.csv	4.0952e-13	M-H	445.051		CDP-ethanolamine; cytidine diphosphate ethanolamine (446.0604; -0.0022105; 0)			CDP-ethanolamine; cytidine diphosphate ethanolamine (446.0604; -0.0022105; 0)	CDP-ethanolamine;Cytidine diphosphate ethanolamine (446.0604; -0.0022105; 0)
753	0.5875	449.934	0	18.9842	0	0	0	0	0	0	11.9767	6.3713	0	0	15.7763	0	18.9842	0	0	107.055	126.759	96.9634	157.145	197.429	170.544	0	18.9842	0	0	132.736	141.16	184.87	198.903	164.959	170.399	6	KF104_Tim_GIAVAP_all Samples_p_neg_130909_c01new_c05_c08_01.csv	1.9744e-14	M-H	448.927
845	0.695	470.138	43.0206	52.4766	27.3232	39.8589	54.5372	39.3708	64.5832	53.3195	0	43.6476	131.409	54.6783	92.4869	43.0206	52.4766	27.3232	39.8589	339.411	401.322	194.333	316.457	363.424	453.243	43.0206	52.4766	27.3232	39.8589	298.42	284.445	328.647	280.332	326.064	333.948	6	KF104_Tim_GIAVAP_all Samples_p_neg_130909_c01new_c05_c08_01.csv	1.8537e-10	M-H	469.131			Didymocalyxin B (470.1366; 0.0018215; 0) / (+)-Ampelopsin A;Ampelopsin A (470.1366; 0.0018215; 0) /	Didymocalyxin B (470.1366; 0.0018215; 0)		Plumieride (470.1424; -0.0040535; 0)
842	0.5529	471.906	0	0	0	0	0	0	0	0	0	0	0	0	0	0	0	0	0	95.8785	121.026	93.287	114.225	152.765	104.617	0	0	0	0	152.043	115.76	145.262	121.489	152.625	147.719	6	KF104_Tim_GIAVAP_all Samples_p_neg_130909_c01new_c05_c08_01.csv	1.5246e-14	M-H	470.898
836	0.5349	473.782	0	0	0	0	93.1263	0	88.3635	0	0	0	44.3003	49.4591	0	0	0	0	0	89.8287	132.38	136.805	157.094	189.781	166.385	0	0	0	0	185.098	188.466	200.773	286.92	248.295	237.096	6	KF104_Tim_GIAVAP_all Samples_p_neg_130909_c01new_c05_c08_01.csv	1.2098e-12	M-H	472.775
851	0.5457	479.797	0	0	0	0	18.074	0	0	0	0	0	32.5276	0	0	0	0	0	0	0	38.08	42.2863	28.137	40.4818	28.0673	0	0	0	0	69.9952	61.344	80.3442	93.943	106.437	80.9922	6	KF104_Tim_GIAVAP_all Samples_p_neg_130909_c01new_c05_c08_01.csv	1.2119e-09	M-H	478.789
895	0.5741	487.883	0	0	0	0	0	0	0	0	0	0	0	0	0	0	0	0	0	112.604	145.021	89.1924	125.926	203.618	197.682	0	0	0	0	136.931	144.788	126.797	137.635	129.02	134.518	6	KF104_Tim_GIAVAP_all Samples_p_neg_130909_c01new_c05_c08_01.csv	4.2405e-13	M-H	486.875
910	0.5266	495.773	51.1573	64.993	0	109.556	115.214	0	88.8051	107.308	59.91	63.0769	99.2403	112.807	105.386	51.1573	64.993	0	109.556	128.483	126.717	137.727	145.583	170.17	180.118	51.1573	64.993	0	109.556	235.111	234.712	247.211	272.923	262.419	290.758	6	KF104_Tim_GIAVAP_all Samples_p_neg_130909_c01new_c05_c08_01.csv	2.6595e-07	M-H	494.765
913	0.6982	506.092	0	0	0	0	0	0	0	0	0	0	0	0	0	0	0	0	0	136.449	100.302	55.9662	58.2953	0	0	0	0	0	0	85.2277	84.7011	68.4116	60.5568	83.7493	61.0775	6	KF104_Tim_GIAVAP_all Samples_p_neg_130909_c01new_c05_c08_01.csv	1.096e-07	M-H	505.085
941	0.5855	507.962	7.0337	0	0	0	0	6.0167	13.4487	13.3994	0	7.0693	0	0	16.1984	7.0337	0	0	0	0	0	62.8535	87.4221	78.6621	98.4902	7.0337	0	0	0	88.9614	80.2864	108.487	103.559	116.649	126.012	6	KF104_Tim_GIAVAP_all Samples_p_neg_130909_c01new_c05_c08_01.csv	2.0084e-10	M-H	506.954
953	0.6755	516.115	0	0	9.12	0	0	0	0	0	0	23.9811	0	7.0537	3.1745	0	0	9.12	0	105.622	78.5821	29.6167	66.6276	0	76.2915	0	0	9.12	0	79.4752	82.675	65.9886	82.0756	100.925	75.2061	6	KF104_Tim_GIAVAP_all Samples_p_neg_130909_c01new_c05_c08_01.csv	2.817e-06	M-H	515.107
1216	0.5322	533.723	16.9225	3.0841	0	8.2397	86.5119	13.7959	62.7767	0	0	73.6367	9.1139	87.1818	15.11	16.9225	3.0841	0	8.2397	142.18	170.675	150.584	148.489	190.251	228.303	16.9225	3.0841	0	8.2397	214.547	216.369	210.193	258.016	245.263	274.993	6	KF104_Tim_GIAVAP_all Samples_p_pos_130909_c01new_c05_c08_01.csv	1.0865e-11	M+H	534.73
1055	0.6969	548.128	67.0021	72.6594	47.7353	0	5.7355	40.4802	42.419	135.119	0	21.5535	294.524	286.372	323.985	67.0021	72.6594	47.7353	0	331.138	272.062	44.4961	211.587	172.655	299.052	67.0021	72.6594	47.7353	0	246.219	243.822	301.292	275.665	312.158	357.005	6	KF104_Tim_GIAVAP_all Samples_p_neg_130909_c01new_c05_c08_01.csv	2.0008e-06	M-H	547.12
1091	0.7306	568.129	25.2176	47.9087	0	19.1813	12.753	15.3485	24.5044	87.4803	58.8455	68.0047	440.822	405.198	518.314	25.2176	47.9087	0	19.1813	446.822	501.269	395	356.278	395.828	569.083	25.2176	47.9087	0	19.1813	449.354	372.243	591.506	436.792	508.815	543.933	6	KF104_Tim_GIAVAP_all Samples_p_neg_130909_c01new_c05_c08_01.csv	7.3608e-12	M-H	567.122
1116	0.5395	569.7	64.1157	0	29.695	0	73.5191	46.9828	54.3986	56.7558	48.9616	0	71.444	97.4454	75.7947	64.1157	0	29.695	0	146.04	142.451	143.38	173.747	144.606	131.926	64.1157	0	29.695	0	172.528	159.981	154.763	128.956	156.592	146.207	6	KF104_Tim_GIAVAP_all Samples_p_neg_130909_c01new_c05_c08_01.csv	2.721e-08	M-H	568.693
1142	0.5844	583.961	14.0548	6.7792	5.6986	17.5362	0	0	0	0	0	0	0	7.2471	0	14.0548	6.7792	5.6986	17.5362	70.0783	70.0427	48.2782	65.6129	91.525	100.328	14.0548	6.7792	5.6986	17.5362	52.4341	64.5543	86.8123	127.501	70.7105	76.1849	6	KF104_Tim_GIAVAP_all Samples_p_neg_130909_c01new_c05_c08_01.csv	4.4169e-09	M-H	582.954
1165	0.5873	585.869	0	0	0	5.8978	0	0	0	15.8443	6.7917	0	0	0	11.0659	0	0	0	5.8978	77.1461	67.6459	41.0745	51.4985	136.745	121.055	0	0	0	5.8978	96.9223	65.8974	100.762	97.6335	82.066	97.0942	6	KF104_Tim_GIAVAP_all Samples_p_neg_130909_c01new_c05_c08_01.csv	1.0052e-08	M-H	584.861
1208	9.5511	606.408	187.204	199.609	108.62	147.15	184.613	95.2201	83.9979	27.3418	20.6685	29.3671	0	36.0023	33.1782	187.204	199.609	108.62	147.15	299.353	258.866	152.091	183.334	342.245	365.745	187.204	199.609	108.62	147.15	317.153	369.012	313.34	547.812	352.386	382.194	6	KF104_Tim_GIAVAP_all Samples_p_neg_130909_c01new_c05_c08_01.csv	5.8688e-07	M-H	605.4
1250	0.5369	631.698	0	16.3344	0	0	33.2161	24.2138	40.1767	0	0	0	22.5943	31.2327	25.279	0	16.3344	0	0	51.5911	53.3669	0	71.7133	70.83	84.23	0	16.3344	0	0	76.2911	82.6435	96.958	99.0217	106.676	118.48	6	KF104_Tim_GIAVAP_all Samples_p_neg_130909_c01new_c05_c08_01.csv	3.0365e-10	M-H	630.69
1384	0.7366	688.081	15.6616	39.4622	25.9363	39.2341	15.943	10.9262	19.9026	52.8801	57.8936	36.8969	82.965	95.8438	94.2325	15.6616	39.4622	25.9363	39.2341	180.339	177.156	131.406	117.057	156.073	176.587	15.6616	39.4622	25.9363	39.2341	198.205	152.787	173.887	147.338	188.003	196.732	6	KF104_Tim_GIAVAP_all Samples_p_neg_130909_c01new_c05_c08_01.csv	2.6491e-11	M-H	687.073
1582	0.7056	792.219	0	0	0	8.8011	0	0	0	54.7135	15.2344	16.5411	342.571	235.456	338.918	0	0	0	8.8011	292.183	328.443	191.137	197.56	235.642	281.943	0	0	0	8.8011	322.555	217.453	393.483	246.362	333.814	301.941	6	KF104_Tim_GIAVAP_all Samples_p_neg_130909_c01new_c05_c08_01.csv	1.4812e-10	M-H	791.211
1607	0.6932	814.147	0	0	0	0	0	0	0	0	0	0	9.733	5.3105	0	0	0	0	0	192.293	152.843	94.5285	150.046	66.1559	163.209	0	0	0	0	177.675	163.978	146.792	128.269	176.83	199.974	6	KF104_Tim_GIAVAP_all Samples_p_neg_130909_c01new_c05_c08_01.csv	6.2178e-10	M-H	813.14			Luteolin 7-glucuronosyl-(1->2)-glucuronide-4'-glucuronide (814.144; 0.0028665; 0) / Luteolin 7;3';4'	Luteolin 7-glucuronosyl-(1->2)-glucuronide-4'-glucuronide (814.144; 0.0028665; 0) / Luteolin 7;3';4'	luteolin 7-<i>O</i>-[&beta;-D-glucuronosyl-(1;2)-&beta;-D-glucuronide]-4'-<i>O</i>-&beta;-D-glucuron	Luteolin 7-O-[beta-D-glucuronosyl-(1->2)-beta-D-glucuronide]-4'-O-beta-D-glucuronide (814.144; 0.002
1713	0.7058	918.293	0	0	0	0	0	0	0	6.2228	0	0	0	16.7502	29.8529	0	0	0	0	419.288	369.791	74.4547	230.278	139.991	397.388	0	0	0	0	332.414	250.759	291.224	206.742	380.252	410.902	6	KF104_Tim_GIAVAP_all Samples_p_neg_130909_c01new_c05_c08_01.csv	2.817e-06	M-H	917.286
1738	10.1447	934.583	241.666	219.698	119.95	172.249	152.578	119.117	88.0404	161.859	0	44.4208	463.758	487.562	389.11	241.666	219.698	119.95	172.249	371.701	277.625	194.092	203.487	276.046	395.611	241.666	219.698	119.95	172.249	575.438	740.478	576.26	939.887	772.182	807.684	6	KF104_Tim_GIAVAP_all Samples_p_neg_130909_c01new_c05_c08_01.csv	2.4024e-10	M-H	933.576
1737	10.9896	936.598	126.193	0	0	116.134	74.4631	0	0	0	0	0	129.173	151.736	126.356	126.193	0	0	116.134	229.012	214.276	112.786	125.764	185.662	127.798	126.193	0	0	116.134	429.649	541.768	479.264	596.884	511.566	548.533	6	KF104_Tim_GIAVAP_all Samples_p_neg_130909_c01new_c05_c08_01.csv	1.7649e-10	M-H	935.591
1736	13.0238	936.606	47.0811	17.3451	24.4276	26.2707	0	23.7244	24.8289	28.6206	0	0	0	48.4037	16.2747	47.0811	17.3451	24.4276	26.2707	44.9876	40.4436	38.565	52.3935	43.894	58.1134	47.0811	17.3451	24.4276	26.2707	67.4282	77.8452	88.7636	114.256	85.207	110.252	6	KF104_Tim_GIAVAP_all Samples_p_neg_130909_c01new_c05_c08_01.csv	1.5283e-06	M-H	935.599
1746	8.9958	976.533	0	41.711	38.7636	31.6325	43.3523	54.697	20.8718	0	0	9.5069	0	28.7076	30.4858	0	41.711	38.7636	31.6325	84.2584	105.356	81.434	19.1885	0	38.6031	0	41.711	38.7636	31.6325	183.765	87.9324	206.762	163.329	119.801	188.626	6	KF104_Tim_GIAVAP_all Samples_p_neg_130909_c01new_c05_c08_01.csv	6.9872e-07	M-H	975.526
12	7.5206	94.0538	0	0	0	0	0	0	0	0	0	0	36.6815	0	0	0	0	0	0	0	0	0	0	0	0	0	0	0	0	0	264.775	259.446	262.133	262.43	287.785	7	KF104_Tim_GIAVAP_all Samples_p_pos_130909_c01new_c05_c08_01.csv	1.0557e-06	M+H	95.0611					glutaronitrile (94.0531; 0.00072554; 0)	4-Aminopyridine;4-AP (94.0531; 0.00072554; 0)
11	8.0428	94.0541	0	0	0	0	0	0	0	0	78.4482	0	55.0807	0	0	0	0	0	0	0	60.6483	0	0	0	0	0	0	0	0	38.3434	222.924	229.761	215.269	247.766	272.233	7	KF104_Tim_GIAVAP_all Samples_p_pos_130909_c01new_c05_c08_01.csv	4.1535e-07	M+H	95.0614					glutaronitrile (94.0531; 0.0010255; 0)	4-Aminopyridine;4-AP (94.0531; 0.0010255; 0)
6	8.388	99.0689	0	0	0	0	0	0	0	0	0	0	0	0	47.797	0	0	0	0	0	0	0	0	0	0	0	0	0	0	0	0	268.759	295.573	309.532	316.484	7	KF104_Tim_GIAVAP_all Samples_p_pos_130909_c01new_c05_c08_01.csv	1.3766e-06	M+H	100.076		2-hydroxy-2-methylbutyronitrile (99.0684; 0.00050954; 0)			2-hydroxy-2-methylbutyronitrile (99.0684; 0.00050954; 0)	(2R)-2-Hydroxy-2-methylbutanenitrile;2-Hydroxy-2-methylbutanenitrile (99.0684; 0.00050954; 0) / N-Me
28	10.269	100.065	0	0	0	0	1155.32	1285.66	776.774	944.173	797.584	908.277	0	1029.43	909.447	0	0	0	0	827.852	521.75	592.237	897.684	547.211	878.128	0	0	0	0	743.839	3920.44	3803.87	3765.55	3933.84	6107.32	7	KF104_Tim_GIAVAP_all Samples_p_pos_130909_c01new_c05_c08_01.csv	6.6231e-07	M+H	101.072			Gyromitrin (100.0637; 0.00086054; 0)			Gyromitrin;Acetaldehyde methylformylhydrazone (100.0637; 0.00086054; 0)
23	9.6906	100.065	536.418	490.313	0	763.32	0	1047.38	465.381	0	940.687	0	756.134	1421.35	919.068	536.418	490.313	0	763.32	0	646.486	944.932	0	639.315	1183.29	536.418	490.313	0	763.32	612.121	4139.93	4273.66	4426.17	4617.32	4454.71	7	KF104_Tim_GIAVAP_all Samples_p_pos_130909_c01new_c05_c08_01.csv	4.119e-06	M+H	101.072			Gyromitrin (100.0637; 0.00096054; 0)			Gyromitrin;Acetaldehyde methylformylhydrazone (100.0637; 0.00096054; 0)
40	11.0397	104.036	1613.9	0	1704.09	2399.42	2717.68	3101.09	2859.3	2552.71	0	2655.19	1769.63	1914.06	1100.98	1613.9	0	1704.09	2399.42	2214.52	2329.33	2337.02	2702.34	3362.52	1867.53	1613.9	0	1704.09	2399.42	1993.67	17956.8	16722.8	14919.9	15826.4	17639.7	7	KF104_Tim_GIAVAP_all Samples_p_pos_130909_c01new_c05_c08_01.csv	5.7824e-06	M+H	105.043		3-cyanopyridine (104.0374; -0.0015245; 0)			3-cyanopyridine (104.0374; -0.0015245; 0)	2-Cyanopyridine (104.0374; -0.0015245; 0) / 4-Cyanopyridine (104.0374; -0.0015245; 0)
43	12.3431	104.036	1858.97	2543.21	3564.64	2630.15	0	0	1819.44	2059.4	0	4245.75	1932.67	2534.54	3553.42	1858.97	2543.21	3564.64	2630.15	2195.86	4139.22	3362.64	0	2811.95	1667.37	1858.97	2543.21	3564.64	2630.15	2097.38	14220.4	13814.1	14116.1	13473.7	14999.4	7	KF104_Tim_GIAVAP_all Samples_p_pos_130909_c01new_c05_c08_01.csv	6.2477e-06	M+H	105.043		3-cyanopyridine (104.0374; -0.0015245; 0)			3-cyanopyridine (104.0374; -0.0015245; 0)	2-Cyanopyridine (104.0374; -0.0015245; 0) / 4-Cyanopyridine (104.0374; -0.0015245; 0)
63	13.5584	113.55	0	0	0	0	0	0	0	0	0	0	0	0	0	0	0	0	0	0	0	0	0	0	0	0	0	0	0	0	348.209	362.797	405.806	470.916	347.604	7	KF104_Tim_GIAVAP_all Samples_p_pos_130909_c01new_c05_c08_01.csv	4.1535e-07	M+H	114.558
66	2.996	121.538	182.898	243.628	311.504	0	0	334.4	277.546	255.962	0	0	0	337.783	0	182.898	243.628	311.504	0	0	0	331.496	201.616	298.087	311.28	182.898	243.628	311.504	0	259.775	1680.25	2340.93	1814.41	2549.22	2898	7	KF104_Tim_GIAVAP_all Samples_p_pos_130909_c01new_c05_c08_01.csv	1.8383e-06	M+H	122.546
91	12.378	123.079	456.925	0	377.899	489.478	635.536	481.878	528.652	461.203	445.613	599.377	479.636	0	555.166	456.925	0	377.899	489.478	577.768	604.125	555.975	0	701.779	0	456.925	0	377.899	489.478	579.123	2672.21	2852.04	2777.55	2859.06	2949.39	7	KF104_Tim_GIAVAP_all Samples_p_pos_130909_c01new_c05_c08_01.csv	1.3318e-06	M+H	124.087
105	11.76	128.058	0	0	235.863	0	363.531	0	103.95	221.781	0	316.619	270.567	182.555	0	0	0	235.863	0	0	0	267.343	368.082	0	0	0	0	235.863	0	349.85	2030.45	2074.03	1998.63	1994.8	2277.52	7	KF104_Tim_GIAVAP_all Samples_p_pos_130909_c01new_c05_c08_01.csv	4.1535e-07	M+H	129.066			Naphthalene (128.0626; -0.0042765; 0)	4-Amino-4-cyanobutanoic acid; 4-amino-4-cyano-butanoic acid (128.0586; -0.00025446; 0) / 2-Amino-4-c	5;6-dihydrothymine; dihydrothymine (128.0586; -0.00025446; 0) / naphthalene; naphthalene-ring (128.0	5;6-Dihydrothymine;Dihydrothymine;5;6-Dihydro-5-methyluracil (128.0586; -0.00025446; 0) / gamma-Amin
106	11.0417	128.058	240.624	238.492	202.381	260.633	358.577	277.918	276.645	386.963	297.676	281.562	270.168	207.5	222.306	240.624	238.492	202.381	260.633	349.247	208.454	277.863	206.531	0	321.63	240.624	238.492	202.381	260.633	255.965	2336.51	2231.32	2251.22	2212.83	2214.62	7	KF104_Tim_GIAVAP_all Samples_p_pos_130909_c01new_c05_c08_01.csv	1.8896e-06	M+H	129.066			Naphthalene (128.0626; -0.0042765; 0)	4-Amino-4-cyanobutanoic acid; 4-amino-4-cyano-butanoic acid (128.0586; -0.00025446; 0) / 2-Amino-4-c	5;6-dihydrothymine; dihydrothymine (128.0586; -0.00025446; 0) / naphthalene; naphthalene-ring (128.0	5;6-Dihydrothymine;Dihydrothymine;5;6-Dihydro-5-methyluracil (128.0586; -0.00025446; 0) / gamma-Amin
107	12.3632	128.058	300.777	208.627	277.631	333.597	380.207	0	364.07	536.565	0	314.499	0	232.778	265.897	300.777	208.627	277.631	333.597	211.909	0	301.147	297.668	346.07	310.217	300.777	208.627	277.631	333.597	276.589	2069.75	2111.37	2026.39	2053.86	2173.22	7	KF104_Tim_GIAVAP_all Samples_p_pos_130909_c01new_c05_c08_01.csv	3.2592e-06	M+H	129.066			Naphthalene (128.0626; -0.0042765; 0)	4-Amino-4-cyanobutanoic acid; 4-amino-4-cyano-butanoic acid (128.0586; -0.00025446; 0) / 2-Amino-4-c	5;6-dihydrothymine; dihydrothymine (128.0586; -0.00025446; 0) / naphthalene; naphthalene-ring (128.0	5;6-Dihydrothymine;Dihydrothymine;5;6-Dihydro-5-methyluracil (128.0586; -0.00025446; 0) / gamma-Amin
96	6.6062	129.518	0	0	0	0	0	0	0	0	23.021	0	50.7637	48.4617	0	0	0	0	0	0	0	32.3421	0	0	0	0	0	0	0	0	229.241	230.973	225.564	206.727	215.506	7	KF104_Tim_GIAVAP_all Samples_p_pos_130909_c01new_c05_c08_01.csv	6.0401e-06	M+H	130.525
97	7.2528	129.52	0	0	0	0	0	0	0	0	0	0	0	0	0	0	0	0	0	0	0	0	0	0	0	0	0	0	0	0	214.139	179.176	202.729	200.597	207.039	7	KF104_Tim_GIAVAP_all Samples_p_pos_130909_c01new_c05_c08_01.csv	9.1656e-07	M+H	130.527
122	11.511	130.996	0	48.1151	0	0	0	0	0	0	0	0	0	0	0	0	48.1151	0	0	0	0	0	0	0	0	0	48.1151	0	0	0	368.942	379.414	358.81	318.323	335.292	7	KF104_Tim_GIAVAP_all Samples_p_pos_130909_c01new_c05_c08_01.csv	7.5155e-06	M+H	132.003
139	1.0999	134.04	0	0	0	0	0	0	0	0	0	0	6.4063	0	0	0	0	0	0	0	0	0	0	0	0	0	0	0	0	0	425.084	338.835	642.08	326.235	591.489	7	KF104_Tim_GIAVAP_all Samples_p_pos_130909_c01new_c05_c08_01.csv	1.2385e-06	M+H	135.048		&alpha;-oxobenzeneacetaldehyde; benzeneacetaldehyde; &alpha;-oxo-; monohydrate; benzoylcarboxaldehyd	S-dimethylsulfonium propionic acid (134.0402; 0.00017154; 0) / Phenylglyoxal (134.0368; 0.0035435; 0	6E-Octene-2;4-diynoic acid (134.0368; 0.0035435; 0) / 6Z-Octene-2;4-diynoic acid (134.0368; 0.003543	DMPT; DMSP; S;S-dimethyl-&beta;-propiothetin; S-dimethylsulfonium propionic acid; dimethylpropiothet	S;S-Dimethyl-beta-propiothetin;S-Dimethylsulfonium propionic acid;Dimethylpropiothetin;DMPT;DMSP (13
138	1.5561	134.04	0	0	0	0	0	0	0	0	0	0	0	0	0	0	0	0	0	0	0	0	0	0	30.1932	0	0	0	0	0	202.331	229.314	201.717	232.12	189.407	7	KF104_Tim_GIAVAP_all Samples_p_pos_130909_c01new_c05_c08_01.csv	3.1623e-06	M+H	135.048		&alpha;-oxobenzeneacetaldehyde; benzeneacetaldehyde; &alpha;-oxo-; monohydrate; benzoylcarboxaldehyd	S-dimethylsulfonium propionic acid (134.0402; 0.00017154; 0) / Phenylglyoxal (134.0368; 0.0035435; 0	6E-Octene-2;4-diynoic acid (134.0368; 0.0035435; 0) / 6Z-Octene-2;4-diynoic acid (134.0368; 0.003543	DMPT; DMSP; S;S-dimethyl-&beta;-propiothetin; S-dimethylsulfonium propionic acid; dimethylpropiothet	S;S-Dimethyl-beta-propiothetin;S-Dimethylsulfonium propionic acid;Dimethylpropiothetin;DMPT;DMSP (13
136	7.5468	134.064	0	0	0	0	4.116	0	0	0	0	0	86.6222	0	0	0	0	0	0	0	0	0	64.2556	0	0	0	0	0	0	0	504.507	504.374	499.085	518.794	500.708	7	KF104_Tim_GIAVAP_all Samples_p_pos_130909_c01new_c05_c08_01.csv	1.9027e-06	M+H	135.071					3-deazaadenine (134.0592; 0.0042775; 0) / 6;7-dihydropteridine; dihydropteridine (134.0592; 0.004277	Dihydropteridine;6;7-Dihydropteridine (134.0592; 0.0042775; 0)
135	7.0247	134.064	0	0	0	0	0	0	0	0	0	0	0	0	0	0	0	0	0	0	0	0	0	0	0	0	0	0	0	0	550.641	542.513	536.941	521.823	515.443	7	KF104_Tim_GIAVAP_all Samples_p_pos_130909_c01new_c05_c08_01.csv	1.8324e-06	M+H	135.071					3-deazaadenine (134.0592; 0.0043775; 0) / 6;7-dihydropteridine; dihydropteridine (134.0592; 0.004377	Dihydropteridine;6;7-Dihydropteridine (134.0592; 0.0043775; 0)
134	5.9326	134.064	55.4094	0	15.1016	0	129.913	32.058	66.0944	0	0	10.583	111.217	93.4418	0	55.4094	0	15.1016	0	0	98.2491	0	0	0	27.5082	55.4094	0	15.1016	0	70.2852	388.226	410.005	356.394	333.549	404.076	7	KF104_Tim_GIAVAP_all Samples_p_pos_130909_c01new_c05_c08_01.csv	3.8747e-06	M+H	135.071					3-deazaadenine (134.0592; 0.0044775; 0) / 6;7-dihydropteridine; dihydropteridine (134.0592; 0.004477	Dihydropteridine;6;7-Dihydropteridine (134.0592; 0.0044775; 0)
132	6.4425	134.064	39.9562	0	0	0	94.4177	0	0	0	0	0	0	0	0	39.9562	0	0	0	50.2591	0	0	0	0	63.1497	39.9562	0	0	0	0	503.963	469.845	511.293	460.671	496.092	7	KF104_Tim_GIAVAP_all Samples_p_pos_130909_c01new_c05_c08_01.csv	3.6134e-06	M+H	135.071					3-deazaadenine (134.0592; 0.0046775; 0) / 6;7-dihydropteridine; dihydropteridine (134.0592; 0.004677	Dihydropteridine;6;7-Dihydropteridine (134.0592; 0.0046775; 0)
154	11.664	139.1	0	0	0	68.7988	0	0	0	0	0	0	64.5312	0	0	0	0	0	68.7988	0	0	0	0	54.4738	0	0	0	0	68.7988	0	421.223	424.461	409.394	441.588	423.682	7	KF104_Tim_GIAVAP_all Samples_p_pos_130909_c01new_c05_c08_01.csv	4.8398e-06	M+H	140.107		tropinone (139.0997; -0.00019046; 0)	Supinidine (139.0997; -0.00019046; 0) / 7alpha-Hydroxy-1-methylene-8alpha-pyrrolizidine (139.0997; -		tropinone (139.0997; -0.00019046; 0)	Tropinone;3-Tropanone (139.0997; -0.00019046; 0) / Supinidine (139.0997; -0.00019046; 0) / 1-Indoliz
151	11.0529	139.1	0	0	65.045	0	0	0	0	0	60.0653	0	0	0	0	0	0	65.045	0	0	0	0	0	0	0	0	0	65.045	0	0	494.702	499.559	444.514	467.056	528.915	7	KF104_Tim_GIAVAP_all Samples_p_pos_130909_c01new_c05_c08_01.csv	4.9062e-06	M+H	140.107		tropinone (139.0997; 9.5429e-06; 0)	Supinidine (139.0997; 9.5429e-06; 0) / 7alpha-Hydroxy-1-methylene-8alpha-pyrrolizidine (139.0997; 9.		tropinone (139.0997; 9.5429e-06; 0)	Tropinone;3-Tropanone (139.0997; 9.5429e-06; 0) / Supinidine (139.0997; 9.5429e-06; 0) / 1-Indolizid
148	10.393	139.1	0	0	0	0	0	0	0	0	0	0	0	0	0	0	0	0	0	0	0	0	0	0	51.8474	0	0	0	0	0	343.491	343.242	299.64	316.209	560.083	7	KF104_Tim_GIAVAP_all Samples_p_pos_130909_c01new_c05_c08_01.csv	8.9568e-06	M+H	140.107		tropinone (139.0997; 0.00020954; 0)	Supinidine (139.0997; 0.00020954; 0) / 7alpha-Hydroxy-1-methylene-8alpha-pyrrolizidine (139.0997; 0.		tropinone (139.0997; 0.00020954; 0)	Tropinone;3-Tropanone (139.0997; 0.00020954; 0) / Supinidine (139.0997; 0.00020954; 0) / 1-Indolizid
162	7.5664	142.052	328.067	0	231.428	0	367.675	300.116	461.9	330.116	482.545	396.045	343.061	358.994	343.217	328.067	0	231.428	0	274.431	0	0	0	0	0	328.067	0	231.428	0	0	3458.79	3908.26	3847.69	3530.73	3720.08	7	KF104_Tim_GIAVAP_all Samples_p_pos_130909_c01new_c05_c08_01.csv	4.0849e-06	M+H	143.059					N-methylammelide (142.0491; 0.0027475; 0)
191	6.6169	142.052	688.843	1005.29	1794.79	854.315	1589.93	1541.86	818.182	1340.9	1620.38	1494.98	1417.12	858.275	1148.6	688.843	1005.29	1794.79	854.315	0	1316.06	581.227	1105.85	1128.27	1150.42	688.843	1005.29	1794.79	854.315	1140.52	7084.69	7322.71	7281.29	7239.7	7315.73	7	KF104_Tim_GIAVAP_all Samples_p_pos_130909_c01new_c05_c08_01.csv	2.6465e-06	M+H	143.059					N-methylammelide (142.0491; 0.0028475; 0)
188	6.0205	142.052	1561.57	1520.51	1469.56	1885.91	1589.93	1356.51	1388.74	946.037	1601.81	1315.61	1460.84	2006.5	1595.51	1561.57	1520.51	1469.56	1885.91	1249.54	1510.46	1148.84	1496.04	2080.9	1354.81	1561.57	1520.51	1469.56	1885.91	1621.79	7136.99	7020.31	7425.63	7176.1	6980.49	7	KF104_Tim_GIAVAP_all Samples_p_pos_130909_c01new_c05_c08_01.csv	1.0225e-06	M+H	143.059					N-methylammelide (142.0491; 0.0029475; 0)
185	7.1252	142.052	391.279	231.801	370.562	334.215	1093.39	1397.99	677.352	515.195	749.276	556.643	0	344.454	419.212	391.279	231.801	370.562	334.215	1614.96	366.1	354.894	1395.75	283.703	491.187	391.279	231.801	370.562	334.215	1306.3	4804.54	5794.83	6082.6	5196.74	5614.07	7	KF104_Tim_GIAVAP_all Samples_p_pos_130909_c01new_c05_c08_01.csv	1.1724e-07	M+H	143.06					N-methylammelide (142.0491; 0.0031475; 0)
180	0.6198	143.095	0	0	0	0	0	0	0	0	0	0	0	0	0	0	0	0	0	0	0	0	0	0	0	0	0	0	0	375.946	322.396	382.993	234.938	263.971	247.869	7	KF104_Tim_GIAVAP_all Samples_p_pos_130909_c01new_c05_c08_01.csv	2.1242e-21	M+H	144.102		4-(trimethylammonio)but-2-enoate; crotono-betaine (143.0946; -0.00010546; 0)	Stachydrine (143.0946; -0.00010546; 0)		<I>N;N</I>-dimethyl proline; proline betaine; stachydrine (143.0946; -0.00010546; 0) / (3-carboxyall	4-(Trimethylammonio)but-2-enoate (143.0946; -0.00010546; 0) / Stachydrine (143.0946; -0.00010546; 0)
178	10.3783	143.975	0	0	0	0	0	0	0	0	0	0	0	0	0	0	0	0	0	0	0	0	0	0	0	0	0	0	0	0	807.445	742.56	794.374	787.008	1014.43	7	KF104_Tim_GIAVAP_all Samples_p_pos_130909_c01new_c05_c08_01.csv	5.9081e-07	M+H	144.982					2-CEPA; 2-chloroethylphosphonate; 2-chloroethylphosphonic acid (143.9743; 0.00081254; 0)	Ethephon (143.9743; 0.00081254; 0)
207	10.949	143.975	0	0	0	0	0	0	0	0	0	0	0	0	0	0	0	0	0	0	0	0	0	0	0	0	0	0	0	106.732	887.489	875.641	800.23	876.468	979.373	7	KF104_Tim_GIAVAP_all Samples_p_pos_130909_c01new_c05_c08_01.csv	1.2061e-07	M+H	144.982					2-CEPA; 2-chloroethylphosphonate; 2-chloroethylphosphonic acid (143.9743; 0.00091254; 0)	Ethephon (143.9743; 0.00091254; 0)
206	12.2087	143.975	0	0	0	0	0	0	0	0	0	0	0	0	0	0	0	0	0	0	0	0	0	0	0	0	0	0	0	0	231	218.723	308.752	319.328	243.257	7	KF104_Tim_GIAVAP_all Samples_p_pos_130909_c01new_c05_c08_01.csv	9.1265e-08	M+H	144.983					2-CEPA; 2-chloroethylphosphonate; 2-chloroethylphosphonic acid (143.9743; 0.0010125; 0)	Ethephon (143.9743; 0.0010125; 0)
209	1.1235	148.056	0	0	0	0	13.7621	0	12.2214	0	4.5212	0	0	0	0	0	0	0	0	0	0	0	0	0	0	0	0	0	0	0	1326.55	977.289	2082.27	1340.23	1006.82	7	KF104_Tim_GIAVAP_all Samples_p_pos_130909_c01new_c05_c08_01.csv	4.9503e-06	M+H	149.063		coumaraldehyde (148.0524; 0.0032935; 0) / &beta;-phenylacrylic acid; (<i>E</i>)-cinnamate; 3-phenyl-	trans-Cinnamic acid;trans-Cinnamate (148.0524; 0.0032935; 0)		3-hydroxy-1-indanone (148.0524; 0.0032935; 0) / coumaraldehyde (148.0524; 0.0032935; 0) / &beta;-phe	trans-Cinnamate;trans-Cinnamic acid;(E)-Cinnamate (148.0524; 0.0032935; 0) / 3-Isochromanone (148.05
237	9.4596	148.056	0	0	0	0	0	0	0	0	0	0	0	17.9745	0	0	0	0	0	0	0	0	0	0	0	0	0	0	0	159.061	576.689	343.14	313.939	430.186	532.947	7	KF104_Tim_GIAVAP_all Samples_p_pos_130909_c01new_c05_c08_01.csv	1.4413e-07	M+H	149.063		coumaraldehyde (148.0524; 0.0033935; 0) / &beta;-phenylacrylic acid; (<i>E</i>)-cinnamate; 3-phenyl-	trans-Cinnamic acid;trans-Cinnamate (148.0524; 0.0033935; 0)		3-hydroxy-1-indanone (148.0524; 0.0033935; 0) / coumaraldehyde (148.0524; 0.0033935; 0) / &beta;-phe	trans-Cinnamate;trans-Cinnamic acid;(E)-Cinnamate (148.0524; 0.0033935; 0) / 3-Isochromanone (148.05
238	2.0517	148.056	0	0	0	0	0	0	0	0	0	0	0	0	0	0	0	0	0	0	0	0	0	0	0	0	0	0	0	0	244.007	177.458	196.538	266.53	257.539	7	KF104_Tim_GIAVAP_all Samples_p_pos_130909_c01new_c05_c08_01.csv	8.4311e-07	M+H	149.063		coumaraldehyde (148.0524; 0.0033935; 0) / &beta;-phenylacrylic acid; (<i>E</i>)-cinnamate; 3-phenyl-	trans-Cinnamic acid;trans-Cinnamate (148.0524; 0.0033935; 0)		3-hydroxy-1-indanone (148.0524; 0.0033935; 0) / coumaraldehyde (148.0524; 0.0033935; 0) / &beta;-phe	trans-Cinnamate;trans-Cinnamic acid;(E)-Cinnamate (148.0524; 0.0033935; 0) / 3-Isochromanone (148.05
231	8.0196	151.038	39.5134	77.6288	0	45.0844	73.553	79.7927	0	0	88.979	0	98.3808	100.346	97.9323	39.5134	77.6288	0	45.0844	0	182.944	0	117.621	0	0	39.5134	77.6288	0	45.0844	107.916	433.954	421.936	406.303	405.982	459.555	7	KF104_Tim_GIAVAP_all Samples_p_pos_130909_c01new_c05_c08_01.csv	4.6929e-06	M+H	152.046			gamma-Chloronorvaline;Antibiotic AL 719 (151.04; -0.0015835; 0)		[amino-(2-sulfoethylamino)methylene]ammonium; hypotaurocyamine (151.0415; -0.0031255; 0)	Hypotaurocyamine (151.0415; -0.0031255; 0)
229	7.3717	151.039	0	44.5652	0	0	0	0	0	0	0	0	0	0	0	0	44.5652	0	0	69.6191	0	0	0	50.4709	0	0	44.5652	0	0	0	274.831	279.052	299.238	303.315	308.021	7	KF104_Tim_GIAVAP_all Samples_p_pos_130909_c01new_c05_c08_01.csv	2.6514e-06	M+H	152.047			gamma-Chloronorvaline;Antibiotic AL 719 (151.04; -0.00058346; 0)		[amino-(2-sulfoethylamino)methylene]ammonium; hypotaurocyamine (151.0415; -0.0021255; 0)	Hypotaurocyamine (151.0415; -0.0021255; 0)
228	6.8228	151.045	0	0	0	0	0	0	0	0	0	0	0	0	0	0	0	0	0	0	0	0	0	0	0	0	0	0	0	0	244.236	253.969	239.907	228.271	260.529	7	KF104_Tim_GIAVAP_all Samples_p_pos_130909_c01new_c05_c08_01.csv	1.7202e-06	M+H	152.053		guanine (151.0494; -0.0039865; 0)	Guanine (151.0494; -0.0039865; 0)		[amino-(2-sulfoethylamino)methylene]ammonium; hypotaurocyamine (151.0415; 0.0038745; 0) / guanine (1	Hypotaurocyamine (151.0415; 0.0038745; 0) / Guanine;2-Amino-6-hydroxypurine (151.0494; -0.0039865; 0
296	9.7859	164.106	0	0	0	0	0	237.408	0	223.173	0	0	0	265.645	0	0	0	0	0	0	259.298	203.79	223.58	0	0	0	0	0	0	251.191	1001.55	832.569	1009.25	736.448	1148.74	7	KF104_Tim_GIAVAP_all Samples_p_pos_130909_c01new_c05_c08_01.csv	1.1083e-06	M+H	165.113
291	11.8098	164.106	0	216.376	0	0	0	157.477	135.584	108.585	0	0	220.515	0	0	0	216.376	0	0	0	0	260.287	0	222.13	209.961	0	216.376	0	0	269.425	1000.34	912.846	1238.53	1032.65	1191.52	7	KF104_Tim_GIAVAP_all Samples_p_pos_130909_c01new_c05_c08_01.csv	1.2643e-07	M+H	165.113
293	12.3942	164.106	0	0	197.775	108.364	242.846	0	275.368	278.74	283.561	243.078	336.606	241.519	308.207	0	0	197.775	108.364	274.095	172.959	268.072	332.208	279.288	0	0	0	197.775	108.364	323.819	1105.71	1306.31	888.036	1302.64	1034.42	7	KF104_Tim_GIAVAP_all Samples_p_pos_130909_c01new_c05_c08_01.csv	6.1036e-06	M+H	165.113
306	4.7232	168.042	0	0	0	0	0	0	0	0	0	0	0	0	0	0	0	0	0	0	0	0	34.8177	0	0	0	0	0	0	0	0	215.516	241.611	231.147	253.058	7	KF104_Tim_GIAVAP_all Samples_p_pos_130909_c01new_c05_c08_01.csv	1.7762e-06	M+H	169.049		2;5-dihydroxyphenylacetate; homogentisate (168.0423; -0.00033646; 0) / 4-hydroxy-3-methoxybenzoate;	2;6-Dimethoxybenzoquinone (168.0423; -0.00033646; 0) / Orsellinic acid;2;4-Dihydroxy-6-methylbenzoic	Orsellinic acid (168.0423; -0.00033646; 0)	(R)-4-hydroxymandelate; D-4-hydroxymandelate; D-p-hydroxymandelate (168.0423; -0.00033646; 0) / 2;5-	4-Hydroxymethylsalicylate;2-Hydroxy-4-hydroxymethylbenzoic acid (168.0423; -0.00033646; 0) / 1;2-Dih
332	11.475	169.084	0	0	0	0	0	0	0	0	0	0	0	0	0	0	0	0	0	41.648	0	52.8551	0	0	0	0	0	0	0	47.0663	334.426	353.45	341.683	349.323	368.093	7	KF104_Tim_GIAVAP_all Samples_p_pos_130909_c01new_c05_c08_01.csv	7.2747e-08	M+H	170.092		1-methyl-histidine; N(&pi;)-methyl-L-histidine (169.0851; -0.00080346; 0)			N3-hydroxypropylcytosine (169.0851; -0.00080346; 0) / &alpha;-methylhistidine; alpha-methylhistidine	N(pi)-Methyl-L-histidine;N-pros-Methyl-L-histidine;3-Methylhistidine;1-Methylhistidine (169.0851; -0
330	10.8175	169.085	0	0	0	28.8024	0	0	0	0	0	0	0	0	0	0	0	0	28.8024	0	34.0514	0	0	0	61.307	0	0	0	28.8024	0	341.956	325.117	320.749	329.852	339.624	7	KF104_Tim_GIAVAP_all Samples_p_pos_130909_c01new_c05_c08_01.csv	3.2911e-06	M+H	170.092		1-methyl-histidine; N(&pi;)-methyl-L-histidine (169.0851; -0.00040346; 0)			N3-hydroxypropylcytosine (169.0851; -0.00040346; 0) / &alpha;-methylhistidine; alpha-methylhistidine	N(pi)-Methyl-L-histidine;N-pros-Methyl-L-histidine;3-Methylhistidine;1-Methylhistidine (169.0851; -0
324	5.9714	170.094	0	0	0	0	0	0	0	0	0	0	0	0	0	0	0	0	0	0	0	0	0	0	79.9857	0	0	0	0	0	109.076	121.765	244.191	241.904	279.644	7	KF104_Tim_GIAVAP_all Samples_p_pos_130909_c01new_c05_c08_01.csv	4.9771e-10	M+H	171.102			Boonein (170.0943; 2.8543e-05; 0) / (E)-4-Oxo-2-nonenoic acid;(E)-4-Oxonon-2-enoic acid;4-Oxo-trans-		2-butyl-4-hydroxy-5-methyl-3(2H)-furanone; BHMF (170.0943; 2.8543e-05; 0)	Furfural diethyl acetal (170.0943; 2.8543e-05; 0) / 1-Methyl-4-phenylpyridinium;N-Methyl-4-phenylpyr
374	5.5815	180.112	0	0	0	0	0	328.427	278.835	0	7.7256	18.101	0	0	0	0	0	0	0	0	0	0	0	0	55.6743	0	0	0	0	0	0	0	519.595	297.477	374.247	7	KF104_Tim_GIAVAP_all Samples_p_pos_130909_c01new_c05_c08_01.csv	1.0276e-06	M+H	181.119			Dihydroactinidiolide (180.115; -0.0032065; 0) / Limonenecarboxylic acid (180.115; -0.0032065; 0) / 5		5-n-amylresorcinol; 5-pentylresorcinol; olivetol (180.115; -0.0032065; 0)	3-tert-Butyl-5-methylcatechol (180.115; -0.0032065; 0)
389	3.0471	184.016	0	0	108.457	0	0	0	0	0	0	0	0	0	0	0	0	108.457	0	0	0	26.9679	0	0	0	0	0	108.457	0	0	349.42	450.874	388.167	448.879	538.187	7	KF104_Tim_GIAVAP_all Samples_p_pos_130909_c01new_c05_c08_01.csv	5.6146e-06	M+H	185.023		3;4-dihydroxy-2-butanone-4-P; 3;4-dihydroxy-2-butanone-4-phosphate; tetrolose phosphate (184.0137; 0			1-deoxy-L-glycero-tetrulose 4-phosphate; 3;4-dihydroxy-2-butanone-4-P; 3;4-dihydroxy-2-butanone-4-ph	3;4-Dihydroxy-2-butanone 4-phosphate;2-Hydroxy-3-oxobutyl phosphate (184.0137; 0.0024455; 0) / 2;4-D
409	1.6604	187.523	0	0	0	0	0	0	0	0	0	0	0	16.2025	0	0	0	0	0	0	0	0	0	0	0	0	0	0	0	39.2856	21.2658	19.1611	16.2025	12.1519	27.3418	7	KF104_Tim_GIAVAP_all Samples_p_pos_130909_c01new_c05_c08_01.csv	3.4476e-06	M+H	188.53
423	3.1714	191.055	0	0	0	0	0	79.5865	0	0	0	0	0	0	0	0	0	0	0	0	0	0	0	0	0	0	0	0	0	0	390.149	433.651	329.955	389.803	529.887	7	KF104_Tim_GIAVAP_all Samples_p_pos_130909_c01new_c05_c08_01.csv	5.8344e-06	M+H	192.062		2-indolinone-3-acetate; 2-indolinone-3-acetic acid; 2-oxindole-3-acetate; 2-oxindole-3-acetic acid;	5-Hydroxyindole-3-acetic acid (191.0582; -0.0036205; 0)		2-indolinone-3-acetate; 2-indolinone-3-acetic acid; 2-oxindole-3-acetate; 2-oxindole-3-acetic acid;	5-Hydroxyindoleacetate (191.0582; -0.0036205; 0) / 5-Phenyl-1;3-oxazinane-2;4-dione (191.0582; -0.00
475	13.5578	207.032	0	0	0	0	0	0	0	0	0	0	0	0	0	0	0	0	0	0	0	205.914	0	0	0	0	0	0	0	0	1207.22	845.819	947.082	1294.76	900.756	7	KF104_Tim_GIAVAP_all Samples_p_pos_130909_c01new_c05_c08_01.csv	6.483e-06	M+H	208.039					2-methylamine-furan (207.0297; 0.0020615; 0)	p-Aminobenzamidine dihydrochloride (207.033; -0.0012765; 0)
492	5.9715	211.119	0	0	52.7106	65.4498	0	0	0	0	0	0	0	0	0	0	0	52.7106	65.4498	0	0	0	0	0	132.796	0	0	52.7106	65.4498	0	169.299	173.926	403.145	413.566	452.208	7	KF104_Tim_GIAVAP_all Samples_p_pos_130909_c01new_c05_c08_01.csv	2.9022e-09	M+H	212.126			Mescaline (211.1208; -0.0022205; 0)			Mescaline (211.1208; -0.0022205; 0) / Metaproterenol;Orciprenaline (211.1208; -0.0022205; 0) / Metho
519	3.6558	220.121	100.622	0	0	0	0	0	0	0	0	0	189.22	0	0	100.622	0	0	0	0	0	0	0	0	0	100.622	0	0	0	0	469.248	578.514	581.353	584.44	639.26	7	KF104_Tim_GIAVAP_all Samples_p_pos_130909_c01new_c05_c08_01.csv	3.0017e-06	M+H	221.128					1D-1-guanidino-3-amino-1;3-dideoxy-scyllo-inositol; 1D-3-amino-1-guanidino-1;3-dideoxy-<i>scyllo</i>	Phenylacetylglycine dimethylamide;Ralgin (220.1212; -0.00045446; 0) / 1D-1-Guanidino-3-amino-1;3-did
554	0.5703	227.056	0	0	0	0	0	0	0	0	0	0	0	0	0	0	0	0	0	0	0	0	0	0	8.5725	0	0	0	0	0	7.6466	12.8299	25.6163	21.7771	20.1526	7	KF104_Tim_GIAVAP_all Samples_p_pos_130909_c01new_c05_c08_01.csv	7.5942e-09	M+H	228.063						9-Hydroxy-2-nitrofluorene;9-OHNF (227.0582; -0.0022205; 0)
585	5.698	237.137	0	0	0	21.4124	0	0	0	0	0	0	0	0	0	0	0	0	21.4124	0	0	0	0	32.8014	122.222	0	0	0	21.4124	0	132.223	58.976	437.443	434.034	476.275	7	KF104_Tim_GIAVAP_all Samples_p_pos_130909_c01new_c05_c08_01.csv	2.7982e-13	M+H	238.144			Gigantine (237.1365; 0.00032954; 0) / (-)-Pellotine (237.1365; 0.00032954; 0) / O7-angelylheliotridi			(-)-Pellotine;Pellotine (237.1365; 0.00032954; 0) / Gigantine (237.1365; 0.00032954; 0) / Anhalonine
641	5.6868	237.137	0	0	29.4951	0	0	0	0	0	0	0	0	0	0	0	0	29.4951	0	23.5506	0	0	0	44.8318	124.332	0	0	29.4951	0	0	0	0	476.429	445.429	476.497	7	KF104_Tim_GIAVAP_all Samples_p_pos_130909_c01new_c05_c08_01.csv	6.6563e-16	M+Na	260.127			Gigantine (237.1365; 0.00078458; 0) / (-)-Pellotine (237.1365; 0.00078458; 0) / O7-angelylheliotridi			(-)-Pellotine;Pellotine (237.1365; 0.00078458; 0) / Gigantine (237.1365; 0.00078458; 0) / Anhalonine
623	5.5086	245.162	0	0	0	0	0	0	0	0	0	0	0	0	0	0	0	0	0	0	0	0	0	0	499.622	0	0	0	0	778.69	811.002	734.734	898.853	753.261	614.009	7	KF104_Tim_GIAVAP_all Samples_p_pos_130909_c01new_c05_c08_01.csv	3.2763e-10	M+H	246.169					<i>N</i>-(octanoyl)-L-homoserine; <i>N</i>-(octanoyl)homoserine (245.1627; -0.00058546; 0)
496	8.4519	302.224	44.0866	21.2572	86.4956	131.926	75.1954	25.4953	54.6693	0	0	125.415	0	64.4114	28.2319	44.0866	21.2572	86.4956	131.926	94.541	0	0	0	0	0	44.0866	21.2572	86.4956	131.926	112.068	150.445	211.987	480.253	418.899	512.492	7	KF104_Tim_GIAVAP_all Samples_p_neg_130909_c01new_c05_c08_01.csv	6.2873e-09	M+FA-H	347.222		<i>ent</i>-kaur-16-en-19-oate; ent-kaurenoate; ent-kaurenoic acid (302.2246; -0.0005829; 0)	Eicosapentaenoic acid;EPA (302.2246; -0.0005829; 0) / 5Z;8Z;10E;12E;14Z-Eicosapentaenoic acid (302.2	4; 8; 12; 15; 18-icosapentaenoic acid; 4;8;12;15;18-eicosapentaenoic acid (302.2246; -0.0005829; 0)	dehydroabietadiene-diol (302.2246; -0.0005829; 0) / oryzalexin A (302.2246; -0.0005829; 0) / IpA; is	Oryzalexin A (302.2246; -0.0005829; 0) / 17beta-Hydroxy-17-methyl-5alpha-androst-9(11)-en-3-one (302
799	8.4053	302.224	53.8867	36.2584	97.3498	144.052	0	0	0	0	0	0	0	57.3478	31.7391	53.8867	36.2584	97.3498	144.052	0	12.1028	0	0	0	117.03	53.8867	36.2584	97.3498	144.052	104.101	165.693	219.994	561.674	380.836	572.901	7	KF104_Tim_GIAVAP_all Samples_p_pos_130909_c01new_c05_c08_01.csv	4.3766e-09	M+H	303.231		<i>ent</i>-kaur-16-en-19-oate; ent-kaurenoate; ent-kaurenoic acid (302.2246; -0.00055646; 0)	Eicosapentaenoic acid;EPA (302.2246; -0.00055646; 0) / 5Z;8Z;10E;12E;14Z-Eicosapentaenoic acid (302.	4; 8; 12; 15; 18-icosapentaenoic acid; 4;8;12;15;18-eicosapentaenoic acid (302.2246; -0.00055646; 0)	dehydroabietadiene-diol (302.2246; -0.00055646; 0) / oryzalexin A (302.2246; -0.00055646; 0) / IpA;	Oryzalexin A (302.2246; -0.00055646; 0) / 17beta-Hydroxy-17-methyl-5alpha-androst-9(11)-en-3-one (30
398	8.4536	302.225	27.4904	0	27.1032	33.609	0	0	0	0	0	35.9868	0	0	0	27.4904	0	27.1032	33.609	39.2157	0	0	0	0	0	27.4904	0	27.1032	33.609	0	0	0	120.778	115.035	139.891	7	KF104_Tim_GIAVAP_all Samples_p_neg_130909_c01new_c05_c08_01.csv	1.5262e-08	M-H	301.218		<i>ent</i>-kaur-16-en-19-oate; ent-kaurenoate; ent-kaurenoic acid (302.2246; 0.00049646; 0)	Eicosapentaenoic acid;EPA (302.2246; 0.00049646; 0) / 5Z;8Z;10E;12E;14Z-Eicosapentaenoic acid (302.2	4; 8; 12; 15; 18-icosapentaenoic acid; 4;8;12;15;18-eicosapentaenoic acid (302.2246; 0.00049646; 0)	dehydroabietadiene-diol (302.2246; 0.00049646; 0) / oryzalexin A (302.2246; 0.00049646; 0) / IpA; is	Oryzalexin A (302.2246; 0.00049646; 0) / 17beta-Hydroxy-17-methyl-5alpha-androst-9(11)-en-3-one (302
561	8.468	302.225	0	11.9386	19.7247	43.6427	14.3726	10.4123	0	46.2265	0	44.4805	0	26.6996	0	0	11.9386	19.7247	43.6427	44.4896	0	2.9964	8.4844	0	0	0	11.9386	19.7247	43.6427	48.5784	51.5573	74.139	121.203	107.891	145.935	7	KF104_Tim_GIAVAP_all Samples_p_neg_130909_c01new_c05_c08_01.csv	2.8948e-06	M+FA-2H+Na	369.205		<i>ent</i>-kaur-16-en-19-oate; ent-kaurenoate; ent-kaurenoic acid (302.2246; 0.00067214; 0)	Eicosapentaenoic acid;EPA (302.2246; 0.00067214; 0) / 5Z;8Z;10E;12E;14Z-Eicosapentaenoic acid (302.2	4; 8; 12; 15; 18-icosapentaenoic acid; 4;8;12;15;18-eicosapentaenoic acid (302.2246; 0.00067214; 0)	dehydroabietadiene-diol (302.2246; 0.00067214; 0) / oryzalexin A (302.2246; 0.00067214; 0) / IpA; is	Oryzalexin A (302.2246; 0.00067214; 0) / 17beta-Hydroxy-17-methyl-5alpha-androst-9(11)-en-3-one (302
828	9.0182	316.24	0	0	0	0	0	0	1.6691	0	0	0	0	10.9021	2.9403	0	0	0	0	81.3334	0	0	79.8884	10.2516	100.573	0	0	0	0	0	163.231	80.074	174.446	219.125	218.485	7	KF104_Tim_GIAVAP_all Samples_p_pos_130909_c01new_c05_c08_01.csv	1.8236e-06	M+H	317.247			Urushiol III (316.2402; -0.00070646; 0)	6Z;9Z;12Z;15Z;18Z-heneicosapentaenoic acid (316.2402; -0.00070646; 0) / Calusterone; 17-hydroxy-7;17	5&alpha;-pregnan-3;20-dione (316.2402; -0.00070646; 0) / 1-[(3-hydroxy-10;13-dimethyl-2;3;4;7;8;9;10	17alpha;2alpha-Dimethyl-17beta-hydroxy-4-androsten-3-one;2alpha;17-Dimethyltestosterone (316.2402; -
826	11.7342	318.039	43.3659	0	0	0	0	0	0	28.1809	0	0	49.2693	0	0	43.3659	0	0	0	0	0	0	0	0	0	43.3659	0	0	0	32.9469	230.698	233.198	220.358	201.072	250.614	7	KF104_Tim_GIAVAP_all Samples_p_pos_130909_c01new_c05_c08_01.csv	1.4023e-06	M+H	319.046		myricetin (318.0376; 0.00095354; 0) / 2-dehydro-3-deoxy-D-octonate 8-P; 2-dehydro-3-deoxy-D-octonate	Myricetin (318.0376; 0.00095354; 0) / Quercetagetin (318.0376; 0.00095354; 0) / Gossypetin (318.0376	Myricetin (318.0376; 0.00095354; 0) / Bitalosidin; Bitalgenin; 5;6;7;8;3';4'-Hexahydroxyflavone (318	2-(3;4-dihydroxyphenyl)-3;5;7;8-tetrahydroxy-chromen-4-one; 3;3';4';5;7;8-hexahydroxyflavone (318.03	3;3';4';5;7;8-Hexahydroxyflavone;Gossypetin (318.0376; 0.00095354; 0) / Myricetin;3;5;7;3';4';5'-Hex
825	12.2501	318.039	0	0	0	0	0	0	42.101	0	0	53.9332	0	33.4525	0	0	0	0	0	0	0	0	62.2225	0	0	0	0	0	0	0	225.937	237.173	216.335	242.335	231.464	7	KF104_Tim_GIAVAP_all Samples_p_pos_130909_c01new_c05_c08_01.csv	7.9436e-06	M+H	319.046		myricetin (318.0376; 0.0011535; 0) / 2-dehydro-3-deoxy-D-octonate 8-P; 2-dehydro-3-deoxy-D-octonate	Myricetin (318.0376; 0.0011535; 0) / Quercetagetin (318.0376; 0.0011535; 0) / Gossypetin (318.0376;	Myricetin (318.0376; 0.0011535; 0) / Bitalosidin; Bitalgenin; 5;6;7;8;3';4'-Hexahydroxyflavone (318.	2-(3;4-dihydroxyphenyl)-3;5;7;8-tetrahydroxy-chromen-4-one; 3;3';4';5;7;8-hexahydroxyflavone (318.03	3;3';4';5;7;8-Hexahydroxyflavone;Gossypetin (318.0376; 0.0011535; 0) / Myricetin;3;5;7;3';4';5'-Hexa
823	11.0308	318.039	0	31.3811	0	0	0	0	0	0	0	0	23.8777	0	0	0	31.3811	0	0	0	0	0	54.246	0	0	0	31.3811	0	0	0	240.086	238.95	229.195	246.071	212.601	7	KF104_Tim_GIAVAP_all Samples_p_pos_130909_c01new_c05_c08_01.csv	7.9652e-06	M+H	319.046		myricetin (318.0376; 0.0013535; 0) / 2-dehydro-3-deoxy-D-octonate 8-P; 2-dehydro-3-deoxy-D-octonate	Myricetin (318.0376; 0.0013535; 0) / Quercetagetin (318.0376; 0.0013535; 0) / Gossypetin (318.0376;	Myricetin (318.0376; 0.0013535; 0) / Bitalosidin; Bitalgenin; 5;6;7;8;3';4'-Hexahydroxyflavone (318.	2-(3;4-dihydroxyphenyl)-3;5;7;8-tetrahydroxy-chromen-4-one; 3;3';4';5;7;8-hexahydroxyflavone (318.03	3;3';4';5;7;8-Hexahydroxyflavone;Gossypetin (318.0376; 0.0013535; 0) / Myricetin;3;5;7;3';4';5'-Hexa
854	8.3347	328.261	0	0	0	0	0	0	0	0	0	0	0	0	0	0	0	0	0	0	0	0	0	0	175.358	0	0	0	0	93.6932	229.736	80.634	504.695	649.779	878.966	7	KF104_Tim_GIAVAP_all Samples_p_pos_130909_c01new_c05_c08_01.csv	1.0913e-09	M+H	329.268
902	5.4157	346.087	0	0	0	0	0	0	0	0	0	0	0	0	0	0	0	0	0	0	0	0	0	0	0	0	0	0	0	0	46.6829	48.6427	50.4707	55.9839	63.2795	7	KF104_Tim_GIAVAP_all Samples_p_pos_130909_c01new_c05_c08_01.csv	1.9452e-07	M+H	347.095
524	8.7143	350.245	0	0	0	0	0	0	0	0	0	0	0	0	0	0	0	0	0	0	0	0	0	0	0	0	0	0	0	0	0	22.5565	27.3255	19.5094	39.083	7	KF104_Tim_GIAVAP_all Samples_p_neg_130909_c01new_c05_c08_01.csv	9.0887e-06	M-H	349.238			Ambliolide (350.2457; -0.00073354; 0) / Methyl sciadopate (350.2457; -0.00073354; 0) / Methyl 2beta;	9-deoxy-9-methylene-PGE2; 9-deoxy-9-methylene-Prostaglandin E2; 9-methylene-11R;15S-dihydroxy-5Z;13E		3alpha;20alpha;21-Trihydroxy-5beta-pregnane-11-one (350.2457; -0.00073354; 0) / (10)-Gingerol (350.2
954	5.4463	365.129	0	0	0	0	0	0	0	0	0	0	0	0	0	0	0	0	0	0	0	0	0	0	0	0	0	0	0	0	0	18.7836	18.2502	46.827	43.29	7	KF104_Tim_GIAVAP_all Samples_p_pos_130909_c01new_c05_c08_01.csv	2.3372e-06	M+H	366.136			Corynoloxine (365.1263; 0.0022995; 0)
578	8.4844	375.239	9.6331	3.1535	0	21.0192	0	8.4606	0	12.1923	0	17.2864	0	8.4581	0	9.6331	3.1535	0	21.0192	10.3194	9.6451	0	7.7425	0	0	9.6331	3.1535	0	21.0192	26.3907	28.2308	37.8914	101.924	79.0108	103.498	7	KF104_Tim_GIAVAP_all Samples_p_neg_130909_c01new_c05_c08_01.csv	3.5191e-10	M-H	374.232			Icaceine (375.241; -0.0019825; 0) / 12-epi-Napelline N-oxide;12-Epiflavamine (375.241; -0.0019825; 0			Icaceine (375.241; -0.0019825; 0)
646	8.4698	398.212	15.2707	19.3458	17.6086	34.7763	20.8649	0	0	31.6479	0	31.941	0	18.7116	12.7374	15.2707	19.3458	17.6086	34.7763	30.1538	0	0	0	23.6123	0	15.2707	19.3458	17.6086	34.7763	37.6811	41.0634	58.8571	111.959	107.234	117.432	7	KF104_Tim_GIAVAP_all Samples_p_neg_130909_c01new_c05_c08_01.csv	2.102e-08	M-H	397.204			6;10;10-Trimethylspiro[bicyclo[7.2.0]undec-5-ene-2;2'-oxirane]-4;8-diol 4-acetate 8-benzoate (398.20	3;7;12-Trioxochola-1;4-dien-24-oic Acid (398.2093; 0.0022515; 0) / 3;7;12-Trioxochola-1;5-dien-24-oi
1045	10.4037	428.365	0	0	0	0	0	0	0	0	0	0	0	4.8341	3.6307	0	0	0	0	0	0	0	0	0	9.2957	0	0	0	0	0	51.7502	46.246	229.692	171.431	213.645	7	KF104_Tim_GIAVAP_all Samples_p_pos_130909_c01new_c05_c08_01.csv	7.7815e-14	M+H	429.372		4&alpha;-formyl-4&beta;-methyl-5&alpha;-cholesta-8-en-3&beta;-ol (428.3654; -0.00060646; 0) / (22&al	(3beta)-28-Norlup-20(29)-ene-3;17-diol (428.3654; -0.00060646; 0)	3beta-hydroxy-4beta-methyl-5alpha-cholest-7-ene-4alpha-carbaldehyde; 3beta-Hydroxy-4beta-methyl-5alp	4&alpha;-hydroxymethyl-4&beta;-methyl-5&alpha;-cholesta-8;24-dien-3&beta;-ol (428.3654; -0.00060646;	3beta-Hydroxy-4beta-methyl-5alpha-cholest-7-ene-4alpha-carbaldehyde (428.3654; -0.00060646; 0) / (24
1071	0.5924	432.079	0	0	0	0	0	0	0	0	0	0	0	0	0	0	0	0	0	0	0	0	12.2892	0	19.1851	0	0	0	0	10.2768	0	12.3507	44.2266	37.846	31.1016	7	KF104_Tim_GIAVAP_all Samples_p_pos_130909_c01new_c05_c08_01.csv	2.2814e-09	M+H	433.086
1056	0.5962	440.096	0	0	0	0	42.0276	37.0172	44.3123	0	0	0	0	0	0	0	0	0	0	0	0	34.5684	0	0	26.1691	0	0	0	0	28.3211	0	0	52.1257	47.1136	40.3918	7	KF104_Tim_GIAVAP_all Samples_p_pos_130909_c01new_c05_c08_01.csv	3.771e-06	M+H	441.104
1122	11.6088	478.326	0	0	0	0	0	0	0	0	0	0	0	0	0	0	0	0	0	0	0	0	133.602	47.119	125.364	0	0	0	0	0	392.146	0	817.795	501.783	539.851	7	KF104_Tim_GIAVAP_all Samples_p_pos_130909_c01new_c05_c08_01.csv	3.1752e-07	M+H	479.333			Dolicholide (478.3294; -0.0038165; 0)
1170	11.7097	504.341	0	0	0	0	0	0	0	0	0	0	0	75.3097	0	0	0	0	0	725.945	208.921	0	971.041	339.295	834.569	0	0	0	0	1081.95	2316.81	1084.31	4095.17	3001.99	2698.44	7	KF104_Tim_GIAVAP_all Samples_p_pos_130909_c01new_c05_c08_01.csv	8.4858e-10	M+H	505.348			Anicequol;NGA 0187 (504.3451; -0.0044665; 0)
1197	12.8114	506.356	0	0	0	0	0	0	0	0	0	0	0	5.0633	0	0	0	0	0	0	0	0	261.104	0	0	0	0	0	0	153.396	390.445	133.428	645.524	505.162	495.473	7	KF104_Tim_GIAVAP_all Samples_p_pos_130909_c01new_c05_c08_01.csv	1.5805e-08	M+H	507.363
1214	9.0623	516.343	0	0	0	0	0	0	0	0	0	0	0	0	0	0	0	0	0	0	0	0	0	0	263.051	0	0	0	0	0	165.446	0	272.49	598.479	520.979	7	KF104_Tim_GIAVAP_all Samples_p_pos_130909_c01new_c05_c08_01.csv	3.2472e-06	M+H	517.35			Laccijalaric ester I (516.3451; -0.0020665; 0) / 3-Epifusidic acid (516.3451; -0.0020665; 0) / 11-Ep	(-)-Fusidic acid; (-)-16beta-acetoxy-3alpha;11alpha-dihydroxyfusida-17(20)Z;24-diene-21-oic acid (51	fusidate; fusidic acid; fusidine; ramycin (516.3451; -0.0020665; 0)
1209	9.8938	518.319	0	0	0	0	0	0	0	0	0	0	0	0	0	0	0	0	0	34.2894	0	0	76.9131	40.3729	100.253	0	0	0	0	0	112.993	0	225.797	223.698	220.597	7	KF104_Tim_GIAVAP_all Samples_p_pos_130909_c01new_c05_c08_01.csv	6.6269e-10	M+H	519.326			Hodgkinsine (518.3158; 0.0032295; 0)			Hodgkinsine (518.3158; 0.0032295; 0)
1256	8.7498	554.379	0	0	0	0	0	0	0	0	0	0	14.4519	0	0	0	0	0	0	0	0	0	0	0	80.6473	0	0	0	0	0	0	82.633	810.594	496.488	503.279	7	KF104_Tim_GIAVAP_all Samples_p_pos_130909_c01new_c05_c08_01.csv	3.4362e-10	M+H	555.386
1249	11.6554	560.439	0	0	0	0	0	0	0	0	3.038	0	0	18.5387	0	0	0	0	0	0	0	0	0	0	130.95	0	0	0	0	0	313.634	215.186	587.56	449.035	451.654	7	KF104_Tim_GIAVAP_all Samples_p_pos_130909_c01new_c05_c08_01.csv	9.8459e-09	M+H	561.446
1103	8.1981	564.352	0	0	0	0	0	3.4639	0	28.8196	0	43.3354	0	9.9829	0	0	0	0	0	0	12.245	0	8.4564	0	0	0	0	0	0	30.1145	24.2601	33.3901	165.089	160.088	115.262	7	KF104_Tim_GIAVAP_all Samples_p_neg_130909_c01new_c05_c08_01.csv	9.062e-12	M-H	563.345
1287	11.7379	564.472	0	0	0	0	0	0	0	0	0	0	0	5.2031	0	0	0	0	0	0	0	0	0	9.0383	73.8303	0	0	0	0	0	121.2	68.5942	288.14	206.523	215.389	7	KF104_Tim_GIAVAP_all Samples_p_pos_130909_c01new_c05_c08_01.csv	3.2631e-09	M+NH4	582.506				DG(16:1(9Z)/16:1(9Z)/0:0); DG(16:1/16:1/0:0); 1;2-di-(9Z-hexadecenoyl)-sn-glycerol (564.4754; -0.003
1283	11.7166	564.474	0	3.038	5.0633	0	0	0	0	0	4.0506	4.0506	0	44.2411	0	0	3.038	5.0633	0	440.308	0	0	517.529	208.373	540.678	0	3.038	5.0633	0	582.425	1075.19	616.519	2181.5	1690.43	1562.58	7	KF104_Tim_GIAVAP_all Samples_p_pos_130909_c01new_c05_c08_01.csv	3.9759e-11	M+Na	587.463				DG(16:1(9Z)/16:1(9Z)/0:0); DG(16:1/16:1/0:0); 1;2-di-(9Z-hexadecenoyl)-sn-glycerol (564.4754; -0.001
1273	11.7261	566.34	0	0	0	0	0	0	0	0	0	0	0	19.2405	11.1392	0	0	0	0	0	0	0	225.434	0	218.763	0	0	0	0	205.733	531.196	275.455	957.501	733.062	657.878	7	KF104_Tim_GIAVAP_all Samples_p_pos_130909_c01new_c05_c08_01.csv	4.8366e-10	M+H	567.347			3;4-Diketo-2';3'-dihydroxy-2-nor-beta-carotene (566.3396; 0.00011354; 0)
1293	9.8573	574.418	0	0	0	0	0	0	0	0	0	0	0	0	0	0	0	0	0	54.4348	0	0	82.6345	0	0	0	0	0	0	0	0	0	190.565	227.484	233.835	7	KF104_Tim_GIAVAP_all Samples_p_pos_130909_c01new_c05_c08_01.csv	4.3099e-11	M+H	575.425
1124	8.8002	578.4	0	0	0	0	0	0	0	0	0	0	0	0	0	0	0	0	0	48.9196	46.8654	14.1362	0	0	0	0	0	0	0	0	61.4127	51.06	432.002	269.716	229.519	7	KF104_Tim_GIAVAP_all Samples_p_neg_130909_c01new_c05_c08_01.csv	6.5714e-09	M-H	577.393
1182	11.8254	590.365	0	0	0	0	0	0	0	0	0	0	0	0	7.0421	0	0	0	0	111.252	53.7053	0	123.426	0	135.28	0	0	0	0	137.701	242.245	159.185	454.25	343.507	339.323	7	KF104_Tim_GIAVAP_all Samples_p_neg_130909_c01new_c05_c08_01.csv	4.9969e-10	M-H	589.358
1303	8.9326	593.268	0	0	72.862	81.5577	0	0	0	0	0	0	0	0	0	0	0	72.862	81.5577	35.5464	0	0	0	0	125.486	0	0	72.862	81.5577	0	133.054	218.368	533.783	369.055	468.716	7	KF104_Tim_GIAVAP_all Samples_p_pos_130909_c01new_c05_c08_01.csv	4.3705e-08	M+H	594.275
1298	9.8934	600.434	0	0	0	0	0	0	0	6.076	0	0	0	0	0	0	0	0	0	226.685	0	0	454.264	198.351	641.428	0	0	0	0	98.809	661.282	0	1338.44	1236.81	1362.42	7	KF104_Tim_GIAVAP_all Samples_p_pos_130909_c01new_c05_c08_01.csv	8.6328e-10	M+H	601.441
1297	9.845	602.449	0	0	0	0	0	0	0	0	0	0	0	0	0	0	0	0	0	84.911	0	0	0	0	259.435	0	0	0	0	33.9657	303.232	39.7616	744.697	645.019	870.363	7	KF104_Tim_GIAVAP_all Samples_p_pos_130909_c01new_c05_c08_01.csv	7.0211e-10	M+H	603.456
1296	10.3827	602.45	0	0	0	0	0	0	3.038	0	0	0	0	0	0	0	0	0	0	180.887	0	0	309.795	122.469	439.806	0	0	0	0	0	454.047	99.5759	884.706	851.583	872.763	7	KF104_Tim_GIAVAP_all Samples_p_pos_130909_c01new_c05_c08_01.csv	1.6523e-09	M+H	603.457
1326	10.3269	604.466	0	0	0	8.1013	0	0	0	4.0506	0	0	0	0	0	0	0	0	8.1013	76.1404	0	0	108.92	74.2231	152.971	0	0	0	8.1013	24.3038	0	0	375.884	280.86	361.681	7	KF104_Tim_GIAVAP_all Samples_p_pos_130909_c01new_c05_c08_01.csv	8.5839e-13	M+H	605.473
1323	9.3615	605.275	0	0	0	0	39.4937	10.4727	21.2346	31.5753	49.8925	0	58.5549	92.2054	76.7509	0	0	0	0	0	0	0	0	0	54.7674	0	0	0	0	91.3046	103.47	67.2548	197.649	183.497	260.618	7	KF104_Tim_GIAVAP_all Samples_p_pos_130909_c01new_c05_c08_01.csv	8.8937e-11	M+H	606.282
1338	9.3549	606.281	12.5502	11.1392	0	10.1266	0	0	0	0	0	0	184.521	274.592	215.906	12.5502	11.1392	0	10.1266	0	0	0	72.6415	0	121.835	12.5502	11.1392	0	10.1266	253.331	337.204	264.589	642.349	532.118	781.727	7	KF104_Tim_GIAVAP_all Samples_p_pos_130909_c01new_c05_c08_01.csv	5.0621e-13	M+Na	629.27			Methyl pheophorbide a (606.2842; -0.0034424; 0)
1322	9.357	606.282	0	0	17.2108	0	337.977	0	232.878	327.879	563.009	626.69	734.647	1111.06	961.344	0	0	17.2108	0	403.53	369.143	0	306.808	217.342	680.973	0	0	17.2108	0	1121.49	1482.68	1314.75	3258.49	3118.83	4571.36	7	KF104_Tim_GIAVAP_all Samples_p_pos_130909_c01new_c05_c08_01.csv	7.5858e-12	M+H	607.289			Methyl pheophorbide a (606.2842; -0.0025975; 0)
1313	9.697	618.444	0	0	0	0	0	0	0	0	0	0	0	0	0	0	0	0	0	0	0	0	0	0	295.912	0	0	0	0	0	142.234	0	355.307	676.426	596.464	7	KF104_Tim_GIAVAP_all Samples_p_pos_130909_c01new_c05_c08_01.csv	3.3126e-07	M+H	619.451
1259	9.9039	626.474	0	0	0	8.8019	0	0	0	0	0	0	0	0	0	0	0	0	8.8019	0	5.0364	0	26.3291	0	0	0	0	0	8.8019	0	43.9806	0	109.592	113.04	140.935	7	KF104_Tim_GIAVAP_all Samples_p_neg_130909_c01new_c05_c08_01.csv	1.6406e-10	M-H	625.467
1337	10.4088	628.465	0	0	0	0	0	0	0	0	0	0	0	0	0	0	0	0	0	0	0	0	70.2625	0	89.114	0	0	0	0	0	0	10.7208	231.644	207.269	219.785	7	KF104_Tim_GIAVAP_all Samples_p_pos_130909_c01new_c05_c08_01.csv	3.2658e-13	M+H	629.472
1335	11.7281	632.457	0	0	0	0	0	0	0	0	0	0	0	0	0	0	0	0	0	0	0	0	0	0	0	0	0	0	0	0	137.693	0	395.482	237.965	254.724	7	KF104_Tim_GIAVAP_all Samples_p_pos_130909_c01new_c05_c08_01.csv	1.799e-08	M+H	633.465
1373	11.7383	632.46	0	0	0	7.0189	0	0	0	1.0127	0	0	0	18.5416	10.0607	0	0	0	7.0189	0	0	0	0	0	190.16	0	0	0	7.0189	200.324	383.278	231.985	471.983	407.655	399.322	7	KF104_Tim_GIAVAP_all Samples_p_pos_130909_c01new_c05_c08_01.csv	3.8345e-10	M+Na	655.449
1331	10.818	634.455	0	0	0	0	0	0	0	0	0	0	10.1266	0	0	0	0	0	0	0	0	0	0	0	153.547	0	0	0	0	130.44	272.252	139.196	661.413	389.758	453.778	7	KF104_Tim_GIAVAP_all Samples_p_pos_130909_c01new_c05_c08_01.csv	3.4101e-09	M+H	635.463
1329	11.6407	636.47	0	0	2.8131	0	0	0	0	3.4673	0	0	0	6.5848	0	0	0	2.8131	0	0	0	0	0	0	0	0	0	2.8131	0	0	179.323	109.964	523.092	279.218	321.535	7	KF104_Tim_GIAVAP_all Samples_p_pos_130909_c01new_c05_c08_01.csv	5.0247e-08	M+H	637.477			Staphisagrine (636.4655; 0.0046455; 0) / Staphisine (636.4655; 0.0046455; 0)
1291	9.7514	642.469	0	0	0	0	0	0	0	0	0	0	0	0	0	0	0	0	0	18.5324	0	0	85.1462	31.5353	158.503	0	0	0	0	0	78.0415	0	525.007	785.753	527.537	7	KF104_Tim_GIAVAP_all Samples_p_neg_130909_c01new_c05_c08_01.csv	4.2137e-11	M-H	641.462
1356	9.2238	644.315	54.7854	38.4954	19.4487	23.0795	0	28.3544	8.1013	17.2152	9.1139	0	79.9612	84.6819	47.6628	54.7854	38.4954	19.4487	23.0795	0	0	0	0	0	26.8221	54.7854	38.4954	19.4487	23.0795	116.21	90.0788	133.578	244.574	146.455	201.856	7	KF104_Tim_GIAVAP_all Samples_p_pos_130909_c01new_c05_c08_01.csv	3.4101e-09	M+H	645.322
1289	10.17	644.483	3.038	0	0	0	0	0	0	0	0	0	4.0506	0	4.9003	3.038	0	0	0	0	0	8.1113	0	13.2721	106.027	3.038	0	0	0	0	48.8496	0	225.309	358.324	229.678	7	KF104_Tim_GIAVAP_all Samples_p_neg_130909_c01new_c05_c08_01.csv	6.754e-09	M-H	643.476		3-(3;7;11;15;19;23-heptamethyltetracosa-2;6;10;14;18;22-hexaenyl) -4-hydroxy-5-methoxy-benzoic acid;			3-(3;7;11;15;19;23-heptamethyltetracosa-2;6;10;14;18;22-hexaenyl) -4-hydroxy-5-methoxy-benzoic acid;
1371	12.8261	656.455	0	0	0	0	0	0	0	0	0	0	0	6.076	0	0	0	0	0	0	0	0	253.702	0	103.263	0	0	0	0	80	188.571	79.1478	246.378	264.098	298.922	7	KF104_Tim_GIAVAP_all Samples_p_pos_130909_c01new_c05_c08_01.csv	8.9585e-07	M+H	657.462
1297	11.8265	656.484	0	0	0	0	0	0	0	0	0	0	0	0	0	0	0	0	0	23.8754	10.1266	0	0	14.1772	0	0	0	0	0	21.9639	45.9797	34.5508	186.544	123.463	123.548	7	KF104_Tim_GIAVAP_all Samples_p_neg_130909_c01new_c05_c08_01.csv	6.693e-11	M-H	655.476
1390	10.4839	666.392	31.9203	12.2986	0	0	16.1889	14.1772	0	0	7.0886	6.076	289.087	235.483	173.92	31.9203	12.2986	0	0	0	0	0	0	0	0	31.9203	12.2986	0	0	103.654	117.572	121.637	376.753	163.968	145.205	7	KF104_Tim_GIAVAP_all Samples_p_pos_130909_c01new_c05_c08_01.csv	4.6643e-07	M+H	667.4
1378	10.4825	690.418	28.5935	20.211	10.3463	15.982	0	6.076	0	0	0	0	211.039	165.428	112.421	28.5935	20.211	10.3463	15.982	0	0	0	0	0	0	28.5935	20.211	10.3463	15.982	0	157.685	117.356	244.727	198.248	147.566	7	KF104_Tim_GIAVAP_all Samples_p_neg_130909_c01new_c05_c08_01.csv	3.3386e-07	M-H	689.411			Quadrigemine A (690.4158; 0.0025345; 0)			Quadrigemine A (690.4158; 0.0025345; 0)
1377	9.6614	690.461	0	0	0	0	0	0	0	0	0	0	0	0	0	0	0	0	0	0	0	0	0	12.1519	26.8497	0	0	0	0	0	0	0	96.0591	127.297	105.952	7	KF104_Tim_GIAVAP_all Samples_p_neg_130909_c01new_c05_c08_01.csv	3.234e-14	M-H	689.454
1397	11.8656	696.487	3.038	0	0	0	0	2.0253	0	0	0	0	0	0	3.038	3.038	0	0	0	0	0	0	0	0	123.345	3.038	0	0	0	0	138.759	30.9693	214.539	209.86	175.827	7	KF104_Tim_GIAVAP_all Samples_p_pos_130909_c01new_c05_c08_01.csv	1.8138e-06	M+H	697.495
1422	8.8437	703.526	76.8864	51.0253	0	40.3169	0	0	0	0	0	26.4997	67.0931	61.4067	0	76.8864	51.0253	0	40.3169	0	0	0	22.8995	0	62.7086	76.8864	51.0253	0	40.3169	87.0381	0	0	265.689	179.796	240.505	7	KF104_Tim_GIAVAP_all Samples_p_pos_130909_c01new_c05_c08_01.csv	1.7726e-06	M+H	704.533
1420	9.0858	705.545	65.3414	0	39.3632	42.1542	0	0	0	0	0	0	243.779	301.629	184.535	65.3414	0	39.3632	42.1542	0	0	0	55.3782	105.015	0	65.3414	0	39.3632	42.1542	232.018	221.045	291.69	429.985	324.367	427.185	7	KF104_Tim_GIAVAP_all Samples_p_pos_130909_c01new_c05_c08_01.csv	1.7027e-11	M+H	706.552
1413	10.3927	722.49	0	43.9763	24.6884	53.1565	0	0	0	0	0	0	0	86.6338	0	0	43.9763	24.6884	53.1565	0	0	0	25.5977	0	47.1606	0	43.9763	24.6884	53.1565	0	0	0	388.09	205.778	198.576	7	KF104_Tim_GIAVAP_all Samples_p_pos_130909_c01new_c05_c08_01.csv	1.888e-06	M+H	723.497
1409	8.9512	729.549	84.3307	43.246	0	46.0024	0	0	0	35.9158	16.8411	0	0	316.662	123.356	84.3307	43.246	0	46.0024	74.281	0	0	0	0	103.613	84.3307	43.246	0	46.0024	148.296	144.057	199.798	494.991	335.142	470.364	7	KF104_Tim_GIAVAP_all Samples_p_pos_130909_c01new_c05_c08_01.csv	1.4453e-06	M+H	730.557
1503	7.1362	746.37	0	0	0	27.417	0	0	40.1613	0	34.6394	0	95.715	106.96	0	0	0	0	27.417	0	7.9388	0	0	0	0	0	0	0	27.417	147.542	122.76	207.015	283.49	162.407	214.069	7	KF104_Tim_GIAVAP_all Samples_p_neg_130909_c01new_c05_c08_01.csv	5.8267e-08	M-H	745.362			Pandicine (746.368; 0.0015255; 0)
1501	10.4381	746.518	96.8204	61.6617	45.028	44.2542	17.6001	23.3567	0	46.5823	0	15.6165	0	74.8695	68.5295	96.8204	61.6617	45.028	44.2542	75.4327	60.3983	0	0	0	0	96.8204	61.6617	45.028	44.2542	154.725	178.452	167.046	429.378	303.009	290.859	7	KF104_Tim_GIAVAP_all Samples_p_neg_130909_c01new_c05_c08_01.csv	2.6218e-09	M-H	745.511
1432	10.475	748.507	127.137	84.0507	0	89.9822	61.7722	52.6582	21.2658	227.751	70.8861	0	1210.02	988.474	746.016	127.137	84.0507	0	89.9822	0	0	0	0	219.706	0	127.137	84.0507	0	89.9822	459.623	641.488	549.42	1727.39	896.932	874.616	7	KF104_Tim_GIAVAP_all Samples_p_pos_130909_c01new_c05_c08_01.csv	5.6721e-08	M+H	749.514				Azithromycin (748.5085; -0.0018045; 0) / PA(18:0/22:6(4Z;7Z;10Z;13Z;16Z;19Z)); PA(18:0/22:6); 1-octa		Azithromycin (748.5085; -0.0018045; 0)
1431	11.1709	750.522	0	0	38.7677	79.9645	0	0	0	0	0	0	325.935	203.775	0	0	0	38.7677	79.9645	204.184	236.542	0	0	0	153.014	0	0	38.7677	79.9645	604.081	730.91	759.25	2060.27	1118.96	1109.24	7	KF104_Tim_GIAVAP_all Samples_p_pos_130909_c01new_c05_c08_01.csv	3.0332e-08	M+H	751.53
1427	9.0524	755.564	0	0	0	0	0	48.5861	0	134.325	0	0	423.967	455.789	245.502	0	0	0	0	86.6263	132.131	0	0	101.493	0	0	0	0	0	210.738	79.0034	254.093	584.376	381.688	574.663	7	KF104_Tim_GIAVAP_all Samples_p_pos_130909_c01new_c05_c08_01.csv	8.1205e-09	M+H	756.572
1441	9.227	768.473	45.4517	0	20.1225	0	0	47.2743	0	20.5352	57.2101	44.0549	117.339	0	49.3427	45.4517	0	20.1225	0	0	0	0	0	0	21.7757	45.4517	0	20.1225	0	141.398	107.423	159.265	362.972	151.85	233.448	7	KF104_Tim_GIAVAP_all Samples_p_pos_130909_c01new_c05_c08_01.csv	4.1458e-06	M+NH4	786.507
1471	9.2138	768.478	470.171	312.905	235.398	304.467	0	233.714	0	0	0	0	725.598	687.05	411.678	470.171	312.905	235.398	304.467	223.085	467.584	366.468	77.2133	240.669	293.207	470.171	312.905	235.398	304.467	1081.69	918.95	1491.72	2881.89	1389.26	2025.01	7	KF104_Tim_GIAVAP_all Samples_p_pos_130909_c01new_c05_c08_01.csv	9.8205e-08	M+Na	791.467				MGDG(18:5(3Z;6Z;9Z;12Z;15Z)/18:4(6Z;9Z;12Z;15Z)); Monogalactosyldiacylglycerol(18:5(3Z;6Z;9Z;12Z;15Z
1452	9.7186	770.49	0	0	0	0	0	0	0	0	0	0	0	0	0	0	0	0	0	0	0	0	0	0	0	0	0	0	0	0	0	0	467.506	265.038	278.357	7	KF104_Tim_GIAVAP_all Samples_p_pos_130909_c01new_c05_c08_01.csv	8.3471e-10	M+H	771.497
1662	10.4834	772.53	44.4792	52.8018	0	0	0	0	0	0	0	0	306.845	278.155	238.419	44.4792	52.8018	0	0	90.9448	0	0	0	0	0	44.4792	52.8018	0	0	143.432	210.501	203.089	396.469	341.772	287.126	7	KF104_Tim_GIAVAP_all Samples_p_neg_130909_c01new_c05_c08_01.csv	1.9416e-11	M+FA-2H+Na	839.51
1546	10.4879	772.531	188.991	123.939	77.1191	110.271	54.6237	0	31.6664	282.945	0	31.5799	1360.15	1091.19	846.583	188.991	123.939	77.1191	110.271	312.535	268.815	158.443	0	295.309	206.059	188.991	123.939	77.1191	110.271	601.257	846.354	769.498	2170.95	1563.23	1458.87	7	KF104_Tim_GIAVAP_all Samples_p_neg_130909_c01new_c05_c08_01.csv	1.6147e-10	M-H	771.523
1543	11.2441	774.546	163.308	104.041	105.669	123.681	61.5703	53.8157	36.4617	0	0	19.7726	334.154	280.157	226.078	163.308	104.041	105.669	123.681	375.718	244.883	165.099	254.998	327.856	281.501	163.308	104.041	105.669	123.681	679.207	1059.22	881.178	2132.28	1638.3	1434.17	7	KF104_Tim_GIAVAP_all Samples_p_neg_130909_c01new_c05_c08_01.csv	7.0706e-12	M-H	773.539
1659	11.2508	774.547	0	44.6426	0	44.3471	29.3002	0	18.6732	30.9215	10.443	12.5772	0	83.3726	70.5277	0	44.6426	0	44.3471	98.9805	80.9659	47.9201	68.804	0	0	0	44.6426	0	44.3471	190.139	257.143	242.355	428.134	334.873	305.831	7	KF104_Tim_GIAVAP_all Samples_p_neg_130909_c01new_c05_c08_01.csv	2.3954e-10	M+FA-2H+Na	841.527
1448	11.2047	776.54	0	8.1013	0	0	0	0	0	0	0	0	0	41.4064	0	0	8.1013	0	0	0	0	0	0	0	0	0	8.1013	0	0	0	0	78.7246	482.786	247.615	233.927	7	KF104_Tim_GIAVAP_all Samples_p_pos_130909_c01new_c05_c08_01.csv	3.3301e-07	M+H	777.547				MGDG(18:2(9Z;12Z)/18:3(9Z;12Z;15Z)); Monogalactosyldiacylglycerol(18:2(9Z;12Z)/18:3(9Z;12Z;15Z)) ; 1
1446	8.865	779.56	0	0	0	0	0	0	0	0	0	0	0	261.688	0	0	0	0	0	65.8884	0	0	0	0	100.208	0	0	0	0	286.423	189.786	423.019	616.363	313.154	512.752	7	KF104_Tim_GIAVAP_all Samples_p_pos_130909_c01new_c05_c08_01.csv	5.6667e-07	M+H	780.567
1442	10.6733	784.543	0	0	9.0946	0	0	0	0	6.076	0	0	0	0	0	0	0	9.0946	0	49.0934	0	0	0	0	121.413	0	0	9.0946	0	162.553	169.892	209.368	1195.27	670.331	658.51	7	KF104_Tim_GIAVAP_all Samples_p_pos_130909_c01new_c05_c08_01.csv	7.5942e-09	M+H	785.551
1571	9.8067	794.515	0	0	0	0	0	0	0	0	0	0	0	0	0	0	0	0	0	0	0	0	0	0	0	0	0	0	0	0	0	0	573.505	252.221	312.222	7	KF104_Tim_GIAVAP_all Samples_p_neg_130909_c01new_c05_c08_01.csv	1.9791e-07	M-H	793.508
1467	9.9621	796.506	40.5063	29.3671	0	22.7129	0	4.2424	3.0285	84.0507	20.8311	10.1266	253.733	237.695	147.961	40.5063	29.3671	0	22.7129	0	0	0	0	0	0	40.5063	29.3671	0	22.7129	76.8725	61.8431	82.4604	439.855	221.36	233.416	7	KF104_Tim_GIAVAP_all Samples_p_pos_130909_c01new_c05_c08_01.csv	1.4821e-07	M+H	797.514
1598	10.1474	796.529	0	0	0	0	0	0	0	0	0	0	89.5808	0	0	0	0	0	0	0	0	0	0	0	0	0	0	0	0	0	0	0	249.909	135.737	142.407	7	KF104_Tim_GIAVAP_all Samples_p_neg_130909_c01new_c05_c08_01.csv	3.9879e-07	M-H	795.522
1592	11.3204	800.562	0	5.2587	0	0	0	0	0	17.2152	0	0	0	64.075	0	0	5.2587	0	0	41.6063	29.1729	34.9707	0	0	0	0	5.2587	0	0	84.9833	125.226	116.577	524.791	351.35	321.017	7	KF104_Tim_GIAVAP_all Samples_p_neg_130909_c01new_c05_c08_01.csv	1.6147e-10	M-H	799.554
1590	12.4037	802.577	0	0	0	0	0	0	0	0	0	0	0	8.8617	0	0	0	0	0	0	0	0	0	0	7.736	0	0	0	0	0	28.3544	30.752	166.944	108.271	92.8419	7	KF104_Tim_GIAVAP_all Samples_p_neg_130909_c01new_c05_c08_01.csv	2.9977e-09	M-H	801.569			Indicanin D;5;7-Dihydroxy-8-(2-hydroxy-3-methyl-3-butenyl)-4'-(1-(hydroxymethyl)pentacosyloxy)-6-pre		cyclopropane phosphatidylglycerol (dioctadec-11;12-cyclo-anoyl; n-C18:0 cyclo) (802.5724; 0.0042885;
1461	8.903	803.532	0	0	0	0	0	0	0	0	0	0	0	0	0	0	0	0	0	0	0	0	0	0	0	0	0	0	0	91.2904	47.6663	126.808	317.759	152.861	249.229	7	KF104_Tim_GIAVAP_all Samples_p_pos_130909_c01new_c05_c08_01.csv	5.0772e-09	M+H	804.539
1460	8.7943	803.56	0	0	0	0	0	0	0	0	0	0	0	0	0	0	0	0	0	0	0	0	0	0	0	0	0	0	0	0	104.016	227.321	420.555	245.383	415.632	7	KF104_Tim_GIAVAP_all Samples_p_pos_130909_c01new_c05_c08_01.csv	3.4924e-08	M+H	804.567
1589	8.4828	803.566	0	0	0	0	0	0	38.8619	0	0	0	0	0	0	0	0	0	0	0	0	0	0	0	0	0	0	0	0	0	0	80.5958	127.433	117.506	123.818	7	KF104_Tim_GIAVAP_all Samples_p_neg_130909_c01new_c05_c08_01.csv	7.1347e-08	M-H	802.559				PT(18:0/18:1(9Z)); PT(18:0/18:1); 1-octadecanoyl-2-(9Z-octadecenoyl)-sn-glycero-3-phosphothreonine (
1613	10.7536	808.566	0	0	0	0	9.1139	0	0	0	0	0	0	0	3.7514	0	0	0	0	150.133	132.005	0	126.523	292.565	161.118	0	0	0	0	271.879	264.799	305.457	1605.74	973.539	844.184	7	KF104_Tim_GIAVAP_all Samples_p_neg_130909_c01new_c05_c08_01.csv	8.5104e-09	M-H	807.558
1684	10.7503	808.568	0	0	0	0	0	0	0	0	0	3.038	0	0	0	0	0	0	0	38.7578	43.1095	37.0611	0	80.2764	0	0	0	0	0	73.8845	67.8223	80.0635	330.375	186.104	200.994	7	KF104_Tim_GIAVAP_all Samples_p_neg_130909_c01new_c05_c08_01.csv	1.3513e-08	M+FA-2H+Na	875.548
1608	11.2778	810.579	6.0018	0	0	0	0	0	0	0	0	4.9208	0	0	7.6597	6.0018	0	0	0	72.1953	43.2573	29.8099	0	44.0996	0	6.0018	0	0	0	81.0678	57.0327	72.0687	228.385	113.207	166.008	7	KF104_Tim_GIAVAP_all Samples_p_neg_130909_c01new_c05_c08_01.csv	1.9309e-08	M-H	809.571
1604	9.2524	814.483	483.698	331.425	255.032	317.181	123.907	207.042	77.6794	185.31	62.62	26.4966	537.366	586.033	411.146	483.698	331.425	255.032	317.181	260.148	376.146	238.497	62.1065	289.989	152.889	483.698	331.425	255.032	317.181	859.684	878.405	1097.34	1966.04	1221.18	1609.62	7	KF104_Tim_GIAVAP_all Samples_p_neg_130909_c01new_c05_c08_01.csv	9.5723e-10	M-H	813.475
1681	9.2495	814.484	108.788	91.8431	70.3145	67.4245	29.43	39.3459	17.0805	36.2838	0	0	121.572	137.784	106.009	108.788	91.8431	70.3145	67.4245	51.4696	85.6974	61.5266	0	0	0	108.788	91.8431	70.3145	67.4245	160.906	164.588	226.465	322.932	225.317	241.313	7	KF104_Tim_GIAVAP_all Samples_p_neg_130909_c01new_c05_c08_01.csv	7.3436e-10	M+FA-2H+Na	881.464
1627	9.9549	820.531	59.7433	0	0	0	0	0	0	100.84	0	14.0082	307.205	263.58	195.292	59.7433	0	0	0	0	0	0	0	0	0	59.7433	0	0	0	0	0	148.777	568.462	333.118	364.248	7	KF104_Tim_GIAVAP_all Samples_p_neg_130909_c01new_c05_c08_01.csv	3.3095e-08	M-H	819.524
1623	10.4649	822.548	0	22.3167	0	0	0	0	0	25.1996	0	0	0	62.642	29.1808	0	22.3167	0	0	0	0	0	0	0	0	0	22.3167	0	0	75.5726	79.4045	112.657	296.671	187.548	199.643	7	KF104_Tim_GIAVAP_all Samples_p_neg_130909_c01new_c05_c08_01.csv	7.9511e-10	M-H	821.541
1493	8.8635	829.58	0	0	0	49.7931	0	0	0	0	0	0	0	104.644	0	0	0	0	49.7931	0	91.2142	0	0	68.8041	45.8307	0	0	0	49.7931	0	73.3333	0	569.28	245.379	337.619	7	KF104_Tim_GIAVAP_all Samples_p_pos_130909_c01new_c05_c08_01.csv	3.7392e-06	M+Na	852.569
1472	8.8598	829.581	0	92.5452	39.9511	57.674	0	0	0	0	0	0	278.354	341.914	0	0	92.5452	39.9511	57.674	123.092	361.046	0	69.9481	203.52	127.567	0	92.5452	39.9511	57.674	533.202	360.089	790.954	2135.92	1031.42	1659.18	7	KF104_Tim_GIAVAP_all Samples_p_pos_130909_c01new_c05_c08_01.csv	4.1892e-08	M+H	830.588
1497	8.0445	839.552	62.061	59.6599	47.6877	48.347	0	0	0	0	0	0	0	104.326	79.9283	62.061	59.6599	47.6877	48.347	18.522	0	0	15.3295	0	55.9532	62.061	59.6599	47.6877	48.347	146.132	95.1859	190.498	268.588	200.077	227.738	7	KF104_Tim_GIAVAP_all Samples_p_pos_130909_c01new_c05_c08_01.csv	7.7323e-09	M+H	840.559
1721	10.4842	840.52	37.4183	17.1886	0	16.632	0	0	6.8777	0	0	7.9948	122.9	111.519	107.749	37.4183	17.1886	0	16.632	43.0118	0	0	18.0345	0	15.6067	37.4183	17.1886	0	16.632	0	104.162	0	140.17	127.314	104.81	7	KF104_Tim_GIAVAP_all Samples_p_neg_130909_c01new_c05_c08_01.csv	3.6229e-06	M+FA-2H+Na	907.5			TPU 0037-A (840.5248; -0.0046939; 0)
1491	8.3341	853.566	127.884	87.696	89.3931	82.6243	0	0	0	0	0	0	107.656	75.6498	74.978	127.884	87.696	89.3931	82.6243	0	0	0	0	0	100.858	127.884	87.696	89.3931	82.6243	192.083	129.423	188.163	306.2	235.234	287.716	7	KF104_Tim_GIAVAP_all Samples_p_pos_130909_c01new_c05_c08_01.csv	6.3951e-10	M+H	854.573				PC(20:4(5Z;8Z;11Z;14Z)/22:6(4Z;7Z;10Z;13Z;16Z;19Z))[U]; 3;5;8-Trioxa-4-phosphatriaconta-12;15;18;21;
1529	10.1473	910.561	92.2137	0	37.3311	0	0	0	0	59.5885	25.3165	0	191.919	230.446	146.537	92.2137	0	37.3311	0	0	0	0	0	0	136.265	92.2137	0	37.3311	0	220.869	253.167	255.926	405.776	301.475	360.319	7	KF104_Tim_GIAVAP_all Samples_p_pos_130909_c01new_c05_c08_01.csv	3.9423e-09	M+H	911.569		1-(9Z;12Z;15Z-octadecatrienoyl)-2-(7Z;10Z-hexadecadienoyl)-3-O-[alpha-D-galactosyl-(1>6)-O-beta-D-ga			1-(9Z;12Z;15Z-octadecatrienoyl)-2-(7Z;10Z-hexadecadienoyl)-3-O-[alpha-D-galactosyl-(1>6)-O-beta-D-ga
1717	11.8895	910.673	0	0	0	0	0	0	0	0	0	0	0	0	0	0	0	0	0	0	0	0	0	0	202.719	0	0	0	0	0	44.9097	0	356.412	663.2	378.203	7	KF104_Tim_GIAVAP_all Samples_p_neg_130909_c01new_c05_c08_01.csv	2.0874e-07	M-H	909.665						Thermocryptoxanthin-13 (910.6687; 0.0040215; 0)
1528	10.898	912.574	0	0	0	0	0	0	0	0	0	0	0	0	0	0	0	0	0	0	0	0	0	0	0	0	0	0	0	0	0	0	246.617	187.839	225.701	7	KF104_Tim_GIAVAP_all Samples_p_pos_130909_c01new_c05_c08_01.csv	3.1519e-17	M+H	913.582
1762	10.1384	934.582	77.6925	0	0	0	0	0	0	42.5632	0	0	163.08	165.189	119.091	77.6925	0	0	0	126.869	0	0	0	103.768	132.298	77.6925	0	0	0	194.714	215.046	220.272	254.089	249.99	250.445	7	KF104_Tim_GIAVAP_all Samples_p_neg_130909_c01new_c05_c08_01.csv	3.4255e-07	M+FA-2H+Na	1001.56
1791	10.9739	936.599	0	0	0	0	0	0	0	0	0	0	53.5299	0	0	0	0	0	0	104.155	0	0	0	0	0	0	0	0	0	147.545	184.189	158.042	195.362	163.982	183.136	7	KF104_Tim_GIAVAP_all Samples_p_neg_130909_c01new_c05_c08_01.csv	4.2801e-10	M+FA-2H+Na	1003.58
1755	11.481	958.668	3.038	3.038	0	5.1009	0	0	0	0	0	6.076	0	0	4.0506	3.038	3.038	0	5.1009	0	0	0	14.7364	0	50.3618	3.038	3.038	0	5.1009	0	19.0293	0	168.145	255.882	171.774	7	KF104_Tim_GIAVAP_all Samples_p_neg_130909_c01new_c05_c08_01.csv	1.1445e-10	M-H	957.661
1753	12.6033	960.687	0	0	0	0	2.0253	0	0	0	0	3.1543	0	0	0	0	0	0	0	0	2.7571	5.2551	0	0	0	0	0	0	0	0	0	0	100.844	179.58	109.712	7	KF104_Tim_GIAVAP_all Samples_p_neg_130909_c01new_c05_c08_01.csv	9.7377e-10	M-H	959.68
1536	11.7327	1150.93	0	0	0	0	0	0	0	0	2.0253	0	0	4.0506	0	0	0	0	0	0	0	0	0	0	62.0883	0	0	0	0	0	340.556	107.342	1080.5	644.852	550.804	7	KF104_Tim_GIAVAP_all Samples_p_pos_130909_c01new_c05_c08_01.csv	1.1563e-07	M+H	1151.94
