# Supplementary material for: Metabolome Analysis Reveals Betaine Lipids as Major Source for Triglyceride Formation, and the Accumulation of Sedoheptulose during Nitrogen-Starvation of Phaeodactylum tricornutum
Source: PLoS One. 2016 Oct 13;11(10):e0164673. doi: 10.1371/journal.pone.0164673 (PMC5063337; doi:10.1371/journal.pone.0164673)
Supplement: S4 Table — Trimethylsilyl (TMS) and methoxyamine (MEOX) derivatives of the metabolites were analysed by GC-MS. Samples were measured in two (timepoint 0 d) or three biological replicates (all other samples). The standard deviation (SD) is given. Metabolites were identified either by their retention time and spectra compared with an external standard run on the same instrument (ES) or by their spectrum alone based on a spectrum library (SL) [Kopka J, Schauer N, Krueger S, Birkemeyer C, Usadel B, Bergmuller E, et al. GMD@CSB.DB: the Golm Metabolome Database. Bioinformatics. 2005;21: 1635–8]. The data is normalized with the average of all samples set to 1. (XLSX) [file pone.0164673.s010.xlsx]

## Sheet: Table S4
Table S4: raw data of metabolites
				N-repleted								N-depleted				N-depleted, high light
		0 d		2 d		5 d		7 d		0 d		3 d		6 d		3 d		6 d
Compound	Identified by	Average	SD	Average	SD	Average	SD	Average	SD	Average	SD	Average	SD	Average	SD	Average	SD	Average	SD
Sugars
Glucose	ES	0.714159	0.24589	1.03413	0.579762	0.184505	0.0149292	0.280154	0.0444196	0.714159	0.24589	2.10395	0.339769	1.54831	0.0876839	1.09069	0.191393	0.948815	0.113632
Glucose-6-P	ES	0.218707	0.216688	0.524265	0.259921	0.130413	0.0319284	0.12581	0.0501009	0.218707	0.216688	0.99174	0.111739	1.23673	0.318777	1.86113	0.579241	2.65077	0.40516
Seduheptulose	ES	0.283184	0.0939563	0.223332	0.0625702	0.327038	0.0780695	1.65855	0.708301	0.283184	0.0939563	1.33225	0.0576857	1.30165	0.0740293	1.20189	0.080754	1.43317	0.241498
Seduheptulose-7P	ES	0.296333	0.419078	1.1692	0.733315	0.336954	0.0833765	0.253332	0.290638	0.296333	0.419078	0.804457	0.239992	0.96549	0.26738	1.51181	0.301232	2.42787	0.168137
Unknown sugar 1	SL	0	0	0	0	0	0	1.45837	1.0322	0	0	0.518735	0.454072	1.99813	0.222173	0.283508	0.49105	3.40793	0.668725
Unknown sugar 2	SL	0	0	0	0	0	0	1.55764	0.694375	0	0	0.579861	0.516306	2.08169	0.31147	0	0	3.44748	0.960053
Unknown sugar 3	SL	0.998533	0.29731	1.63308	0.759402	0.45107	0.021597	0.623274	0.275772	0.998533	0.29731	0.359037	0.0634336	0.472592	0.116331	1.42604	0.231977	2.03589	0.254554
Unknown sugar 4	SL	0	0	0	0	0	0	0	0	0	0	3.43536	0.48091	4.2313	0.398416	0	0	0	0
Unknown sugar 5	SL	0.941191	0.255755	1.73844	0.751339	0.525616	0.0376783	0.593015	0.260395	0.941191	0.255755	0.434344	0.0829756	0.528522	0.0595225	1.32012	0.150706	1.89916	0.327104
Unknown sugar 6	SL	0	0	0.28713	0.497324	0	0	0	0	0	0	3.15271	0.461139	2.64327	0.339987	0.873315	0.0883664	0.710248	0.0905892
Unknown sugar 7	SL	0.786473	0.223489	1.2639	0.669799	0.36877	0.411993	0.752285	0.28205	0.786473	0.223489	1.48023	0.129291	1.22323	0.275905	0.937252	0.312775	1.11669	0.474476
Unknown sugar 8	SL	0.549345	0.126529	0.999969	0.297703	0.464218	0.0162034	0.680242	0.21851	0.549345	0.126529	0.554914	0.165806	0.806974	0.195697	1.63581	0.419726	2.15831	0.0608867
Polyols
Glycerol-3-P	SL	0.707526	0.449415	2.06509	0.60049	0.550923	0.336771	0.193362	0.0423637	0.707526	0.449415	0.821164	0.0151417	0.783473	0.216626	1.05465	0.248457	1.72632	0.299948
Glycerophosphoglycerol	SL	0.137722	0.0835748	1.15791	0.54715	0.0728951	0.0585363	0.0228535	0.00986644	0.137722	0.0835748	1.04822	0.0727741	1.28136	0.386955	1.44655	0.24352	2.54507	0.152623
myo-Inositol	ES	0.729858	0.10579	0.671979	0.23959	0.787624	0.069157	1.69994	0.279761	0.729858	0.10579	1.01518	0.0549755	0.852809	0.00313226	1.13849	0.0655449	1.01408	0.102736
myo-Inositol-1P	SL	0	0	4.49319	3.56505	3.04748	1.65894	0.126001	0.21824	0	0	0	0	0	0	0	0	0	0
scillo-Inositol	ES	0.959407	0.529159	0.289758	0.0915888	1.07769	0.141264	2.46535	0.358576	0.959407	0.529159	0.558363	0.0191387	0.866176	0.0638884	0.6867	0.0436724	1.08302	0.108533
unknown-Inositol	SL	0.316875	0.0940994	1.52057	1.38769	1.2597	1.11383	1.38401	0.373711	0.316875	0.0940994	0.455216	0.402925	0.340491	0.381662	1.46699	1.03078	1.02843	0.811599
Organic acids
Citrate	ES	0.482123	0.14816	0.0990718	0.0393482	1.70149	0.273385	3.70191	0.789141	0.482123	0.14816	0.363001	0.119346	0.407763	0.1091	0.21336	0.0556622	0.858658	0.224274
Dehydroascorbate	SL	0.70038	0.165633	0.154785	0.206659	0.355102	0.299463	0.61834	0.415189	0.70038	0.165633	1.44482	0.578816	1.44001	0.869982	1.30108	0.651103	1.88561	0.732806
Fumarate	ES	1.62269	1.29827	2.39661	0.8326	0.541381	0.205817	2.48344	0.185711	1.62269	1.29827	0.303281	0.277812	0.424578	0.0533374	0.214697	0.0425097	0.220888	0.049102
Glycerate	ES	0.7765	0.386295	3.13503	2.67574	1.37016	0.376254	0.891509	0.152787	0.7765	0.386295	0.289813	0.254126	0.547012	0.0820243	0.418777	0.162518	0.496691	0.243987
Lactate	ES	0.618756	0.431673	0.571028	0.224485	0.042396	0.0057921	0.388682	0.137663	0.618756	0.431673	1.52104	0.146027	1.59548	0.222649	1.56743	0.110471	1.56812	0.326654
Malate	ES	1.86503	1.10728	2.88318	0.85478	0.62388	0.212511	1.45898	0.170391	1.86503	1.10728	0.620539	0.172538	0.447774	0.0633715	0.211812	0.0887217	0.17715	0.0230699
2-Oxoglutarate	ES	0.431632	0.405887	0.278029	0.131831	0.323958	0.155923	1.79958	0.835294	0.431632	0.405887	2.08506	0.936206	0.677749	0.133836	1.54086	0.579953	0.673672	0.142236
Pyruvate	ES	1.39475	0.487176	1.54406	0.461475	0.915801	0.25414	1.12629	0.163936	1.39475	0.487176	1.14633	0.105247	0.654773	0.140826	0.739032	0.0127191	0.610546	0.044759
Succinate	ES	3.3504	1.10296	1.89835	0.59029	0.397303	0.100879	1.06778	0.282333	3.3504	1.10296	0.451118	0.147922	0.626232	0.0579763	0.448481	0.102648	0.543811	0.0912387
Threonate	ES	1.80639	0.206252	1.05805	0.257918	2.24463	0.307934	2.11796	0.359166	1.80639	0.206252	0.244841	0.014111	0.222993	0.0613982	0.242829	0.0906464	0.331106	0.180745
Amino acids
4-Amino butyrate	ES	1.97793	0.803664	2.31324	1.3063	1.43035	0.111528	0.815499	0.435939	1.97793	0.803664	0.648648	0.16085	0.370526	0.211171	0.335629	0.211112	0.434156	0.172823
Alanine	ES	1.99605	1.55423	3.86701	2.15393	1.05505	0.147083	0.446017	0.649882	1.99605	1.55423	0.3456	0.250544	0.275285	0.201322	0.115078	0.129601	0.231919	0.297462
Arginine	ES	0	0	4.95125	3.92441	2.03898	0.839867	0.67644	1.17163	0	0	0	0	0	0	0	0	0	0
Asparagine	ES	1.39064	0.943704	2.0919	1.1983	3.72754	0.794202	0.865748	1.00685	1.39064	0.943704	0.0148184	0.00891206	0.00364887	0.00632003	0.0192775	0.0158651	0.0166384	0.00951956
Aspartate	ES	0.917744	0.185945	2.36393	0.981376	3.37978	0.629398	1.26434	1.01346	0.917744	0.185945	0.0318636	0.023302	0.00775795	0.00811538	0.00542251	0.00290184	0.00173926	0.00229743
beta-Alanine	ES	1.16258	0.115711	1.02348	0.462941	1.14065	0.125586	1.60206	0.747618	1.16258	0.115711	0.613293	0.136998	0.91257	0.373786	0.537836	0.0886324	1.06172	0.270717
Glutamate	ES	1.83712	0.783892	2.2116	0.841197	2.22502	0.310923	1.33185	1.40057	1.83712	0.783892	0.365776	0.103642	0.0622091	0.0523904	0.121461	0.146317	0.124017	0.0410244
Glutamine	ES	1.38279	1.95556	4.85037	4.99262	1.54218	0.291485	0.00813838	0.0140961	1.38279	1.95556	0.00865413	0.0149894	0.00213131	0.00369154	0	0	0	0
Glycine	ES	1.87505	0.435186	2.26472	0.707318	1.58051	0.215282	0.938267	0.46963	1.87505	0.435186	0.557503	0.0444018	0.468252	0.0695862	0.318816	0.0473205	0.288565	0.0559078
Isoleucine	ES	2.00058	0.945233	1.44234	0.644741	1.02899	0.151978	1.52612	0.680677	2.00058	0.945233	0.541267	0.152813	0.458181	0.136736	0.749049	0.129489	0.587007	0.123654
Leucine	ES	1.95184	0.724294	1.45444	0.713156	0.802037	0.115751	1.31918	0.488863	1.95184	0.724294	0.574003	0.18907	0.510483	0.244437	0.86523	0.176956	0.840061	0.34085
Lysine	ES	0.945725	0.517735	3.33837	1.6101	1.6299	0.268166	1.70476	0.940889	0.945725	0.517735	0.0766202	0.0389066	0.0288233	0.0271729	0.13467	0.00631092	0.123039	0.0891706
Methionine	ES	0.602199	0.851638	3.22912	4.80888	3.18002	0.78503	0.85606	1.48274	0.602199	0.851638	0	0	0	0	0	0	0	0
Ornithine	ES	1.30935	0.974124	3.58024	1.87462	2.24079	0.459383	0.921926	1.09116	1.30935	0.974124	0.0360628	0.0446693	0.00330301	0.00572097	0.000757179	0.00131147	0.0106865	0.0116505
Phenylalanine	ES	2.55369	1.74746	2.4124	1.19285	0.934006	0.161944	1.06606	1.27119	2.55369	1.74746	0.615596	0.204674	0.0622951	0.107898	0.429206	0.463881	0.444646	0.156506
Proline	ES	2.27918	1.11289	2.16843	0.957915	2.06885	0.454772	1.90602	1.48716	2.27918	1.11289	0.00317652	0.00548737	0.000469933	0.000203765	0.000171113	0.000296377	0.000100175	0.000164614
Serine	ES	1.84232	0.932531	2.98503	1.3067	1.13907	0.317371	1.14986	0.633461	1.84232	0.932531	0.293655	0.0588102	0.264051	0.0413241	0.290869	0.0175534	0.315919	0.0940567
Threonine	ES	2.1177	0.0694633	2.05785	0.791485	1.49324	0.267916	1.57723	0.625951	2.1177	0.0694633	0.290146	0.109477	0.246936	0.0921173	0.312627	0.100694	0.276834	0.0934538
Tyrosine	ES	0.484762	0.0271794	2.27107	0.600398	0.0197179	0.0341524	0.158963	0.0360073	0.484762	0.0271794	0.560662	0.233055	0.748467	0.253287	1.19431	0.390905	2.3903	0.82833
Valine	ES	1.935	0.518966	2.04168	1.01731	1.54621	0.199368	1.47625	1.00864	1.935	0.518966	0.410101	0.130647	0.236451	0.129657	0.326213	0.207765	0.339764	0.159574
Others
Dimethylsulfoniumpropionat	Mass	0.0394934	0.0558521	0	0	0.0129068	0.0223552	0.21844	0.102673	0.0394934	0.0558521	1.82917	0.206296	1.96747	0.107878	1.78575	0.219511	1.82661	0.34251
Phosphate	ES	0.975154	0.643964	1.79764	0.418213	0.484345	0.0783398	0.586481	0.132042	0.975154	0.643964	0.822661	0.0606403	0.723276	0.113924	1.22897	0.149055	1.3732	0.130143
