# Supplementary material for: Metabolome Analysis Reveals Betaine Lipids as Major Source for Triglyceride Formation, and the Accumulation of Sedoheptulose during Nitrogen-Starvation of Phaeodactylum tricornutum
Source: PLoS One. 2016 Oct 13;11(10):e0164673. doi: 10.1371/journal.pone.0164673 (PMC5063337; doi:10.1371/journal.pone.0164673)
Supplement: S5 Table — Trimethylsilyl (TMS) and methoxyamine (MEOX) derivatives of the metabolites were analysed by GC-MS. Samples were measured in two (timepoint 0 d) or three biological replicates (all other samples). Values were calculated from the integration results using the quantification mass to charge ratio (quant m/z) at the retention time (RT) depicted in the analyte sheets. The retention index (RI) was calculated based on an alkane standard. Values were divided by the value of the internal standard (Ribitol 5TMS) and the dry weight. For ribitol, the integral of the given m/z is depicted. In the case the metabolites were represented by more than one analyte the values were added based on the total ion count. (XLSX) [file pone.0164673.s011.xlsx]

## Sheet: Table S5
Table S5: Analyte
	General information				Ion count quant mass [compound]/ion count quant mass [internal standard]/dry weight
	RT	RI	quant m/z	factor TIC/quant mass	0 d 1	0 d 2	N repl. 2 d 1	N repl. 2 d 2	N repl. 2 d 3	N repl. 5 d 1	N repl. 5 d 2	N repl. 5 d 3	N repl. 7 d 1	N repl. 7 d 2	N repl. 7 d 3	N depl. 3 d 1	N depl. 3 d 2	N depl. 3 d 3	N depl. 6 d 1	N depl. 6 d 2	N depl. 6 d 3	N depl. high light3 d 1	N depl. high light3 d 2	N depl. high light3 d 3	N depl. high light6 d 1	N depl. high light6 d 2	N depl. high light6 d 3
Dry weight					11	9.3	9	12.8	9.6	10.6	10.3	10	9.9	11.5	11.2	9.7	10.1	10.3	9.6	10	9.5	11	9.2	9.7	9.7	11.4	11.6
Sugars
Glucose (1MEOX,5TMS) Peak1	24.87	1827.38	319		0.0974644	0.160447	0.297654	0.169999	0.0922475	0.0308681	0.0320208	0.0361139	0.0598469	0.0469467	0.0454252	0.418125	0.417332	0.310489	0.291214	0.28673	0.263701	0.23735	0.178491	0.175143	0.154811	0.166025	0.195034
Glucose (1MEOX,5TMS) Peak2	25.26	1845.76	319		0.0143122	0.0232718	0.0445178	0.0251615	0.0122553	0.00493365	0.00502622	0.00555031	0.00865751	0.00676376	0.00623737	0.0591264	0.0571113	0.0436327	0.0427037	0.0405884	0.0360211	0.0339736	0.0260213	0.0259555	0.0221588	0.0234201	0.0274322
Glucose sum					0.111777	0.183718	0.342172	0.19516	0.104503	0.0358018	0.037047	0.0416642	0.0685044	0.0537104	0.0516626	0.477251	0.474443	0.354121	0.333917	0.327319	0.299722	0.271324	0.204512	0.201099	0.17697	0.189445	0.222466
Glucose-6-P (1MEOX,6TMS) Peak1	33.72	2286.21	387		0.000593992	0.00288706	0.00245159	0.00651115	0.00332171	0.000905111	0.0012385	0.000781574	0.00143129	0.000688105	0.000736893	0.00744665	0.00681293	0.00828054	0.0122491	0.00738056	0.00897644	0.0196841	0.0137072	0.0104402	0.0172491	0.0220406	0.0226432
Glucose-6-P (1MEOX,6TMS) Peak2	34.01	2302.87	387		0	0.000486585	0.000393547	0.000879203	0.000709113	0.000203629	0.000263926	0.000156061	0.000229134	0.000127783	0.000210335	0.00127489	0.00133461	0.00183767	0.00211406	0.00129441	0.00163946	0.00285825	0.00223474	0.00172082	0.00261739	0.00344754	0.00413487
Glucose-6-P sum					0.000593992	0.00337365	0.00284513	0.00739035	0.00403082	0.00110874	0.00150242	0.000937635	0.00166043	0.000815887	0.000947228	0.00872153	0.00814754	0.0101182	0.0143632	0.00867497	0.0106159	0.0225423	0.0159419	0.012161	0.0198665	0.0254882	0.0267781
Seduheptulose (1MEOX,6TMS) Peak 1	28.91	2025.57	319		0.477278	0.299938	0.332265	0.385897	0.219979	0.569164	0.37918	0.390789	3.42404	1.45639	1.93249	1.76942	1.91769	1.69089	1.70374	1.65437	1.82443	1.77833	1.60181	1.53011	1.58316	1.96974	2.24581
Seduheptulose (1MEOX,6TMS) Peak 2	29.03	2031.73	319		0.729416	0.448149	0.465077	0.58639	0.322844	0.870117	0.577503	0.599498	5.05106	2.34354	2.9656	2.77529	2.90085	2.74037	2.66279	2.67022	2.96219	2.67202	2.49153	2.37097	2.47898	3.08996	3.4718
Seduheptulose sum					1.20669	0.748087	0.797342	0.972287	0.542823	1.43928	0.956683	0.990287	8.4751	3.79993	4.89809	4.5447	4.81854	4.43126	4.36653	4.32459	4.78662	4.45034	4.09334	3.90108	4.06215	5.0597	5.71761
Seduheptulose-7-P	37.02	2482.6	387		0	0.000549735	0.000326668	0.00164211	0.00128474	0.000242129	0.000300194	0.000395316	0.000529288	0	0.000175656	0.00074304	0.000525166	0.000970348	0.00109489	0.000617817	0.00097395	0.00170227	0.00135518	0.00114944	0.00211045	0.00241919	0.00222637
Unknown sugar 1	37.88	2536.33	451		0	0	0	0	0	0	0	0	0.000368776	0.000125867	0.000114362	9.91119e-05	0.000117509	0	0.000242702	0.000292008	0.000299696	0	0.000118391	0	0.00041031	0.000431667	0.000581153
Unknown sugar 2	38.07	2548.34	189		0	0	0	0	0	0	0	0	0.000859699	0.000411443	0.000431989	0.000360738	0.000273286	0	0.000889577	0.000686765	0.000699789	0	0	0	0.000891508	0.00128892	0.00158907
Unknown sugar 3	38.65	2585.37	361		0	0	0	0	0	0	0	0	0	0	0	0.00232233	0.00285264	0.00220669	0.00305574	0.00330262	0.00273355	0	0	0	0	0	0
Unknown sugar 4	38.52	2577.02	361		0.0597194	0.0389465	0.0790328	0.118999	0.0440165	0.0234654	0.0213885	0.0220021	0.0464145	0.0245979	0.0213669	0.0141293	0.0193135	0.0197724	0.0299572	0.0195179	0.0205708	0.0835684	0.0654335	0.06236	0.0904436	0.0966516	0.114657
Unknown sugar 5	39.01	2608.6	361		0.00436804	0.00295999	0.00581686	0.0100497	0.00443641	0.00193327	0.00221198	0.00199334	0.00346172	0.00190607	0.00155795	0.00145087	0.00156363	0.00205815	0.00232497	0.00191731	0.00193026	0.00578962	0.00497782	0.00465	0.0067111	0.00660641	0.00886248
Unknown sugar 6	39.38	2632.69	319		0.000397481	0.000597385	0.000847067	0.00119719	0.000353945	0.000185239	0	0.000514485	0.000655634	0.000472909	0.000298884	0.000952896	0.00100838	0.000847397	0.000666927	0.00067904	0.000975054	0.000601621	0.000390709	0.000786064	0.000392643	0.000735518	0.000990701
Unknown sugar 7	42.47	2842.31	361		0	0	0.000597571	0	0	0	0	0	0	0	0	0.00242309	0.00231527	0.00182301	0.00168512	0.00171035	0.00210567	0.000673958	0.000588472	0.000555103	0.000420154	0.000528646	0.000529359
Unknown sugar 8	48.67	3311.9	361		0.00855165	0.0118791	0.0217768	0.0218055	0.0122026	0.0089045	0.00830857	0.00868413	0.017341	0.0102539	0.0103535	0.00871398	0.00836921	0.0138736	0.0182889	0.011093	0.0156365	0.0392274	0.0276655	0.0243636	0.0414351	0.0393664	0.0396032
Polyols
Glycerol-3-phosphate (4 TMS)	24.08	1790.61	357		0.00442018	0.0016802	0.0107787	0.00998025	0.00594926	0.000928105	0.00236535	0.00383174	0.000876396	0.000633366	0.00099103	0.00358572	0.00346532	0.00356923	0.00445589	0.00284952	0.00282739	0.00578157	0.00398852	0.00386986	0.0059494	0.00816469	0.00821276
Glycerol (3TMS)	10.91	1252.16	205		0.0139491	0.0244685	0.0610588	0.018263	0.0189706	0.0232946	0.0247126	0.029828	0.00738178	0.00941331	0.019727	0.0149309	0.0156564	0.0136389	0.0290367	0.026812	0.0178862	0.0152348	0.0137556	0.0368129	0.00795754	0.0225579	0.0197567
Glycerophosphoglycerol (5TMS)	32.06	2192.99	357		0.0076999	0.00307599	0.0381242	0.0693707	0.0284033	0.000952752	0.0022077	0.00539491	0.00133976	0.000667868	0.000674585	0.0439079	0.0409	0.0382169	0.0672415	0.0446629	0.0384832	0.0674488	0.0496284	0.052698	0.0927756	0.101938	0.10399
unknown-Inositol (6TMS)	26.23	1892.16	217		0.00829802	0.00541791	0.0670294	0.0212189	0.0104786	0.0548821	0.0164536	0.0104538	0.028154	0.0387897	0.0229167	0.0129761	0.01658	0	0.00580939	0.0162979	0	0.0271541	0.0120961	0.0559978	0.011072	0.0131987	0.0425031
scillo-inositol (6TMS)	26.96	1927.72	318		0.0275988	0.0628896	0.012677	0.018392	0.0099247	0.051896	0.0568821	0.043689	0.135137	0.111157	0.102493	0.0256064	0.0273423	0.0260459	0.044009	0.0405244	0.0380093	0.0345864	0.030506	0.0320589	0.0473253	0.0489905	0.0569049
myo-inositol (6TMS)	27.88	1973.36	305		0.0144595	0.017762	0.0188264	0.0168379	0.00883522	0.0156912	0.0178134	0.0186532	0.0444212	0.035644	0.0325075	0.0217999	0.0238063	0.0216206	0.0188859	0.0187498	0.0188386	0.0260514	0.0234631	0.0258778	0.020697	0.0214944	0.0249624
myo-Inositol-1P (7TMS)	34.46	2328.94	318		0	0	0.00299781	0.000624259	0.00111525	0.000398368	0.00138337	0.00143131	0	0	0.000132847	0	0	0	0	0	0	0	0	0	0	0	0
Organic acids
2-Oxoglutarate (1MEOX,2TMS)	21.65	1681.2	198		0.00129517	0.000260655	0.000468867	0.000753137	0.000281237	0.000679069	0.000804896	0.000267605	0.00263662	0.00495741	0.00213591	0.0052055	0.00190478	0.00416322	0.00138476	0.000944429	0.00133526	0.00335153	0.00157057	0.003409	0.00140752	0.000923364	0.00131152
Citrate (4TMS)	24.96	1831.61	347		0.00643229	0.0100039	0.00225637	0.00186122	0.000948628	0.0288299	0.033747	0.0244318	0.0666564	0.0744181	0.0482295	0.00797685	0.00397485	0.006611	0.00897887	0.00532579	0.00654705	0.00367272	0.00267063	0.0045672	0.0108456	0.0145729	0.0184906
Dehydroascorbate	26.43	1901.84	316		0.000852153	0.000607983	0	0.000405973	7.80645e-05	0.000710069	0.00030405	9.63436e-05	0.00113331	0.000490419	0.000309927	0.00220268	0.0011494	0.00116609	0.00253939	0.00109924	0.000864515	0.00212495	0.000839813	0.00110394	0.00284744	0.00153815	0.00151103
Fumarate (2TMS)	14.4	1383.37	245		0.00488606	0.00135517	0.00504836	0.00594455	0.00283393	0.00103067	0.00144208	0.000650664	0.00515853	0.00471797	0.00445133	0.00104896	0	0.000700777	0.000699882	0.000856959	0.000892698	0.000428703	0.000324385	0.000485576	0.000527835	0.00040415	0.000342393
Glycerate (3TMS)	13.23	1338.64	292		0.000198308	9.50964e-05	0.00117597	0.000306658	0.00029425	0.000227783	0.000208609	0.000340193	0.000140027	0.000197737	0.000167528	8.96549e-05	0	7.4606e-05	0.000100977	8.91699e-05	0.00011989	9.08562e-05	4.42771e-05	0.000102222	8.64874e-05	5.186e-05	0.000143168
Lactate (2TMS)	6.51	1094.69	191		0.0682031	0.0231417	0.0564805	0.0459626	0.0240054	0.00336082	0.00263603	0.00339132	0.0403907	0.0235963	0.0220829	0.109544	0.10312	0.124154	0.134056	0.101191	0.118055	0.118034	0.106629	0.122427	0.0898866	0.119748	0.137609
Malate (3TMS)	17.7	1514.15	233		0.0141118	0.00576658	0.0163697	0.0193343	0.0103914	0.00359713	0.00429633	0.00208095	0.0076036	0.00875689	0.00696528	0.00435084	0.00261694	0.00295322	0.00235363	0.00206609	0.00273916	0.00107383	0.000685866	0.0016267	0.000966614	0.000811418	0.00105419
Pyruvate (1MEOX,1TMS)	7.89	1143.29	174		0.000987571	0.00059636	0.000785796	0.00117214	0.000672305	0.000561677	0.000638898	0.000359455	0.000564626	0.000610223	0.000743743	0.000612174	0.000719737	0.000620822	0.000385807	0.000443824	0.000285749	0.000411324	0.000424365	0.000423223	0.0003442	0.000373245	0.000322596
Succinate (2TMS)	14.13	1372.97	247		0.016181	0.026	0.0126985	0.0152345	0.00791682	0.00282349	0.00291005	0.00176943	0.0086614	0.00633165	0.00517162	0.00376027	0.00189831	0.00286066	0.00424623	0.00404261	0.00353739	0.00271495	0.00223792	0.00351657	0.00305849	0.00312596	0.00408529
Threonate (4TMS)	18.58	1550.3	292		0.00599445	0.00509882	0.00296225	0.00414418	0.00264005	0.00676587	0.00789464	0.0060163	0.00777476	0.00580543	0.0059298	0.000801734	0.000724113	0.000729556	0.000760074	0.000823906	0.000470165	0.000633856	0.000540542	0.00106247	0.0006382	0.000758069	0.00165378
Amino acids
4-Amino butyrate (GABA) (3TMS)	18.16	1532.97	304		0.00362542	0.00200714	0.0048178	0.00384216	0.00122118	0.00209649	0.00215675	0.00185656	0.00178936	0.00114587	0.000548219	0.00118785	0.000800007	0.000782878	0.000777646	0.000193962	0.000611112	0.000480559	0.000175966	0.000777132	0.000514175	0.000441173	0.000899171
Alanine (2TMS)	7.3	1122.43	116	2.15581	0.410754	0.0458136	0.734208	0.654912	0.162243	0.162493	0.15251	0.120231	0.16641	0.0144234	0.0023825	0.0564937	0.000142408	0.0651628	0.0512033	0.000249225	0.0461494	0.00382602	0.000858662	0.0365537	0.00535887	0.00321164	0.0800356
Alanine (3TMS)	13.56	1351.18	188	2.91828	0.0172581	0.0591029	0.00689331	0.0249221	0.0241868	0.000787609	0.00243228	0.0032169	0.00087075	0.00116095	0.00126337	0.000916059	0.00700875	0.0095265	0.00208457	0.0042643	0.00712061	0.00221123	0.00270084	0.000395352	0.00278897	0.0033556	0.000490279
Alanine sum					0.935872	0.271245	1.60293	1.4846	0.420349	0.352602	0.335881	0.268583	0.361289	0.0344821	0.0088231	0.124463	0.0207605	0.16828	0.116468	0.0129817	0.120269	0.0147012	0.00973293	0.0799565	0.0196917	0.0167163	0.173972
Arginine (3TMS)	25.56	1860.01	256		0	0	0.000839098	0.000599226	6.38741e-05	0.000139248	0.000177624	0.00030175	0.000205231	0	0	0	0	0	0	0	0	0	0	0	0	0	0
Asparagine (2TMS)	22.63	1724.67	159	7.22326	0.00468143	0.00412769	0.0110719	0.0110059	0.00718927	0.00829295	0.0103748	0.00841201	0.00369341	0.00333074	0.0012271	0.000328836	8.84329e-05	3.37607e-05	0	0	0	6.47338e-05	0.000101693	6.71085e-05	1.30564e-05	0.000106418	0
Asparagine (3TMS)	22.87	1735.45	258	92.0169	0.00182434	0.000446379	0.0017114	0.00242699	0.000248178	0.00297311	0.00411965	0.00269165	0.00184412	0.00027439	0	0	0	1.1942e-05	0	0	1.16588e-05	1.25567e-05	3.07061e-05	0	7.82838e-06	2.04207e-05	1.5535e-05
Asparagine sum					0.201685	0.0708898	0.237453	0.302823	0.0747665	0.333479	0.454017	0.30844	0.196368	0.0493073	0.00886364	0.00237527	0.000638774	0.00134273	0	0	0.00107281	0.00162302	0.00356003	0.000484742	0.000814653	0.00264774	0.00142948
Aspartate (2TMS)	17.34	1499.52	245	33.4623	0.00469102	0.00498313	0.00369283	0.0190533	0.00776388	0.00398587	0.00665694	0.00276189	0.00243491	0.00570195	0.00276417	0.000226288	0.000113582	9.02014e-05	3.95282e-05	0	0.000107296	4.89257e-05	1.33688e-05	0	0	0	1.085e-05
Aspartate (3TMS)	18.46	1545.34	232	3.17461	0.0258235	0.00387972	0.145545	0.0305199	0.0110934	0.204621	0.215211	0.166253	0.14545	0.0112744	0.000477367	0.0018279	0.000217733	0.000278675	9.1615e-05	0	3.03968e-05	0	7.82893e-06	0.000502554	3.01868e-05	2.90467e-05	0.000200715
Aspartate sum					0.238952	0.179064	0.58562	0.734455	0.295014	0.782969	0.905967	0.620208	0.543226	0.226592	0.0940111	0.013375	0.00449192	0.00390303	0.00161355	0	0.00368687	0.00163717	0.000472203	0.00159542	9.58314e-05	9.22121e-05	0.00100026
Beta-alanine	15.44	1423.81	290		0.00173376	0.00150577	0.00182773	0.00176819	0.000681987	0.0016942	0.00168621	0.00138723	0.00336366	0.00201924	0.0013133	0.00106467	0.000691978	0.00080676	0.00187103	0.00101133	0.000931954	0.000767667	0.000617713	0.000862639	0.00105789	0.00159451	0.00178534
Glutamic acid (2TMS)	20.18	1617.56	276	31.4942	0.00783616	0.0302133	0.0110416	0.0192316	0.0182169	0.00677388	0.00542362	0.00655542	0.0071964	0.0327392	0.0359965	0.00480266	0.0015419	0.00532848	0.00563269	0.0046247	0.00261856	0.0106614	0.0065776	0.00395564	0.00341598	0.00341269	0.00465382
Glutamic acid (3TMS)	20.9	1648.5	246	3.07069	0.882343	0.378242	0.988947	1.06553	0.391091	0.957337	1.13528	0.83742	1.34555	0.357588	0.104638	0.185901	0.0852987	0.117035	0.043019	2.72362e-05	0.020954	0.0102761	0.0147933	0.131117	0.049037	0.0346791	0.0727504
Glutamic acid sum					2.9562	2.11301	3.3845	3.8776	1.77465	3.15303	3.6569	2.77792	4.35842	2.12914	1.45499	0.7221	0.310487	0.527193	0.309495	0.145735	0.146813	0.367327	0.252582	0.527201	0.258161	0.213969	0.369963
Glutamine (3TMS)	25.18	1841.98	245		0.0027574	0	0.00454992	0.00995073	7.39096e-06	0.00186464	0.00130889	0.00143932	2.43429e-05	0	0	2.58856e-05	0	0	0	0	6.37501e-06	0	0	0	0	0	0
Glycine (3TMS)	12.28	1302.89	248		0.0112378	0.00806923	0.0136921	0.0138315	0.00745557	0.00773533	0.00939038	0.00728574	0.00744059	0.00438406	0.00266714	0.00312512	0.00280233	0.00268332	0.00277275	0.00205636	0.00240317	0.00184827	0.00137287	0.00170307	0.00126721	0.00137794	0.00181181
Isoleucine (1TMS)	10.47	1236.05	86	2.11389	0.00437602	0.0115722	0.00688297	0.00591351	0.00283182	0.0032639	0.0025576	0.00251255	0.00577761	0.00482472	0.00469049	0.00256437	0.00222966	0.00114425	0.00210128	0.00199741	0.000969255	0.00390579	0.00275025	0.00248629	0.00222781	0.00238309	0.00230867
Isoleucine (2TMS)	12.04	1293.94	158	2.57855	0.0012947	0.000294169	0.00165942	0.00102157	0.000364331	0.00157657	0.00180297	0.00110114	0.00371308	0.000528383	0	0.000501204	5.30801e-06	0.000576102	0.000473308	8.5506e-06	0.000400781	0	0	0.000740339	4.04417e-06	0	0.000776982
Isoleucine sum					0.0125889	0.0252208	0.0188287	0.0151347	0.0069256	0.0109648	0.0100555	0.0081506	0.0217876	0.0115614	0.00991516	0.00671317	0.00472693	0.00390432	0.00566233	0.00424435	0.00308233	0.0082564	0.00581372	0.00716474	0.00471977	0.00503759	0.00688376
Leucine (1TMS)	9.8	1211.7	86	1.96788	0.0053634	0.00990987	0.00794666	0.0057473	0.00257674	0.00265363	0.00205935	0.00151397	0.00607245	0.00416564	0.00363586	0.00201122	0.00176356	0.000970107	0.00207466	0.00162169	0.000691725	0.00371952	0.00267925	0.00273939	0.00239934	0.00264494	0.00328438
Leucine (2TMS)	11.43	1271.31	158	2.22778	0.000377043	0	0.000654862	0.000142174	0.000331899	0.000609229	0.00137958	0.00105881	0.00128986	0.0003606	0.000154006	0.00103002	0	0.000896376	0.000960782	7.57744e-05	0.000528034	0	0	0.00114955	0.000116066	0	0.00148029
Leucine sum					0.0113945	0.0195015	0.017097	0.0116267	0.00581012	0.00657926	0.00712595	0.00533812	0.0148234	0.00900083	0.00749804	0.0062525	0.00347048	0.00390598	0.00622309	0.0033601	0.00253758	0.00731958	0.00527245	0.00795173	0.00498019	0.00520493	0.00976103
Lysine (3TMS)	25.89	1875.78	174	3.59649	0.00714785	0.0124879	0.0341866	0.0315302	0.0485995	0.00714709	0.00832473	0.00671661	0.0130292	0.0307726	0.0314393	0.00526938	0.00233247	0.00249668	0.000560667	0.00371547	0.000933605	0.00809473	0.00550657	0.00749686	0.00760722	0.00896638	0.00223258
Lysine (4TMS)	26	1881.07	317	10.3869	0.0266673	0.00855264	0.0755234	0.0905394	0.0168426	0.0286561	0.039884	0.0324027	0.0545713	0.0265838	0.00640707	0.000766316	0.000843441	0	1.04164e-05	4.28498e-05	6.37942e-05	0.000154491	0.000965269	0.000550117	0	0.00165743	3.08707e-05
Lysine sum					0.302698	0.133748	0.907407	1.05382	0.34973	0.323353	0.444211	0.36072	0.613687	0.386797	0.179621	0.0269109	0.0171495	0.0089793	0.00212463	0.0138077	0.00402033	0.0307173	0.0298305	0.0326764	0.0273593	0.049463	0.00835012
Methionin (2TMS)	19.19	1575.7	176		0.000359593	0	0.0026142	0.000278125	0	0.00114987	0.00100674	0.000691728	0.000766773	0	0	0	0	0	0	0	0	0	0	0	0	0	0
Ornithine (4TMS)	23.85	1780.02	420		0.00713621	0.00221618	0.0131704	0.0192813	0.00590778	0.00685482	0.00988188	0.00727163	0.00774198	0.00164947	0.000486252	7.91332e-05	0.00030725	0	0	0	3.53891e-05	8.11257e-06	0	0	5.19964e-06	8.49176e-05	2.43798e-05
Phenylalanine (2TMS)	21.87	1690.88	266		0.000980305	0.000340981	0.00080959	0.000794824	0.000267862	0.000247886	0.000280044	0.000196957	0.000650978	0.000138937	3.74583e-05	0.000220262	0.000132266	0.00012524	4.83475e-05	0	0	2.48174e-05	6.01973e-05	0.000248094	9.55579e-05	8.79576e-05	0.000161576
Proline (1TMS)	11.07	1258.04	172	21.8103	0.150604	0.102536	0.118048	0.154787	0.0754053	0.0885308	0.0764586	0.0620282	0.138134	0.08252	0.0584996	0.00063477	0	0	0	0	0	0	0	0	0	0	0
Proline (2TMS)	12.87	1325.04	216	24.6771	0.0658437	0.00620313	0.0501121	0.0580331	0.0061802	0.0686209	0.0877618	0.0456985	0.111715	0.0103822	0.002209	5.62311e-05	1.08901e-06	0	1.96963e-05	2.65425e-05	4.52393e-05	0	0	3.33092e-05	6.72471e-07	0	1.88278e-05
Proline sum					4.90955	2.38942	3.81128	4.80805	1.79712	3.62425	3.83329	2.48056	5.76956	2.05599	1.33041	0.0152322	2.68737e-05	0	0.000486046	0.000654991	0.00111637	0	0	0.000821975	1.65946e-05	0	0.000464615
Pyroglutamic acid (2TMS)	20.69	1639.43	258	20.0099	0.0265271	0.0354356	0.0295925	0.0462993	0.0322963	0.00855483	0.0131641	0.0150568	0.00617467	0.00418071	0.00338302	0.00567353	0.00600686	0.0087047	0.00144678	0.00046762	0.00186388	0.000755895	0.000794444	0.00103427	0.00113912	0.000929827	0.00103142
Serine (2TMS)	12.37	1306.26	219	44.0611	0.00178558	0.00103746	0.00208708	0.00282344	0.00127868	0.00057536	0.000644831	0.000460503	0.000810429	0.000696084	0.000649835	0.000258404	0.000281362	0.000193412	0.000230341	0.000231998	0.000209936	0.000247011	0.00027792	0.000257842	0.000187926	0.000331765	0.000295942
Serine (3TMS)	13.8	1360.33	218	5.50246	0.00405192	0.00036918	0.010875	0.00465993	0.000590155	0.00359828	0.00559064	0.00241806	0.00729527	0.00052718	0.000213027	0.000446666	1.63991e-05	0.000127844	0.000427154	0	0	8.4134e-06	0	0.00012405	1.85832e-05	0	0.000401983
Serine sum					0.10097	0.047743	0.151798	0.150045	0.0595874	0.0451504	0.0591743	0.0335955	0.0758504	0.033571	0.0298046	0.0138433	0.0124873	0.00922542	0.0124995	0.0102221	0.00925	0.0109299	0.0122455	0.0120434	0.00838246	0.0146179	0.0152514
Threonine (2TMS)	13.06	1332.21	219	12.1629	0.0037914	0.00505027	0.00330994	0.00561837	0.00277328	0.00200155	0.00195354	0.0019655	0.00209955	0.00307997	0.00276204	0.000728232	0.000439714	0.000531966	0.000589133	0.000519099	0.000393951	0.000855284	0.000502639	0.000755325	0.000499047	0.000649651	0.000746163
Threonine (3TMS)	14.27	1378.36	291	14.1514	0.00126663	0.000399552	0.00230118	0.000989928	0.00015698	0.00166763	0.0021036	0.000940086	0.00321715	0.000170553	0.000137817	0.000263158	3.5591e-05	0.000144397	0.000265204	0	6.43071e-05	3.27446e-05	1.98932e-06	0.000200694	0	0	0.00018822
Threonine sum					0.0640391	0.0670803	0.0728235	0.0823448	0.0359528	0.047944	0.0535297	0.0372098	0.0710638	0.0398751	0.0355448	0.0125815	0.00585188	0.00851369	0.0109186	0.00631378	0.00570164	0.0108662	0.00614172	0.0120271	0.00606988	0.00790167	0.0117391
Tyrosine (3TMS)	28.49	2004.13	310		0.000445199	0.000481957	0.00276596	0.00161997	0.00212956	5.65688e-05	0	0	0.000112413	0.000174877	0.000168761	0.000789435	0.000370019	0.00044903	0.000994967	0.000590391	0.000561923	0.00155929	0.000837503	0.00102957	0.00254283	0.00139713	0.00291758
Valine (1TMS)	8.1	1150.75	174	36.4951	0.000456967	0.000974507	0.000841573	0.00063332	0.000270433	0.000352998	0.000255445	0.000283292	0.000524984	0.000369227	0.00053917	0.000219616	0.000168869	0.000165932	0.0001537	8.67071e-05	0	0.000120835	0.000121292	0.000233092	0.000106949	0.000165297	0.000157919
Valine (2TMS)	9.97	1217.86	218	9.95184	0.00422099	0.000443028	0.00418022	0.00380793	0.00130153	0.00268419	0.00352557	0.00240251	0.00483599	0.00106898	0.000183355	0.00040257	4.69019e-05	0.00066896	0.000416412	2.84147e-05	0.000490653	0.000112369	5.7209e-05	0.000594621	0.000147604	0.000137646	0.000748305
Valine sum					0.0586836	0.0399737	0.0723142	0.0610089	0.0228221	0.0395953	0.0444084	0.0342482	0.0672863	0.0241133	0.0215018	0.0120212	0.00662964	0.0127131	0.00975337	0.00344717	0.0048829	0.00552816	0.00499589	0.0144243	0.00537206	0.00740235	0.0132103
Sugars
Dimethylsulfoniumpropionat	11.4	1270.2	192		0.000167464	0	0	0	0	8.20932e-05	0	0	0.000709864	0.000381319	0.000298201	0.00346333	0.00433504	0.00383597	0.00391189	0.00434379	0.00425835	0.00325803	0.00396359	0.00413657	0.00303601	0.00433897	0.0042431
Phosphate (3TMS)	12.66	1317.13	299		0.321219	0.116721	0.475822	0.437672	0.297482	0.0965789	0.128927	0.100772	0.165595	0.118887	0.1106	0.192813	0.192364	0.169007	0.191648	0.151444	0.144142	0.314485	0.253986	0.259422	0.328276	0.321972	0.274803
U 2 A142003-101	14.52	1388	234		1.38617	2.13501	0.981804	1.26168	0.625075	1.06581	1.03942	0.918002	1.37383	1.06139	1.00685	1.44462	1.34502	1.19271	1.56963	1.40766	1.18609	1.82306	1.1762	1.46265	1.55039	1.35707	1.48633
U 3 phosphor. Tricarbon löschen?	22.21	1705.94	269		0	0	0	0	0	0	0	0	0	0	0	0.00359536	0	0.00456953	0.0339661	0	0.00886862	0.00192636	0	0	0.00748002	0.000696193	0.0470561
U 4	30.06	2085.31	205		0.00132921	0.00178107	0.00191807	0.00118618	0.000935648	0.00444392	0.00205619	0.00270992	0.0226582	0.00874696	0.00709389	0.00396386	0.00327454	0.00269399	0.00767225	0.00852307	0.00568345	0.00608644	0.00502707	0.009628	0.00679507	0.0124535	0.0104122
U 8 Glycerohexose	32.74	2230.74	204		0.00106025	0.00210484	0.0546734	0.0169848	0.0204496	0.0294641	0.191558	0.481028	0.00120117	0.000916436	0.00129926	0.000660747	0	0.000484951	0	0.000323772	0.000292635	0	0.000209653	0.000328463	0.000175175	0.00016903	0.000271689
Internal standard
Ribitol 5TMS	20.6	1635.56	319		2.6222e+06	2432060	3.13712e+06	3.06412e+06	2.35638e+06	2.67134e+06	2.2193e+06	2.39509e+06	2.51719e+06	2.55411e+06	2.44956e+06	1.98231e+06	2.77024e+06	1.34816e+06	2.18236e+06	2.11542e+06	1.16981e+06	2.9781e+06	2.34595e+06	1.78929e+06	2.47142e+06	2.37782e+06	1.99812e+06
